# Supplementary material for: Immune disease risk variants regulate gene expression dynamics during CD4+ T cell activation
Source: Nat Genet. Author manuscript; Available in PMC 2022 Jun 18. (PMC9197762; doi:10.1038/s41588-022-01066-3)
Supplement: Supplementary Tables [file EMS144055-supplement-Supplementary_Tables.xlsx]

## Sheet: Supplementary Table 1
Supplementary Table 1. Cohort demographics and sample metadata
Metadata for scRNA-seq samples. This table documents which experimental condition each sample corresponds to (i.e. time point, cell state and cell type), which individuals were combined together in each pool, and how samples were processed (by whom, in which cytometer, and to which 10X chromium plate they were assigned). Furthermore, it lists all quality controls metrics for scRNA-seq samples esi…
sample_id	donors_in_sample	cell_type	cell_state	time_point	scRNAseq_plate_number	scRNAseq_operator	flow_cytometer_used	n_cells	mean_reads_per_cell	median_genes_per_cell	n_reads	proportion_of_barcodes_valid	sequencing_saturation	barcode_Q30	RNA_read_Q30	sample_index_Q30	UMI_Q30	proportion_reads_mapped_to_genome	proportion_reads_in_intergenic_regions	proportion_reads_in_introns	proportion_reads_in_exons	proportion_reads_mapped_to_transcriptome	proportion_reads_mapped_antisense_to_genes	proprtion_reads_in_cells	n_total_genes	median_UMI_per_cell
I1484	D348;D349;D350;D351;D352;D353	CD4_Naive	uns	16h	P001	O1	MoFlo_XDP	4821	66249	533	319387508	98.2	95	97.1	73.1	92.9	96.9	84	3.6	15.2	65.2	61.5	1.3	74.2	16126	1321
I1485	D348;D349;D350;D351;D352;D353	CD4_Memory	uns	16h	P001	O1	MoFlo_XDP	4842	66938	577	324116091	98.3	95	97.2	75.2	93.4	97	87.1	3.4	16.9	66.8	63	1.3	73	16690	1344
I1486	D348;D349;D350;D351;D352;D353	CD4_Naive	stim	16h	P001	O1	MoFlo_XDP	5481	65232	987	357541267	98.3	88.1	97.9	75.2	95.2	97.9	88.5	2.1	9.1	77.4	72.8	1	72	16838	2205
I1487	D348;D349;D350;D351;D352;D353	CD4_Memory	stim	16h	P001	O1	MoFlo_XDP	5184	64778	1478	335812860	98.3	86	97.5	76.7	93.3	97.6	89.8	2.2	9.8	77.8	73.4	1.1	74.8	17466	3841
I1488	D348;D349;D350;D351;D352;D353	CD4_Naive	stim	40h	P002	O2	MoFlo_XDP	6488	51218	1608	332307731	98.5	36.9	98.2	64.4	93.3	98.3	92.6	1.7	4.3	86.6	82.2	0.7	25.2	18028	4253
I1489	D348;D349;D350;D351;D352;D353	CD4_Memory	stim	40h	P002	O2	MoFlo_XDP	6216	57819	1705	359405663	98.5	43.7	97.9	74.2	93.9	98.1	93.5	1.9	4.9	86.7	82.4	0.7	36.4	18974	4658
I1490	D348;D349;D350;D351;D352;D353	CD4_Naive	stim	5d	P003	O3	MoFlo_XDP	1322	267341	796	353425206	98.5	95.9	97	73.3	92.2	97.4	91	3.1	5.6	82.3	78	0.6	56.5	15964	2494
I1491	D348;D349;D350;D351;D352;D353	CD4_Memory	stim	5d	P003	O3	MoFlo_XDP	1398	275844	779	385630840	98.4	95.8	98.7	79.6	96.8	98.8	91.9	3.2	5.4	83.3	79.1	0.6	58.5	16144	2491
I1492	D354;D355;D356;D357;D358;D359	CD4_Naive	uns	16h	P004	O2	MoFlo_XDP	4662	68864	953	321046662	98.2	92.7	98.2	69.1	94.9	98.3	93.8	3.4	19.8	70.5	67.1	1.2	88.5	17177	2730
I1493	D354;D355;D356;D357;D358;D359	CD4_Memory	uns	16h	P004	O2	MoFlo_XDP	4859	52802	1022	256565619	98.1	89.8	98.5	65.3	95.2	98.6	93.6	3.6	19.8	70.2	66.7	1.2	88.9	17944	2827
I1494	D354;D355;D356;D357;D358;D359	CD4_Naive	stim	16h	P004	O2	MoFlo_XDP	4761	67290	1668	320370555	98.3	82.3	98.1	67.6	95.1	98.4	93.7	2	10.4	81.4	77.2	0.9	89.1	17805	5354
I1495	D354;D355;D356;D357;D358;D359	CD4_Memory	stim	16h	P004	O2	MoFlo_XDP	4596	48213	1351	221588634	98.2	79.1	98.5	63.9	94	98.8	94.1	2.3	12.4	79.4	75.4	0.9	89.3	17907	3703
I1496	D363;D364;D365;D366;D367;D368	CD4_Naive	uns	16h	P005	O3	MoFlo_XDP	5496	68912	1185	378744888	98.2	89	97.6	69.5	94.1	98	90.7	3.8	21.4	65.5	62	1.1	90.8	18126	3775
I1497	D363;D364;D365;D366;D367;D368	CD4_Memory	uns	16h	P005	O3	MoFlo_XDP	5052	75204	1340	379934268	98.3	88.6	97.9	75.5	94.6	98.1	92.7	3.7	22	67.1	63.5	1.2	90.6	19224	4140
I1498	D363;D364;D365;D366;D367;D368	CD4_Naive	stim	16h	P005	O3	MoFlo_XDP	4978	72296	2906	359893257	98.4	73	97.9	74.7	94	98.2	93.3	2.1	10.3	80.8	76.5	0.9	89.8	18555	12557
I1499	D363;D364;D365;D366;D367;D368	CD4_Memory	stim	16h	P005	O3	MoFlo_XDP	5254	69561	1547	365477468	98.3	82.3	97.9	74.4	95.2	98.2	93.2	2.8	15.5	75	71.1	1	89.9	19080	4469
I1500	D354;D355;D356;D357;D358;D359	CD4_Naive	stim	40h	P005	O3	MoFlo_XDP	5602	66721	2488	373771731	98.4	73	97.8	76.5	94.1	97.9	93	2.4	10.8	79.8	75.8	0.9	92.7	18965	9200
I1501	D354;D355;D356;D357;D358;D359	CD4_Memory	stim	40h	P005	O3	MoFlo_XDP	4995	74667	1912	372963546	98.3	81.4	97.7	74.8	94.8	97.9	92.7	2.6	13.8	76.4	72.4	0.9	90.2	19187	5759
I1505	D363;D364;D365;D366;D367;D368	CD4_Naive	stim	40h	P006	O3	MoFlo_XDP	5478	65905	4218	361030814	98.4	46.7	98	69.4	94.5	98.2	93.6	1.8	6.6	85.2	80.8	0.8	92.9	19787	25218
I1506	D363;D364;D365;D366;D367;D368	CD4_Memory	stim	40h	P006	O3	MoFlo_XDP	5241	70497	2131	369475586	98.4	61.5	97.5	72.8	94.5	97.7	93	1.8	7.7	83.5	79.2	0.7	92.7	19818	7281
I1507	D354;D355;D356;D357;D358;D359	CD4_Naive	stim	5d	P007	O2	MoFlo_XDP	6759	53048	2516	358551500	98.4	68.1	97.9	80.1	94.9	97.9	92.3	2.5	9.5	80.4	76.4	0.8	88	19642	10383
I1508	D354;D355;D356;D357;D358;D359	CD4_Memory	stim	5d	P007	O2	MoFlo_XDP	6092	61818	2260	376600416	98.4	74.7	98.3	76.4	95.7	98.3	92.5	2.5	9.6	80.4	76.6	0.8	86	19632	8889
I1509	D363;D364;D365;D366;D367;D368	CD4_Naive	stim	5d	P008	O3	MoFlo_XDP	5827	61172	2490	356452879	98.4	66.6	97.9	72.8	94.7	98	91.7	2.2	7.6	81.9	77.7	0.7	75.4	19666	11488
I1510	D363;D364;D365;D366;D367;D368	CD4_Memory	stim	5d	P008	O3	MoFlo_XDP	6050	60895	2092	368417771	98.4	73.9	98.1	75.9	95.2	98.1	92.4	2.5	8.4	81.5	77.6	0.7	81.2	19875	8354
I1511	D369;D370;D371;D372;D373;D374	CD4_Naive	uns	16h	P009	O3	MoFlo_XDP	5750	64621	737	371575501	98.2	93.6	98.3	77.9	94.8	98.4	91.9	3.3	16.4	72.1	68.1	1.3	92.7	17106	2084
I1512	D369;D370;D371;D372;D373;D374	CD4_Memory	uns	16h	P009	O3	MoFlo_XDP	5261	69638	776	366366390	98.3	93.2	98	76.1	95.4	98	91.6	3.2	18.9	69.5	65.5	1.4	91.4	17828	2128
I1513	D369;D370;D371;D372;D373;D374	CD4_Naive	stim	16h	P009	O3	MoFlo_XDP	5500	67400	2071	370701202	98.3	81.9	98.2	78	95.8	98.1	91.8	1.9	9	80.9	76.4	1	91.7	17713	7341
I1514	D369;D370;D371;D372;D373;D374	CD4_Memory	stim	16h	P009	O3	MoFlo_XDP	4670	78992	1098	368894665	98.3	88.8	98.1	77.7	95.5	97.9	91.6	2.3	12.2	77.1	72.8	1.1	87.5	17792	2894
I1515	D369;D370;D371;D372;D373;D374	CD4_Naive	stim	40h	P010	O3	MoFlo_XDP	6178	57670	3733	356287358	98.6	50	98.4	79.8	95.4	98.4	91.9	1.7	5.2	85	80.7	0.9	90	19226	20185
I1516	D369;D370;D371;D372;D373;D374	CD4_Memory	stim	40h	P010	O3	MoFlo_XDP	5164	67068	1309	346341524	98.7	74.5	97.9	77	94.6	97.9	91.1	1.8	7.2	82.1	78.1	0.7	89.2	18884	3610
I1517	D369;D370;D371;D372;D373;D374	CD4_Naive	stim	5d	P011	O3	MoFlo_XDP	6322	53146	2452	335992503	98.7	62.6	97.9	77	94.1	97.9	90.2	2.2	8.8	79.2	75.1	0.7	77.9	19801	10836
I1518	D369;D370;D371;D372;D373;D374	CD4_Memory	stim	5d	P012	O3	MoFlo_XDP	5553	58207	1679	323223975	98.5	80.2	97.1	77.6	94	97.2	92.1	2.2	7.1	82.8	78.7	0.7	81.9	18998	5652
I1519	D378;D379;D380;D381;D382;D383	CD4_Naive	uns	16h	P013	O3	BD_Influx	5100	70987	863	362036645	98.3	93	98	75.7	95.3	98	91.3	4.4	22.3	64.7	61.2	1.3	88.3	17373	2300
I1520	D378;D379;D380;D381;D382;D383	CD4_Memory	uns	16h	P013	O3	BD_Influx	4715	72397	928	341355937	98.2	92.2	97.8	70.6	91.1	97.8	86.1	4.2	21.1	60.9	57.6	1.3	86.6	17905	2379
I1521	D378;D379;D380;D381;D382;D383	CD4_Naive	stim	16h	P013	O3	BD_Influx	4790	71746	1040	343666945	98.3	88	97.6	73.9	94.1	97.5	90.9	3.1	14.8	73	69.2	1.1	88.7	17651	2747
I1522	D378;D379;D380;D381;D382;D383	CD4_Memory	stim	16h	P013	O3	BD_Influx	4805	70141	1130	337027821	98.3	89.2	97.5	74.6	93.6	97.4	91.1	3.1	15.7	72.3	68.6	1.1	87	17726	2749
I1523	D378;D379;D380;D381;D382;D383	CD4_Naive	stim	40h	P014	O3	Sony_SH800	5188	65937	3650	342084141	98.5	55.8	97.5	74.3	94.1	97.6	91.7	2	6.7	83	79.1	0.7	92.4	19245	18020
I1524	D378;D379;D380;D381;D382;D383	CD4_Memory	stim	40h	P014	O3	Sony_SH800	4922	71558	2041	352211781	98.4	62.3	97.8	79	94.8	97.9	92.7	2	7.8	83	79	0.8	90.8	19480	6354
I1525	D378;D379;D380;D381;D382;D383	CD4_Naive	stim	5d	P015	O3	Sony_SH800	5404	69265	1906	374309046	98.4	83.6	99.1	82.5	97	99.1	94.3	2.4	10.2	81.6	77.3	1	89	19313	6338
I1526	D378;D379;D380;D381;D382;D383	CD4_Memory	stim	5d	P015	O3	Sony_SH800	5267	67276	1521	354347817	98.4	86.5	97.7	62.7	94.2	97.9	91.9	2.6	10.2	79.1	75.1	0.9	88.4	19284	4605
I1527	D387;D388;D389;D390;D391;D392	CD4_Naive	uns	16h	P016	O2	Sony_SH800	5627	67111	819	377634486	98.4	93.8	97.4	74.3	94.5	97.8	92.9	2.7	11.5	78.6	75	1.1	94	16539	2516
I1528	D387;D388;D389;D390;D391;D392	CD4_Memory	uns	16h	P016	O2	Sony_SH800	5566	67416	2192	375242135	98.4	81.5	97.3	71.3	94.3	97.7	91.9	1.8	6.4	83.6	79.4	0.8	94	17626	8440
I1529	D387;D388;D389;D390;D391;D392	CD4_Naive	stim	16h	P016	O2	Sony_SH800	5344	57202	835	305688904	98.3	92.2	99.3	80.3	97.5	99.2	94.2	2.8	12.8	78.7	74.8	1.2	76.8	16524	2333
I1530	D387;D388;D389;D390;D391;D392	CD4_Memory	stim	16h	P016	O2	Sony_SH800	5351	59948	1863	320785574	98.3	81.7	99.3	75.6	92.6	99.1	93.7	1.8	7.1	84.8	80.7	0.9	89.1	17508	6307
I1531	D387;D388;D389;D390;D391;D392	CD4_Naive	stim	40h	P017	O2	Sony_SH800	5575	66082	3815	368410479	98.4	52.7	97.8	72.2	94	98.1	93.6	1.8	6.4	85.4	81.1	0.8	91.9	19470	20168
I1532	D387;D388;D389;D390;D391;D392	CD4_Memory	stim	40h	P017	O2	Sony_SH800	5564	65079	2551	362102103	98.4	62.1	97.9	70.5	94	98.2	93.5	1.9	6.9	84.7	80.4	0.8	82.8	19592	9427
I1533	D393;D394;D395;D396;D397;D398	CD4_Naive	uns	16h	P017	O2	Sony_SH800	5339	70611	849	376995603	98.3	93.5	97.5	76.3	94.7	97.8	93	3.3	18.3	71.3	67.7	1.2	93.2	16937	2490
I1534	D393;D394;D395;D396;D397;D398	CD4_Memory	uns	16h	P017	O2	Sony_SH800	5240	71967	927	377110473	98.3	93.1	97.4	75.8	94.7	97.9	92.7	3.4	19.2	70.1	66.5	1.2	89.4	17407	2558
I1535	D393;D394;D395;D396;D397;D398	CD4_Naive	stim	16h	P017	O2	Sony_SH800	5526	68047	2473	376033230	98.4	78.7	97.4	75.2	94.6	97.9	93.1	1.9	8.6	82.6	78.3	0.9	93.4	17840	9697
I1536	D393;D394;D395;D396;D397;D398	CD4_Memory	stim	16h	P017	O2	Sony_SH800	5206	70428	2600	366652497	98.4	77.8	97.9	68.2	94.5	98.2	92.8	1.8	8.6	82.4	78.2	0.9	92	18063	10231
I1537	D393;D394;D395;D396;D397;D398	CD4_Naive	stim	40h	P018	O2	Sony_SH800	5945	61945	4058	368263465	98.4	46.6	99.1	77.6	96.2	99.1	92.9	1.8	5.7	85.4	80.8	0.9	93.4	20124	23644
I1538	D393;D394;D395;D396;D397;D398	CD4_Memory	stim	40h	P018	O2	Sony_SH800	5226	65248	3757	340990018	98.4	53.5	99.2	80	97.2	99.2	93.7	1.9	6.1	85.7	81.2	1	91.8	20474	19664
I1539	D387;D388;D389;D390;D391;D392	CD4_Naive	stim	5d	P019	O3	Sony_SH800	5403	69768	2766	376958306	98.4	71.1	99	75	96.9	99	92.4	2.1	6.7	83.5	79.2	0.9	89.2	20203	12487
I1540	D387;D388;D389;D390;D391;D392	CD4_Memory	stim	5d	P019	O3	Sony_SH800	5322	63245	2620	336592901	98.4	67.7	99.2	78.6	96.9	99.2	93.7	2.1	6.1	85.4	81	0.9	87.4	20099	11640
I1541	D393;D394;D395;D396;D397;D398	CD4_Naive	stim	5d	P020	O2	Sony_SH800	6158	59117	2548	364046589	98.4	71.2	99.1	77.2	96.1	99	93	2.4	10.5	80.1	75.8	0.9	91	20165	10017
I1542	D393;D394;D395;D396;D397;D398	CD4_Memory	stim	5d	P020	O2	Sony_SH800	5376	64545	2610	346997910	98.5	69	96.5	62.2	93.7	96.7	90	2.2	9.2	78.6	74.5	0.8	87.6	20158	10422
I1543	D405;D406;D407;D408;D409;D410	CD4_Naive	uns	16h	P021	O2	MoFlo_XDP	4242	83143	892	352694285	98.4	93.9	97.7	75.5	94.8	97.7	91.5	2.6	11.7	77.1	73.5	1.2	88.3	16560	2639
I1544	D405;D406;D407;D408;D409;D410	CD4_Memory	uns	16h	P021	O2	MoFlo_XDP	4376	87303	1030	382040017	98.4	93.4	98.4	73.8	96	98.4	92.4	2.8	13.1	76.5	73	1.1	91.6	16866	3032
I1545	D405;D406;D407;D408;D409;D410	CD4_Naive	stim	16h	P021	O2	MoFlo_XDP	4288	91497	1709	392339598	98.4	86.4	98.6	79.4	96.4	98.5	93.4	1.8	6.8	84.8	80.6	0.9	83.7	17125	5582
I1546	D405;D406;D407;D408;D409;D410	CD4_Memory	stim	16h	P021	O2	MoFlo_XDP	3583	108320	2300	388113224	98.4	86.5	98.5	76.9	96.2	98.5	93.1	1.7	6.8	84.6	80.4	0.9	87.1	17197	8326
I1547	D405;D406;D407;D408;D409;D410	CD4_Naive	stim	40h	P022	O2	MoFlo_XDP	5943	58948	3687	350330794	98.4	43.4	96.5	72	93.3	96.9	92.1	1.7	6.3	84.1	79.7	0.8	85.1	19811	19723
I1548	D405;D406;D407;D408;D409;D410	CD4_Memory	stim	40h	P022	O2	MoFlo_XDP	6014	58361	3131	350985023	98.4	50.2	96.6	71	93.7	96.6	91.9	1.9	6.4	83.6	79.4	0.8	76.7	19926	14364
I1549	D411;D412;D413;D414;D415	CD4_Naive	uns	16h	P022	O2	MoFlo_XDP	5532	62990	935	348460847	98.3	90.7	96.4	73.6	93.2	96.6	91.4	3.2	16.5	71.7	68.4	0.9	92.8	17143	3181
I1550	D411;D412;D413;D414;D415	CD4_Memory	uns	16h	P022	O2	MoFlo_XDP	4858	74276	959	360836296	98.4	92.3	97.2	70.4	93.4	97.2	92.3	3	15.7	73.6	70.3	0.8	84	17193	3028
I1551	D411;D412;D413;D414;D415	CD4_Naive	stim	16h	P022	O2	MoFlo_XDP	5220	70889	2093	370043904	98.5	80.7	98.2	76.2	95.1	98.1	92.1	2	9	81.1	77.2	0.6	92.1	17667	8066
I1552	D411;D412;D413;D414;D415	CD4_Memory	stim	16h	P022	O2	MoFlo_XDP	5092	71349	2206	363312018	98.4	77.6	97	72	93.7	97.3	92.4	1.8	8	82.6	78.7	0.6	80.4	17927	8437
I1553	D411;D412;D413;D414;D415	CD4_Naive	stim	40h	P023	O3	Sony_SH800	4952	71425	3748	353699388	98.4	52.6	96.8	72.8	93.9	97	92.2	1.7	6	84.5	80.2	0.7	90.9	19214	20314
I1554	D411;D412;D413;D414;D415	CD4_Memory	stim	40h	P023	O3	Sony_SH800	4607	73319	3724	337781015	98.5	54.7	96.5	73.7	91.3	96.8	92.1	1.8	6	84.2	80.1	0.7	84.8	19759	19657
I1555	D405;D406;D407;D408;D409;D410	CD4_Naive	stim	5d	P024	O2	MoFlo_XDP	5398	64523	1363	348295165	98.4	72.5	97.6	75.5	94.3	97.7	91.3	2.3	8	81	77.2	0.7	46	18692	3536
I1556	D405;D406;D407;D408;D409;D410	CD4_Memory	stim	5d	P024	O2	MoFlo_XDP	5923	62371	1106	369424192	98.4	74.7	98.2	76.4	95.5	98.1	92.7	2.1	7.1	83.5	79.5	0.7	42.1	18784	2819
I1557	D411;D412;D413;D414;D415	CD4_Naive	stim	5d	P025	O3	MoFlo_XDP	7283	49128	2261	357800639	98.4	67.5	97.1	66.5	94	97.1	90.7	2.6	10.3	77.7	73.8	0.8	79	19771	8073
I1558	D411;D412;D413;D414;D415	CD4_Memory	stim	5d	P025	O3	MoFlo_XDP	6571	53951	2257	354515368	98.4	58.7	96.6	68.1	93.3	96.7	91.1	2.3	8.2	80.6	76.5	0.8	70.8	20237	7548
I1559	D416;D417;D418;D419;D420	CD4_Naive	uns	16h	P025	O3	MoFlo_XDP	6539	54765	838	358108590	98.3	90	97.1	70.3	93.9	97.2	91.7	4.1	17	70.6	67	1.1	87.4	17994	2543
I1560	D416;D417;D418;D419;D420	CD4_Memory	uns	16h	P025	O3	MoFlo_XDP	7911	43949	876	347682850	98.3	89.5	96.6	69.5	93.6	96.7	91	3.7	19.9	67.4	63.9	1.2	85.3	18171	2239
I1561	D416;D417;D418;D419;D420	CD4_Naive	stim	16h	P025	O3	MoFlo_XDP	6429	57918	908	372360855	98.2	89.2	97.2	64.9	94.4	97.5	90.3	3.4	17.5	69.3	65.7	1.1	89	18026	2541
I1562	D416;D417;D418;D419;D420	CD4_Memory	stim	16h	P025	O3	MoFlo_XDP	6115	58493	1497	357684748	98.4	81.7	97	70.4	93.3	97.5	92.8	2.1	10.6	80.1	76.2	0.9	83.4	18196	4137
I1563	D416;D417;D418;D419;D420	CD4_Naive	stim	40h	P026	O2	MoFlo_XDP	5179	71864	1222	372188499	98.4	82.9	97.1	69.4	93.9	97.3	91.5	1.9	8.4	81.2	77	0.8	85.1	18154	3375
I1564	D416;D417;D418;D419;D420	CD4_Memory	stim	40h	P026	O2	MoFlo_XDP	5831	62472	2880	364275925	98.5	64.6	96.8	68.6	94	96.8	91.9	1.7	6	84.1	79.8	0.7	89.3	19650	12498
I1565	D421;D422;D423;D424;D425	CD4_Naive	uns	16h	P027	O3	MoFlo_XDP	4922	67108	774	330306731	98.3	92.9	97.4	62.2	92	97.6	91.1	3.8	22	65.3	61.8	1.3	93.2	16890	2310
I1566	D421;D422;D423;D424;D425	CD4_Memory	uns	16h	P027	O3	MoFlo_XDP	5267	59264	881	312147966	98.3	90.9	97.3	62.2	93.4	97.5	91.7	3.8	21.9	66.1	62.4	1.3	89.7	17504	2532
I1567	D421;D422;D423;D424;D425	CD4_Naive	stim	16h	P027	O3	MoFlo_XDP	3939	76788	1792	302469675	98.4	85.2	97.7	59.5	94.3	97.8	92.4	2.3	12.2	77.8	73.6	1	92.5	17551	5944
I1568	D421;D422;D423;D424;D425	CD4_Memory	stim	16h	P027	O3	MoFlo_XDP	10224	30463	726	311460357	98.4	79.9	97.7	60.9	94.2	97.7	92.1	2	10.6	79.5	74.8	1.5	42	16712	1394
I1569	D416;D417;D418;D419;D420	CD4_Naive	stim	5d	P028	O2	Sony_SH800	9897	35662	2124	352950210	98.3	61.3	96.7	71.4	91.1	97.1	92	2.4	11.5	78	73.8	0.9	93.3	20687	7979
I1570	D416;D417;D418;D419;D420	CD4_Memory	stim	5d	P028	O2	Sony_SH800	8751	41224	2185	360756980	98.4	64.4	97	70.9	94	97.2	91.9	2.4	10.7	78.8	74.4	1	93.2	20549	8452
I1571	D421;D422;D423;D424;D425	CD4_Naive	stim	40h	P028	O2	Sony_SH800	8187	45246	3312	370430631	98.4	46.2	97.3	72.4	94.4	97.3	92.8	1.9	7.4	83.5	79.1	0.9	94.1	19856	16412
I1572	D421;D422;D423;D424;D425	CD4_Memory	stim	40h	P028	O2	Sony_SH800	7049	52469	3368	369856544	98.5	51.5	97.1	72.9	94	97.3	92.9	2	7.8	83.1	78.7	0.9	95.3	20474	16069
I1573	D421;D422;D423;D424;D425	CD4_Memory	stim	5d	P029	O3	MoFlo_XDP	4987	73616	2350	367126749	98.4	71.8	97.2	69.2	94.1	97.4	91.5	2.8	12.4	76.3	72.2	0.9	74.6	20504	8680
I1574	D421;D422;D423;D424;D425	CD4_Naive	stim	5d	P029	O3	MoFlo_XDP	5090	70245	2355	357548539	98.4	75.4	96.8	72	93.5	97	92.2	2.3	9.5	80.5	76.2	0.8	82.8	19813	9734
I1575	D426;D427;D428;D429;D430;D431	CD4_Naive	uns	16h	P030	O3	MoFlo_XDP	5236	71936	628	376658087	98.2	95.6	97.4	74.1	94.5	97.6	92.2	4.6	24.6	63	59.2	1.5	93.2	16698	1415
I1576	D426;D427;D428;D429;D430;D431	CD4_Memory	uns	16h	P030	O3	MoFlo_XDP	5615	67046	901	376464949	98.3	92.6	97.4	69.1	94.6	97.6	90.5	3.5	21.1	65.8	62.3	1.2	88.6	17765	2456
I1577	D426;D427;D428;D429;D430;D431	CD4_Naive	stim	16h	P030	O3	MoFlo_XDP	4983	75736	1693	377397292	98.4	87.7	97.4	72.3	94.8	97.6	92.1	2.6	15	74.4	70	1.5	93.7	17899	4595
I1578	D426;D427;D428;D429;D430;D431	CD4_Memory	stim	16h	P030	O3	MoFlo_XDP	4905	75689	1992	371255566	98.4	87	97.1	71.3	93.3	97.5	92.3	1.7	10.6	80	75.7	0.9	94.7	17642	5865
I1579	D426;D427;D428;D429;D430;D431	CD4_Naive	stim	40h	P031	O3	MoFlo_XDP	5165	72793	3344	375979104	98.5	63.1	97.3	74.4	94.6	97.5	93.2	2	7.6	83.7	79.5	0.8	91.2	19318	17182
I1580	D426;D427;D428;D429;D430;D431	CD4_Memory	stim	40h	P031	O3	MoFlo_XDP	4940	78297	3214	386789280	98.4	65.5	98.6	75.9	94.8	98.6	93.1	1.9	8	83.1	78.9	0.9	82.6	19774	14457
I1581	D432;D433;D434;D435;D436	CD4_Naive	uns	16h	P031	O3	MoFlo_XDP	4679	75800	933	354670023	98.3	92.4	97.8	70.4	93.7	98.2	92	3.5	19.5	69.1	65.5	1.3	93.2	17139	2994
I1582	D432;D433;D434;D435;D436	CD4_Memory	uns	16h	P031	O3	MoFlo_XDP	4699	79845	1003	375192484	98.3	92.8	97.4	73.1	94.5	97.7	92.6	3.2	19	70.3	66.7	1.1	91.4	17511	3011
I1583	D432;D433;D434;D435;D436	CD4_Naive	stim	16h	P031	O3	MoFlo_XDP	4656	76716	1131	357192519	98.3	87	97.8	62.7	94.7	98	92	2.4	12.2	77.4	73.4	0.9	94	17697	3590
I1584	D432;D433;D434;D435;D436	CD4_Memory	stim	16h	P031	O3	MoFlo_XDP	4439	83972	1432	372755200	98.3	86.6	97.7	69.1	94.5	98	91.7	2.4	14.2	75	70.9	1.1	87.5	18132	4347
I1585	D432;D433;D434;D435;D436	CD4_Naive	stim	40h	P032	O3	Sony_SH800	5494	66638	3516	366114665	98.4	53.4	97.5	64.4	93.6	97.5	90.1	1.8	5.3	83	78.7	0.7	92.4	19310	19032
I1586	D432;D433;D434;D435;D436	CD4_Memory	stim	40h	P032	O3	Sony_SH800	5436	67213	3694	365371058	98.4	50.9	97.3	65.4	94.3	97.5	90.2	1.8	5.2	83.2	78.9	0.8	85.1	19804	20014
I1587	D426;D427;D428;D429;D430;D431	CD4_Naive	stim	5d	P033	O3	MoFlo_XDP	5586	65239	2444	364427435	98.4	69.7	97.4	62	94.5	97.5	88	2.3	7.1	78.6	74.6	0.8	83.5	19359	11017
I1588	D426;D427;D428;D429;D430;D431	CD4_Memory	stim	5d	P033	O3	MoFlo_XDP	6000	60929	2377	365576582	98.3	63.4	97.1	67.8	94.3	97.3	91.2	2.1	6.6	82.4	78.2	0.8	73	19826	9929
I1589	D432;D433;D434;D435;D436	CD4_Naive	stim	5d	P034	O3	MoFlo_XDP	6147	59012	2273	362749678	98.4	67	97.1	65.8	94.1	97.5	90.1	2.3	6.8	81.1	76.8	0.9	73.8	19716	9084
I1590	D432;D433;D434;D435;D436	CD4_Memory	stim	5d	P034	O3	MoFlo_XDP	6064	58545	2519	355021975	98.4	59.6	97.1	67.6	93.7	97.5	90.2	2.1	6.1	82	77.6	0.9	70.4	20057	9967
I1591	D439;D440;D441;D442;D443	CD4_Naive	uns	16h	P035	O2	MoFlo_XDP	5617	57529	744	323140569	98.4	93	98.1	67.2	95.2	98.4	93	2.5	7.6	83	79.3	1	89.4	15943	2493
I1592	D439;D440;D441;D442;D443	CD4_Memory	uns	16h	P035	O2	MoFlo_XDP	5087	73958	859	376226189	98.3	93.5	97.8	72.7	95.2	98	92.7	2.5	8.2	82	78.3	1	79.5	16524	2736
I1593	D439;D440;D441;D442;D443	CD4_Naive	stim	16h	P035	O2	MoFlo_XDP	5665	66421	2210	376279116	98.4	80.4	97.9	74.2	95.2	98.1	92.8	1.9	4.8	86.1	81.7	0.8	91.5	17275	8806
I1594	D439;D440;D441;D442;D443	CD4_Memory	stim	16h	P035	O2	MoFlo_XDP	5485	68849	2157	377640083	98.5	79.4	97.6	71.1	95.2	98	92.1	1.7	4.7	85.8	81.5	0.8	77.7	17358	8040
I1595	D439;D440;D441;D442;D443	CD4_Naive	stim	40h	P036	O2	MoFlo_XDP	5834	61695	3249	359932846	98.5	47.6	97.1	74.7	93.1	97.6	93	1.8	5.1	86	81.8	0.7	69.7	19351	15156
I1596	D439;D440;D441;D442;D443	CD4_Memory	stim	40h	P036	O2	MoFlo_XDP	5771	62395	2326	360085503	98.5	54.4	97.2	74.6	94	97.6	93	1.9	5.8	85.3	81.2	0.7	59.3	19515	7869
I1597	D445;D446;D447;D448	CD4_Naive	uns	16h	P036	O2	MoFlo_XDP	5064	72112	1094	365178062	98.2	90.6	97.3	75.3	93.9	97.6	92.3	3.7	21.6	67	63.4	1.2	92	17533	3382
I1598	D445;D446;D447;D448	CD4_Memory	uns	16h	P036	O2	MoFlo_XDP	4963	74715	1177	370812846	98.3	90.3	97.5	73	94.3	97.7	91.8	3.8	21.8	66.2	62.7	1.1	86.3	18142	3469
I1599	D445;D446;D447;D448	CD4_Naive	stim	16h	P036	O2	MoFlo_XDP	5565	66317	2792	369059308	98.4	71.5	97.5	71.8	94.3	97.7	92.5	2	10.3	80.2	75.9	0.9	92.3	18500	11647
I1600	D445;D446;D447;D448	CD4_Memory	stim	16h	P036	O2	MoFlo_XDP	6637	54881	2110	364247991	98.3	72.8	97.2	73.2	94.2	97.4	92.4	2.1	10.9	79.3	75.2	0.9	78.9	18539	6829
I1601	D445;D446;D447;D448	CD4_Naive	stim	40h	P037	O2	Sony_SH800	5070	71648	4236	363260124	98.5	45.7	97.1	70.5	94.2	97.5	92.5	1.6	5	85.9	81.5	0.7	94.6	19625	27046
I1602	D445;D446;D447;D448	CD4_Memory	stim	40h	P037	O2	Sony_SH800	4836	74478	3924	360176478	98.4	55.2	97.4	69.3	91.2	97.5	92.5	1.9	5.9	84.7	80.6	0.7	93.8	19914	22213
I1603	D439;D440;D441;D442;D443	CD4_Naive	stim	5d	P038	O3	MoFlo_XDP	NA	NA	NA	NA	NA	NA	NA	NA	NA	NA	NA	NA	NA	NA	NA	NA	NA	NA	NA
I1604	D439;D440;D441;D442;D443	CD4_Memory	stim	5d	P038	O3	MoFlo_XDP	5486	67041	2314	367788919	98.4	76.1	97.2	71.6	92.9	97.7	92.8	2.7	13	77.1	72.9	1.1	83.1	20150	7375
I1605	D445;D446;D447;D448	CD4_Naive	stim	5d	P039	O3	MoFlo_XDP	6730	54896	2333	369456627	98.4	69.4	97.4	71.2	94.3	97.4	91.3	2.5	11.3	77.5	73.2	1	85.4	19562	9159
I1606	D445;D446;D447;D448	CD4_Memory	stim	5d	P039	O3	MoFlo_XDP	6888	51894	1894	357450316	98.4	67.7	96.6	74.1	93.4	96.9	92.4	2.6	10.7	79.1	74.9	1	78.4	20213	6637
I1607	D449;D450;D451;D452;D453	CD4_Naive	uns	16h	P039	O3	MoFlo_XDP	6434	58089	762	373750082	98.3	92.4	97.5	73	95.1	97.6	92	3.6	20.8	67.7	64	1.3	93.2	17495	2148
I1608	D449;D450;D451;D452;D453;D454	CD4_Memory	uns	16h	P039	O3	MoFlo_XDP	5713	64318	869	367453733	98.3	92.2	97.4	73.8	94.6	97.6	91.9	4.2	21.1	66.6	63.1	1.2	90.2	17667	2385
I1609	D449;D450;D451;D452;D453	CD4_Naive	stim	16h	P039	O3	MoFlo_XDP	6140	59400	2013	364716277	98.4	80.3	97.4	72.3	94.3	97.8	92.7	2.3	10.6	79.7	75.6	0.9	93.9	18096	7180
I1610	D449;D450;D451;D452;D453;D454	CD4_Memory	stim	16h	P039	O3	MoFlo_XDP	6157	63994	2142	394015593	98.4	78.9	98.8	72.6	96.3	98.8	93.5	1.9	10.1	81.5	77.2	1	87.2	18297	7555
I1611	D449;D450;D451;D452;D453	CD4_Naive	stim	40h	P040	O3	MoFlo_XDP	6008	57576	3782	345921319	98.4	43.9	97.3	68.1	92.5	97.7	92.8	1.9	6.2	84.8	80.5	0.7	93.6	19791	22404
I1612	D449;D450;D451;D452;D453;D454	CD4_Memory	stim	40h	P040	O3	MoFlo_XDP	5979	58368	3591	348985411	98.4	49.3	97.5	70.5	94.4	97.9	93.6	2	6.9	84.7	80.5	0.8	89.3	20140	19057
I1613	D455;D456;D457;D458;D459;D460	CD4_Naive	uns	16h	P041	O3	MoFlo_XDP	5874	62115	701	364864935	98.4	93.7	96.9	74.7	94.3	97.2	92.3	3.4	17.4	71.5	67.9	1.2	93.5	16867	2130
I1614	D455;D456;D457;D458;D459;D460	CD4_Memory	uns	16h	P041	O3	MoFlo_XDP	5343	67526	795	360796452	98.3	93.2	97.5	43.9	93.7	97.9	87.9	3.4	17.4	67.1	63.5	1.1	88.1	17530	2224
I1615	D455;D456;D457;D458;D459;D460	CD4_Naive	stim	16h	P041	O3	MoFlo_XDP	5902	62749	1911	370346506	98.4	82.6	97.9	51.3	95.4	98.2	91.1	2.1	8.9	80	75.8	0.9	94.7	17572	6948
I1616	D455;D456;D457;D458;D459;D460	CD4_Memory	stim	16h	P041	O3	MoFlo_XDP	5699	64806	1943	369329505	98.4	81.3	97.9	50.9	94.5	98.2	90.6	2.1	8.9	79.6	75.5	0.9	84.4	17959	6718
I1617	D449;D450;D451;D452;D453	CD4_Naive	stim	5d	P042	O3	Sony_SH800	5798	59641	3267	345801497	98.4	55.5	97.5	70.2	94.9	97.8	93	2.2	6.2	84.6	80.3	0.7	88.8	20143	17116
I1618	D449;D450;D451;D452;D453;D454	CD4_Memory	stim	5d	P042	O3	Sony_SH800	5542	53953	3026	299012307	98.2	52.3	97.8	68.2	95	98.1	94	2.1	6.1	85.7	81.5	0.7	84.6	20060	15064
I1619	D455;D456;D457;D458;D459;D460	CD4_Naive	stim	40h	P042	O3	Sony_SH800	5579	64005	3878	357085814	98.4	44.6	97.5	71.9	94.4	97.9	93.5	1.6	4	87.9	83.5	0.7	91.2	19314	24459
I1620	D455;D456;D457;D458;D459;D460	CD4_Memory	stim	40h	P042	O3	Sony_SH800	5450	67432	3516	367507496	98.4	52.4	97.5	73.9	95.3	97.8	93.6	1.7	4.4	87.5	83.3	0.7	86	19769	19630
I1621	D455;D456;D457;D458;D459;D460	CD4_Naive	stim	5d	P043	O3	MoFlo_XDP	6057	60399	2760	365840661	98.3	64.4	97.3	74.6	95.1	97.7	93.5	2.2	8.3	83	78.7	0.7	84.7	19774	13664
I1622	D455;D456;D457;D458;D459;D460	CD4_Memory	stim	5d	P043	O3	MoFlo_XDP	6095	60254	3076	367249333	98.4	56.1	97.5	77.7	94.3	98	94.4	2.2	7.1	85.2	80.9	0.7	79.6	20279	15003
I1623	D461;D462;D463;D464;D465;D466	CD4_Naive	uns	16h	P044	O3	MoFlo_XDP	6067	49550	397	300621807	95.7	96.2	96.1	79.2	94.4	96.1	94.9	3	12.4	79.5	75.3	1.3	93.8	15373	1029
I1624	D461;D462;D463;D464;D465;D466	CD4_Memory	uns	16h	P044	O3	MoFlo_XDP	5075	55056	459	279413866	97.5	95.8	99.1	85.6	96.2	99.1	94.4	3	13.4	78	73.7	1.3	89.2	15677	1150
I1625	D461;D462;D463;D464;D465;D466	CD4_Naive	stim	16h	P044	O3	MoFlo_XDP	4539	65753	1327	298457341	98.1	89.9	99.1	86.9	96.8	98.9	95.1	1.6	6.7	86.7	81.9	1	89.8	15937	4012
I1626	D461;D462;D463;D464;D465;D466	CD4_Memory	stim	16h	P044	O3	MoFlo_XDP	5819	50263	1271	292485892	97.9	88	95.9	80.7	93.1	96.7	95.6	1.7	7.2	86.8	82	1	86.9	16570	3710
I1627	D461;D462;D463;D464;D465;D466	CD4_Naive	stim	40h	P045	O3	MoFlo_XDP	4959	79245	2532	392979728	98.2	77.9	98.7	70.5	95.7	98.6	93.6	1.4	3.7	88.5	83.7	1.1	92.9	18013	10411
I1628	D461;D462;D463;D464;D465;D466	CD4_Memory	stim	40h	P045	O3	MoFlo_XDP	5189	75744	1951	393039971	98.3	84.7	98.7	73.7	96.2	98.7	94.1	1.6	4.3	88.2	83.3	1.2	92.4	18417	6551
I1629	D461;D462;D463;D464;D465;D466	CD4_Naive	stim	5d	P046	O3	MoFlo_XDP	5980	61933	1777	370362418	98.3	81.6	99.1	74	96.9	99	94.7	1.8	6	87	82.3	0.9	89.8	18658	6829
I1630	D461;D462;D463;D464;D465;D466	CD4_Memory	stim	5d	P046	O3	MoFlo_XDP	5718	59784	1875	341850020	98.1	78.8	99.1	73.7	97.1	99.1	94.9	1.8	5.7	87.3	82.7	0.9	90.5	19090	6751
I1631	D469;D470;D471;D472;D473;D474	CD4_Naive	uns	16h	P047	O3	BD_Influx	5145	65226	543	335589014	98.4	93.8	97.6	76.3	94.5	97.8	94.1	1.9	5.8	86.3	82.6	0.8	59.9	15100	1780
I1632	D469;D470;D471;D472;D473;D474	CD4_Memory	uns	16h	P047	O3	BD_Influx	4772	76133	445	363307267	98.4	95.1	97.3	75.9	94.3	97.6	92.4	2.1	7.5	82.7	79	0.9	52.3	15820	1148
I1633	D469;D470;D471;D472;D473;D474	CD4_Naive	stim	16h	P047	O3	BD_Influx	5297	63781	1264	337852819	98.5	83.6	97.8	76	94.6	98.1	93.7	1.5	3.4	88.7	84.2	0.7	53.6	16033	3865
I1634	D469;D470;D471;D472;D473;D474	CD4_Memory	stim	16h	P047	O3	BD_Influx	5454	64324	1390	350828028	98.5	84.7	97.7	73.1	94.7	98	93.7	1.3	3	89.4	85.1	0.8	64.2	16447	3747
I1635	D469;D470;D471;D472;D473;D474	CD4_Naive	stim	40h	P048	O3	MoFlo_XDP	NA	1558151	1147	333444392	98.3	98.6	97.4	71.6	93.2	97.5	89.9	2.1	2.9	84.8	80.4	0.6	66.2	12045	3422
I1636	D469;D470;D471;D472;D473;D474	CD4_Memory	stim	40h	P048	O3	MoFlo_XDP	NA	407639	1325	378696728	98.5	95.3	98.3	76.5	95.6	98.4	91.8	2	2.8	86.9	82.5	0.7	63.4	15248	4712
I1637	D475;D476;D477;D478;D479;D480	CD4_Naive	uns	16h	P049	O3	MoFlo_XDP	4680	81968	480	383610839	98.4	95.5	98.7	79	96.5	98.8	93.6	2.4	6.8	84.4	80.8	0.8	58.7	15267	1293
I1638	D475;D476;D477;D478;D479;D480	CD4_Memory	uns	16h	P049	O3	MoFlo_XDP	4530	81428	450	368871979	98.3	95	98.1	80	95.4	98.2	92.8	2.4	7.2	83.2	79.7	0.8	48.5	15721	1014
I1639	D475;D476;D477;D478;D479;D480	CD4_Naive	stim	16h	P049	O3	MoFlo_XDP	5322	69056	1127	367518540	98.4	83	98.1	80	95.1	98.2	93.1	1.7	3.9	87.5	83.1	0.7	43.7	16288	2863
I1640	D475;D476;D477;D478;D479;D480	CD4_Memory	stim	16h	P049	O3	MoFlo_XDP	5196	69976	1113	363596444	98.4	81.8	98	79.3	95	98.1	91.8	1.9	4.3	85.6	81.5	0.7	46	16573	2632
I1641	D475;D476;D477;D478;D479;D480	CD4_Naive	stim	40h	P050	O3	MoFlo_XDP	5828	64992	2008	378775196	98.4	44.4	98.4	77.2	95.7	98.4	92.7	1.8	6.9	83.9	79.6	0.8	57.3	19621	5722
I1642	D475;D476;D477;D478;D479;D480	CD4_Memory	stim	40h	P050	O3	MoFlo_XDP	5795	65226	2902	377988092	98.4	50.7	98.2	79.9	96.2	98.3	94.1	1.7	5.3	87.1	82.9	0.8	68.6	19773	12322
I1643	D469;D470;D471;D472;D473;D474	CD4_Naive	stim	5d	P051	O2	Sony_SH800	NA	915611	1137	356173016	98.1	97.9	97.2	75.2	92.8	97.6	92.6	2.2	3.9	86.5	82.2	0.6	56.7	14095	4340
I1644	D469;D470;D471;D472;D473;D474	CD4_Memory	stim	5d	P051	O2	Sony_SH800	2074	164111	1287	340368044	98.4	86.3	97.6	71.9	92.5	97.9	92.6	2.2	4.7	85.7	81.3	0.7	54.7	17738	4501
I1645	D475;D476;D477;D478;D479;D480	CD4_Naive	stim	5d	P052	O3	MoFlo_XDP	5380	67322	1036	362195012	98.5	82.8	97.3	75	93.4	97.4	93.1	2	4.6	86.5	82.1	0.8	55.7	17641	3943
I1646	D475;D476;D477;D478;D479;D480	CD4_Memory	stim	5d	P052	O3	MoFlo_XDP	5704	63446	1776	361896434	98.5	67.9	97.3	75.8	93.7	97.8	92.8	1.9	4.1	86.8	82.2	0.7	55.5	19227	6666
I1647	D481;D482;D483;D484;D485	CD4_Naive	uns	16h	P053	O3	MoFlo_XDP	5163	70744	704	365255607	98.3	94.5	98	78.4	95.4	98.1	92.1	3.1	17.7	71.3	67.5	1.2	92.8	16597	1960
I1648	D481;D482;D483;D484;D485	CD4_Memory	uns	16h	P053	O3	MoFlo_XDP	4644	79866	814	370898177	98.3	94.3	98.1	79.6	95.4	98.3	92.8	3.1	18.6	71.1	67.3	1.2	89.8	17013	2204
I1649	D481;D482;D483;D484;D485	CD4_Naive	stim	16h	P053	O3	MoFlo_XDP	5271	71132	1859	374939327	98.4	85.1	98.2	79.8	95.9	98.4	93.4	1.8	9.5	82.1	77.7	0.9	91.8	17399	6285
I1650	D481;D482;D483;D484;D485	CD4_Memory	stim	16h	P053	O3	MoFlo_XDP	5108	71004	2159	362690768	98.4	82.2	97.9	74.7	82.3	97.7	92.6	1.6	8.7	82.3	77.9	0.9	90.6	17853	7550
I1651	D481;D482;D483;D484;D485	CD4_Naive	stim	40h	P054	O3	MoFlo_XDP	5744	65566	3299	376614247	98.5	60.8	98.3	75.8	95.5	98.4	92.5	1.6	5.5	85.4	81.1	0.8	90.3	19044	15426
I1652	D481;D482;D483;D484;D485	CD4_Memory	stim	40h	P054	O3	MoFlo_XDP	5334	67557	2971	360349622	98.5	62.7	98	77.8	94.7	98.1	92.4	1.6	5.3	85.5	81.3	0.8	80	19343	12041
I1653	D481;D482;D483;D484;D485	CD4_Naive	stim	5d	P055	O3	Sony_SH800	5255	68686	2218	360948863	98.5	74.1	98	74.7	93.1	98.1	90.6	2.2	8.2	80.3	76.2	0.8	90	19139	9294
I1654	D481;D482;D483;D484;D485	CD4_Memory	stim	5d	P055	O3	Sony_SH800	5460	69421	3191	379039606	98.5	60.3	98.5	76.1	95.3	98.7	92.5	1.9	5.9	84.8	80.3	0.9	83.2	20068	15196

## Sheet: Supplementary Table 2 
Supplementary Table 2. Cohort demographics and sample metadata
Demographic information of all individuals from which blood samples were obtained, as well as blood sample processing details (when each sample was processed, by whom and to which cel culture batch it was assigned)
donor_id	donor_sex	donor_age	donor_medications	blood_donation_time	sample_processing_date	sample_processing_operators	cell_culture_batch
D348	F	56	Lymecycline	11:15:00	2019-02-14	O1; O2; O3; O4	A
D349	F	48	Ibuprofen	12:05:00	2019-02-14	O1; O2; O3; O4	A
D350	M	45	NA	10:50:00	2019-02-14	O1; O2; O3; O4	A
D351	M	72	NA	11:40:00	2019-02-14	O1; O2; O3; O4	A
D352	F	50	NA	11:55:00	2019-02-14	O1; O2; O3; O4	A
D353	M	35	NA	10:37:00	2019-02-14	O1; O2; O3; O4	A
D354	F	58	NA	10:50:00	2019-02-21	O1; O2; O3; O4	B
D355	F	52	NA	10:25:00	2019-02-21	O1; O2; O3; O4	B
D356	M	58	NA	10:10:00	2019-02-21	O1; O2; O3; O4	B
D357	F	58	Statins	08:05:00	2019-02-21	O1; O2; O3; O4	B
D358	M	54	NA	08:00:00	2019-02-21	O1; O2; O3; O4	B
D359	F	60	NA	08:50:00	2019-02-21	O1; O2; O3; O4	B
D363	M	27	NA	10:55:00	2019-02-22	O1; O2; O3; O4	C
D364	M	37	NA	10:46:00	2019-02-22	O1; O2; O3; O4	C
D365	M	60	NA	09:00:00	2019-02-22	O1; O2; O3; O4	C
D366	F	29	Contraceptives	08:50:00	2019-02-22	O1; O2; O3; O4	C
D367	F	47	NA	08:44:00	2019-02-22	O1; O2; O3; O4	C
D368	M	39	NA	09:11:00	2019-02-22	O1; O2; O3; O4	C
D369	F	34	Paracetamol	07:45:00	2019-02-27	O1; O2	D
D370	F	54	NA	10:40:00	2019-02-27	O1; O2	D
D371	M	53	NA	10:15:00	2019-02-27	O1; O2	D
D372	M	36	Statins	08:28:00	2019-02-27	O1; O2	D
D373	F	45	NA	08:05:00	2019-02-27	O1; O2	D
D374	M	58	NA	10:28:00	2019-02-27	O1; O2	D
D378	F	57	Vitamins	11:15:00	2019-03-06	O1; O2	E
D379	F	25	Contraceptives	08:58:00	2019-03-06	O1; O2	E
D380	M	64	NA	10:40:00	2019-03-06	O1; O2	E
D381	M	64	NA	07:55:00	2019-03-06	O1; O2	E
D382	F	58	NA	09:50:00	2019-03-06	O1; O2	E
D383	M	37	NA	08:33:00	2019-03-06	O1; O2	E
D387	F	79	NA	09:23:00	2019-03-13	O1; O2	F
D388	F	62	NA	10:20:00	2019-03-13	O1; O2	F
D389	F	33	NA	08:50:00	2019-03-13	O1; O2	F
D390	F	37	NA	10:42:00	2019-03-13	O1; O2	F
D391	F	32	NA	08:00:00	2019-03-13	O1; O2	F
D392	M	22	NA	08:05:00	2019-03-13	O1; O2	F
D393	F	55	NA	08:10:00	2019-03-14	O1; O2	G
D394	M	70	NA	10:05:00	2019-03-14	O1; O2	G
D395	M	62	Antihistamine	09:40:00	2019-03-14	O1; O2	G
D396	F	45	NA	08:40:00	2019-03-14	O1; O2	G
D397	M	33	NA	08:46:00	2019-03-14	O1; O2	G
D398	M	73	NA	10:29:00	2019-03-14	O1; O2	G
D405	F	40	NA	09:23:00	2019-04-24	O1; O2	H
D406	F	55	HRT	08:46:00	2019-04-24	O1; O2	H
D407	M	22	NA	10:44:00	2019-04-24	O1; O2	H
D408	M	29	NA	09:00:00	2019-04-24	O1; O2	H
D409	F	58	NA	10:30:00	2019-04-24	O1; O2	H
D410	F	54	NA	08:15:00	2019-04-24	O1; O2	H
D411	F	57	NA	10:23:00	2019-04-25	O1; O2	I
D412	M	36	NA	08:17:00	2019-04-25	O1; O2	I
D413	F	74	Hypertension_medication	08:52:00	2019-04-25	O1; O2	I
D414	F	49	NA	09:21:00	2019-04-25	O1; O2	I
D415	F	52	NA	10:55:00	2019-04-25	O1; O2	I
D416	M	70	Acid_reflux; Hypertension_medication; Naproxen	09:00:00	2019-04-29	O1; O3	J
D417	M	42	NA	09:20:00	2019-04-29	O1; O3	J
D418	M	24	Antihistamine	07:50:00	2019-04-29	O1; O3	J
D419	F	58	HRT	09:34:00	2019-04-29	O1; O3	J
D420	F	68	NA	10:35:00	2019-04-29	O1; O3	J
D421	M	46	Antihistamine	11:05:00	2019-05-02	O1; O3	K
D422	M	53	NA	08:40:00	2019-05-02	O1; O3	K
D423	M	45	NA	NA	2019-05-02	O1; O3	K
D424	F	37	NA	08:40:00	2019-05-02	O1; O3	K
D425	F	44	NA	08:50:00	2019-05-02	O1; O3	K
D426	F	56	NA	08:10:00	2019-05-08	O1; O2	K
D427	M	53	NA	10:00:00	2019-05-08	O1; O2	K
D428	F	NA	NA	08:15:00	2019-05-08	O1; O2	K
D429	M	32	NA	10:20:00	2019-05-08	O1; O2	K
D430	M	63	NA	10:52:00	2019-05-08	O1; O2	K
D431	M	72	Statins; Inhalers	09:35:00	2019-05-08	O1; O2	K
D432	M	50	NA	10:00:00	2019-05-09	O1; O2	L
D433	M	20	Antihistamine	08:15:00	2019-05-09	O1; O2	L
D434	F	39	NA	10:20:00	2019-05-09	O1; O2	L
D435	M	46	NA	10:20:00	2019-05-09	O1; O2	L
D436	F	67	Antidepressent	08:55:00	2019-05-09	O1; O2	L
D439	M	26	Antihistamine	10:00:00	2019-05-15	O1; O2	M
D440	M	40	NA	07:50:00	2019-05-15	O1; O2	M
D441	M	42	NA	07:20:00	2019-05-15	O1; O2	M
D442	M	48	NA	07:25:00	2019-05-15	O1; O2	M
D443	F	56	Statins	09:50:00	2019-05-15	O1; O2	M
D444	F	59	Hypertension_medication; Underactive_thyroid_medication	08:55:00	2019-05-15	O1; O2	M
D445	M	50	NA	10:18:00	2019-05-16	O1; O2	N
D446	M	46	NA	08:14:00	2019-05-16	O1; O2	N
D447	F	68	NA	10:17:00	2019-05-16	O1; O2	N
D448	M	19	Antihistamine	09:02:00	2019-05-16	O1; O2	N
D449	M	NA	NA	10:15:00	2019-05-20	O1; O2	O
D450	F	37	NA	10:00:00	2019-05-20	O1; O2	O
D451	M	51	NA	08:10:00	2019-05-20	O1; O2	O
D452	M	24	NA	09:20:00	2019-05-20	O1; O2	O
D453	M	27	NA	10:55:00	2019-05-20	O1; O2	O
D454	F	54	Ranintidine	08:05:00	2019-05-20	O1; O2	O
D455	M	23	NA	09:48:00	2019-05-23	O1; O2	P
D456	F	38	Contraceptives	09:07:00	2019-05-23	O1; O2	P
D457	F	78	NA	NA	2019-05-23	O1; O2	P
D458	M	68	NA	10:02:00	2019-05-23	O1; O2	P
D459	M	66	NA	10:03:00	2019-05-23	O1; O2	P
D460	F	67	Statins; Inhalers; Hypertension_medication	09:33:00	2019-05-23	O1; O2	P
D461	M	64	Inhalers; T2D; Statins	08:36:00	2019-05-29	O1; O2	Q
D462	M	21	NA	08:10:00	2019-05-29	O1; O2	Q
D463	M	23	NA	10:10:00	2019-05-29	O1; O2	Q
D464	F	66	Paracetamol; Naproxen	09:00:00	2019-05-29	O1; O2	Q
D465	F	57	NA	09:30:00	2019-05-29	O1; O2	Q
D466	M	47	NA	11:00:00	2019-05-29	O1; O2	Q
D469	M	22	NA	08:35:00	2019-06-10	O1; O2	R
D470	F	58	NA	10:15:00	2019-06-10	O1; O2	R
D471	M	22	Antihistamine	10:28:00	2019-06-10	O1; O2	R
D472	M	69	COPD_medication; Beta_blockers; Gastric_reflux	10:18:00	2019-06-10	O1; O2	R
D473	M	37	NA	09:53:00	2019-06-10	O1; O2	R
D474	M	24	NA	08:20:00	2019-06-10	O1; O2	R
D475	M	21	NA	09:28:00	2019-06-12	O1; O2	S
D476	M	28	NA	10:42:00	2019-06-12	O1; O2	S
D477	M	26	NA	08:34:00	2019-06-12	O1; O2	S
D478	F	61	NA	09:46:00	2019-06-12	O1; O2	S
D479	M	44	NA	08:25:00	2019-06-12	O1; O2	S
D480	M	68	Statins	10:24:00	2019-06-12	O1; O2	S
D481	M	30	NA	07:45:00	2019-06-17	O1; O2	T
D482	F	55	NA	10:05:00	2019-06-17	O1; O2	T
D483	M	33	NA	10:27:00	2019-06-17	O1; O2	T
D484	F	32	NA	10:06:00	2019-06-17	O1; O2	T
D485	M	38	NA	10:25:00	2019-06-17	O1; O2	T

## Sheet: Supplementary Table 3
Supplementary Table 3. Subpopulation markers from scRNA-seq
We used clustered cells unsupervisedly using the Leiden algorithm and identified markers for each cluster by comparing the expression in cells within the clsuter vs cells outside the cluster using a two-sided T-test, as implemented in Scanpy. This was done separately for cells in resting state, lowly active state, and after 16h, 40h or 5 days of activation. Results for each of these cell groups a…
Columns correspond to cell subpopulation name, marker gene name, Benjamini-Hochberg corrected P value, and estimated score for the expression of the gene in question in the subpopulation of interest
cell_population	gene_id	gene_name	pval_adj	gene_score
nTreg 0h	ENSG00000181847	"TIGIT"	0	51.65
nTreg 0h	ENSG00000182010	"RTKN2"	0	46.4399
nTreg 0h	ENSG00000273445	"AC133644.2"	9.84176e-168	29.102
nTreg 0h	ENSG00000176928	"GCNT4"	2.49172e-121	24.3335
nTreg 0h	ENSG00000135655	"USP15"	5.22613e-114	23.4438
nTreg 0h	ENSG00000150347	"ARID5B"	3.35556e-108	22.8077
nTreg 0h	ENSG00000049768	"FOXP3"	6.87258e-92	21.1988
nTreg 0h	ENSG00000196154	"S100A4"	1.76917e-85	20.1161
nTreg 0h	ENSG00000136111	"TBC1D4"	3.09066e-83	19.932
nTreg 0h	ENSG00000023445	"BIRC3"	6.17355e-81	19.5618
nTreg 0h	ENSG00000008517	"IL32"	2.62228e-78	19.2128
nTreg 0h	ENSG00000163564	"PYHIN1"	2.72592e-75	18.8772
nTreg 0h	ENSG00000134460	"IL2RA"	1.29028e-63	17.406
nTreg 0h	ENSG00000090104	"RGS1"	9.76595e-64	17.3414
nTreg 0h	ENSG00000100365	"NCF4"	1.67699e-62	17.2019
nTreg 0h	ENSG00000110324	"IL10RA"	9.05072e-62	17.0023
nTreg 0h	ENSG00000010810	"FYN"	1.63497e-60	16.8152
nTreg 0h	ENSG00000030419	"IKZF2"	1.14092e-58	16.685
nTreg 0h	ENSG00000188404	"SELL"	2.81554e-55	16.0352
nTreg 0h	ENSG00000165996	"HACD1"	6.367e-54	15.9489
nTreg 0h	ENSG00000100385	"IL2RB"	4.76894e-53	15.7614
nTreg 0h	ENSG00000028137	"TNFRSF1B"	1.09775e-51	15.5139
nTreg 0h	ENSG00000080822	"CLDND1"	1.05432e-47	14.8617
nTreg 0h	ENSG00000203780	"FANK1"	8.008e-45	14.4754
nTreg 0h	ENSG00000111640	"GAPDH"	6.98073e-45	14.3919
nTreg 0h	ENSG00000213719	"CLIC1"	1.0532e-39	13.5131
nTreg 0h	ENSG00000092820	"EZR"	1.68309e-38	13.2987
nTreg 0h	ENSG00000150093	"ITGB1"	9.09935e-36	12.8008
nTreg 0h	ENSG00000222041	"CYTOR"	2.98852e-33	12.3401
nTreg 0h	ENSG00000003147	"ICA1"	1.98732e-32	12.2171
nTreg 0h	ENSG00000122862	"SRGN"	2.10603e-32	12.1588
nTreg 0h	ENSG00000101596	"SMCHD1"	5.50308e-29	11.4795
nTreg 0h	ENSG00000163599	"CTLA4"	1.17846e-28	11.438
nTreg 0h	ENSG00000138185	"ENTPD1"	1.57954e-28	11.4229
nTreg 0h	ENSG00000277734	"TRAC"	1.65184e-28	11.3744
nTreg 0h	ENSG00000135842	"FAM129A"	5.27437e-28	11.2823
nTreg 0h	ENSG00000149212	"SESN3"	4.81026e-27	11.0675
nTreg 0h	ENSG00000179344	"HLA-DQB1"	1.14313e-26	11.0032
nTreg 0h	ENSG00000128656	"CHN1"	1.94816e-26	10.9566
nTreg 0h	ENSG00000051108	"HERPUD1"	3.24318e-26	10.8861
nTreg 0h	ENSG00000253522	"MIR3142HG"	1.0806e-24	10.5833
nTreg 0h	ENSG00000145675	"PIK3R1"	1.56158e-24	10.5149
nTreg 0h	ENSG00000121966	"CXCR4"	5.72766e-24	10.3863
nTreg 0h	ENSG00000204397	"CARD16"	9.45268e-23	10.11
nTreg 0h	ENSG00000123411	"IKZF4"	7.70834e-22	9.91833
nTreg 0h	ENSG00000182718	"ANXA2"	6.63434e-22	9.91292
nTreg 0h	ENSG00000196126	"HLA-DRB1"	4.7506e-21	9.7145
nTreg 0h	ENSG00000281852	"LINC00891"	1.09127e-20	9.6298
nTreg 0h	ENSG00000157514	"TSC22D3"	1.11773e-20	9.61267
nTreg 0h	ENSG00000137642	"SORL1"	4.42587e-19	9.21482
nTreg 0h	ENSG00000054654	"SYNE2"	5.95172e-19	9.17911
nTreg 0h	ENSG00000198846	"TOX"	1.47816e-18	9.08807
nTreg 0h	ENSG00000057657	"PRDM1"	3.48549e-18	8.98435
nTreg 0h	ENSG00000175779	"C15orf53"	4.78981e-18	8.95336
nTreg 0h	ENSG00000272870	"AC097534.2"	5.41758e-17	8.66651
nTreg 0h	ENSG00000172965	"MIR4435-2HG"	2.51635e-16	8.48612
nTreg 0h	ENSG00000167618	"LAIR2"	4.91301e-16	8.40957
nTreg 0h	ENSG00000235304	"LINC01281"	5.58107e-15	8.10561
nTreg 0h	ENSG00000078304	"PPP2R5C"	6.85892e-15	8.07034
nTreg 0h	ENSG00000160013	"PTGIR"	9.4086e-15	8.03716
nTreg 0h	ENSG00000154451	"GBP5"	1.11405e-14	8.01299
nTreg 0h	ENSG00000112486	"CCR6"	1.41797e-14	7.97972
nTreg 0h	ENSG00000095794	"CREM"	6.43842e-13	7.47773
nTreg 0h	ENSG00000223865	"HLA-DPB1"	8.51208e-13	7.44006
nTreg 0h	ENSG00000163565	"IFI16"	1.17443e-12	7.39487
nTreg 0h	ENSG00000186827	"TNFRSF4"	1.19011e-12	7.3943
nTreg 0h	ENSG00000131981	"LGALS3"	2.5374e-12	7.28798
nTreg 0h	ENSG00000163328	"GPR155"	2.79639e-12	7.27268
nTreg 0h	ENSG00000107796	"ACTA2"	3.44717e-12	7.24615
nTreg 0h	ENSG00000064601	"CTSA"	2.69866e-11	6.95317
nTreg 0h	ENSG00000088986	"DYNLL1"	2.79839e-11	6.94627
nTreg 0h	ENSG00000140848	"CPNE2"	3.02225e-11	6.93899
nTreg 0h	ENSG00000158869	"FCER1G"	4.81005e-11	6.86898
nTreg 0h	ENSG00000107485	"GATA3"	4.9106e-11	6.86021
nTreg 0h	ENSG00000174255	"ZNF80"	3.8794e-10	6.55942
nTreg 0h	ENSG00000136810	"TXN"	5.32011e-10	6.50486
nTreg 0h	ENSG00000109046	"WSB1"	6.07269e-10	6.48378
nTreg 0h	ENSG00000051523	"CYBA"	6.80805e-10	6.46488
nTreg 0h	ENSG00000164120	"HPGD"	6.94442e-10	6.46401
nTreg 0h	ENSG00000067082	"KLF6"	7.20291e-10	6.4529
nTreg 0h	ENSG00000120875	"DUSP4"	8.18534e-10	6.43358
nTreg 0h	ENSG00000047410	"TPR"	8.87211e-10	6.41753
nTreg 0h	ENSG00000231389	"HLA-DPA1"	1.11204e-09	6.38235
nTreg 0h	ENSG00000204977	"TRIM13"	2.4294e-09	6.25589
nTreg 0h	ENSG00000117318	"ID3"	4.54637e-09	6.15303
nTreg 0h	ENSG00000166750	"SLFN5"	5.06512e-09	6.13464
nTreg 0h	ENSG00000237499	"AL357060.1"	7.56169e-09	6.06732
nTreg 0h	ENSG00000241490	"AC093010.2"	1.43645e-08	5.96181
nTreg 0h	ENSG00000198814	"GK"	1.72491e-08	5.92975
nTreg 0h	ENSG00000197956	"S100A6"	7.11526e-08	5.68342
nTreg 0h	ENSG00000198937	"CCDC167"	8.57813e-08	5.65031
nTreg 0h	ENSG00000160271	"RALGDS"	8.6986e-08	5.64731
nTreg 0h	ENSG00000204475	"NCR3"	1.38265e-07	5.56574
nTreg 0h	ENSG00000186891	"TNFRSF18"	2.14341e-07	5.48541
nTreg 0h	ENSG00000204525	"HLA-C"	2.16698e-07	5.4811
nTreg 0h	ENSG00000172725	"CORO1B"	2.68787e-07	5.44064
nTreg 0h	ENSG00000139193	"CD27"	5.34224e-07	5.30967
nTreg 0h	ENSG00000160613	"PCSK7"	5.57994e-07	5.30067
nTreg 0h	ENSG00000196141	"SPATS2L"	7.97888e-07	5.23505
nTreg 0h	ENSG00000189007	"ADAT2"	8.77144e-07	5.216
TN 0h	ENSG00000126353	"CCR7"	0	222.422
TN 0h	ENSG00000173114	"LRRN3"	0	134.943
TN 0h	ENSG00000189283	"FHIT"	0	129.903
TN 0h	ENSG00000072110	"ACTN1"	0	127.717
TN 0h	ENSG00000138795	"LEF1"	0	127.273
TN 0h	ENSG00000183691	"NOG"	0	119.602
TN 0h	ENSG00000188404	"SELL"	0	117.902
TN 0h	ENSG00000070081	"NUCB2"	0	98.1737
TN 0h	ENSG00000157978	"LDLRAP1"	0	93.5922
TN 0h	ENSG00000245164	"LINC00861"	0	86.2366
TN 0h	ENSG00000204472	"AIF1"	0	84.6206
TN 0h	ENSG00000117632	"STMN1"	0	82.3884
TN 0h	ENSG00000139193	"CD27"	0	78.2996
TN 0h	ENSG00000117318	"ID3"	0	73.4828
TN 0h	ENSG00000160310	"PRMT2"	0	70.0379
TN 0h	ENSG00000182463	"TSHZ2"	0	69.6601
TN 0h	ENSG00000175130	"MARCKSL1"	0	65.7756
TN 0h	ENSG00000142546	"NOSIP"	0	60.2841
TN 0h	ENSG00000136997	"MYC"	0	54.8785
TN 0h	ENSG00000139610	"CELA1"	0	54.5554
TN 0h	ENSG00000135047	"CTSL"	0	54.1613
TN 0h	ENSG00000149311	"ATM"	0	53.3322
TN 0h	ENSG00000162894	"FCMR"	0	52.8621
TN 0h	ENSG00000111913	"RIPOR2"	0	52.4956
TN 0h	ENSG00000175567	"UCP2"	0	51.3751
TN 0h	ENSG00000198840	"MT-ND3"	0	50.8708
TN 0h	ENSG00000266402	"SNHG25"	0	49.1692
TN 0h	ENSG00000244879	"GABPB1-AS1"	0	48.8352
TN 0h	ENSG00000257495	"KRT73-AS1"	0	48.8205
TN 0h	ENSG00000245904	"AC025164.1"	0	47.6741
TN 0h	ENSG00000114861	"FOXP1"	0	47.3947
TN 0h	ENSG00000166681	"BEX3"	0	46.6893
TN 0h	ENSG00000212907	"MT-ND4L"	0	38.9174
TN 0h	ENSG00000143110	"C1orf162"	0	38.5336
TN 0h	ENSG00000268027	"AC243960.1"	0	38.3736
TN 0h	ENSG00000205268	"PDE7A"	0	37.8063
TN 0h	ENSG00000182871	"COL18A1"	0	37.7572
TN 0h	ENSG00000134193	"REG4"	6.09165e-302	37.2913
TN 0h	ENSG00000227507	"LTB"	3.72114e-302	37.2522
TN 0h	ENSG00000068831	"RASGRP2"	1.84048e-299	37.0841
TN 0h	ENSG00000263417	"GTSCR1"	7.35088e-254	34.128
TN 0h	ENSG00000158517	"NCF1"	1.52075e-214	31.3372
TN 0h	ENSG00000229989	"MIR181A1HG"	9.38056e-213	31.2111
TN 0h	ENSG00000157303	"SUSD3"	1.15391e-195	29.9118
TN 0h	ENSG00000212694	"LINC01089"	6.45225e-191	29.5427
TN 0h	ENSG00000231621	"AC013264.1"	1.13827e-152	26.3826
TN 0h	ENSG00000180573	"HIST1H2AC"	4.82567e-152	26.3283
TN 0h	ENSG00000170486	"KRT72"	2.02794e-151	26.2821
TN 0h	ENSG00000164300	"SERINC5"	1.69366e-150	26.1911
TN 0h	ENSG00000163492	"CCDC141"	5.67616e-134	24.6961
TN 0h	ENSG00000106123	"EPHB6"	7.7478e-120	23.334
TN 0h	ENSG00000129824	"RPS4Y1"	3.73285e-118	23.166
TN 0h	ENSG00000160013	"PTGIR"	7.49499e-118	23.1397
TN 0h	ENSG00000169242	"EFNA1"	9.7159e-113	22.6279
TN 0h	ENSG00000163728	"TTC14"	2.85072e-112	22.5727
TN 0h	ENSG00000261150	"EPPK1"	1.55476e-109	22.294
TN 0h	ENSG00000173575	"CHD2"	1.8582e-107	22.0756
TN 0h	ENSG00000126709	"IFI6"	2.76711e-97	20.9869
TN 0h	ENSG00000206573	"THUMPD3-AS1"	7.11105e-94	20.609
TN 0h	ENSG00000214756	"CSKMT"	7.4405e-93	20.4946
TN 0h	ENSG00000140092	"FBLN5"	1.2333e-90	20.2435
TN 0h	ENSG00000124193	"SRSF6"	2.10935e-85	19.6387
TN 0h	ENSG00000264443	"AL445686.2"	2.31033e-85	19.6339
TN 0h	ENSG00000173762	"CD7"	1.26948e-83	19.4287
TN 0h	ENSG00000102096	"PIM2"	2.59191e-82	19.2727
TN 0h	ENSG00000155657	"TTN"	1.97859e-76	18.5575
TN 0h	ENSG00000139746	"RBM26"	1.34676e-71	17.9462
TN 0h	ENSG00000226179	"LINC00685"	7.76204e-69	17.5887
TN 0h	ENSG00000227039	"ITGB2-AS1"	1.462e-68	17.5528
TN 0h	ENSG00000136068	"FLNB"	8.77199e-64	16.915
TN 0h	ENSG00000257621	"PSMA3-AS1"	1.54725e-61	16.6055
TN 0h	ENSG00000197540	"GZMM"	1.25763e-58	16.1971
TN 0h	ENSG00000158869	"FCER1G"	1.44221e-58	16.1895
TN 0h	ENSG00000189060	"H1F0"	8.48565e-58	16.0793
TN 0h	ENSG00000269821	"KCNQ1OT1"	2.37072e-57	16.0147
TN 0h	ENSG00000132932	"ATP8A2"	4.45036e-57	15.9765
TN 0h	ENSG00000152601	"MBNL1"	6.46788e-55	15.6602
TN 0h	ENSG00000004468	"CD38"	1.83086e-54	15.5958
TN 0h	ENSG00000132485	"ZRANB2"	2.85125e-54	15.5652
TN 0h	ENSG00000198168	"SVIP"	6.34014e-54	15.5137
TN 0h	ENSG00000185290	"NUPR2"	2.19425e-49	14.8277
TN 0h	ENSG00000161265	"U2AF1L4"	3.88966e-47	14.4736
TN 0h	ENSG00000278743	"AC087239.1"	2.76513e-44	14.0138
TN 0h	ENSG00000152270	"PDE3B"	1.12345e-43	13.9131
TN 0h	ENSG00000228839	"PIK3IP1-AS1"	4.71406e-43	13.8102
TN 0h	ENSG00000181350	"LRRC75A"	1.69979e-41	13.5484
TN 0h	ENSG00000211791	"TRAV13-2"	1.71604e-41	13.5477
TN 0h	ENSG00000198899	"MT-ATP6"	1.19473e-38	13.057
TN 0h	ENSG00000225889	"AC012368.1"	4.22748e-38	12.9606
TN 0h	ENSG00000269246	"AC011445.2"	4.51177e-38	12.9551
TN 0h	ENSG00000089048	"ESF1"	1.14116e-37	12.8831
TN 0h	ENSG00000123219	"CENPK"	2.83445e-33	12.0749
TN 0h	ENSG00000160307	"S100B"	3.15684e-30	11.4827
TN 0h	ENSG00000127152	"BCL11B"	5.22937e-30	11.4379
TN 0h	ENSG00000113369	"ARRDC3"	8.96794e-30	11.3908
TN 0h	ENSG00000153179	"RASSF3"	7.03072e-27	10.7925
TN 0h	ENSG00000247516	"MIR4458HG"	1.33289e-23	10.0734
TN 0h	ENSG00000103550	"KNOP1"	1.28713e-22	9.84717
TN 0h	ENSG00000161055	"SCGB3A1"	2.75654e-22	9.76985
TN 0h	ENSG00000185905	"C16orf54"	5.25386e-22	9.70399
TEMRA 0h	ENSG00000271503	"CCL5"	0	218.684
TEMRA 0h	ENSG00000105374	"NKG7"	0	111.752
TEMRA 0h	ENSG00000077984	"CST7"	0	90.7234
TEMRA 0h	ENSG00000100450	"GZMH"	0	90.5887
TEMRA 0h	ENSG00000137441	"FGFBP2"	0	83.7013
TEMRA 0h	ENSG00000115523	"GNLY"	0	82.197
TEMRA 0h	ENSG00000100453	"GZMB"	0	71.3403
TEMRA 0h	ENSG00000275302	"CCL4"	0	71.0635
TEMRA 0h	ENSG00000239713	"APOBEC3G"	0	64.1947
TEMRA 0h	ENSG00000145649	"GZMA"	0	61.1778
TEMRA 0h	ENSG00000180644	"PRF1"	0	54.5685
TEMRA 0h	ENSG00000142669	"SH3BGRL3"	0	52.3427
TEMRA 0h	ENSG00000204525	"HLA-C"	0	51.351
TEMRA 0h	ENSG00000223865	"HLA-DPB1"	0	48.979
TEMRA 0h	ENSG00000116667	"C1orf21"	0	47.6228
TEMRA 0h	ENSG00000134308	"YWHAQ"	0	43.7101
TEMRA 0h	ENSG00000051523	"CYBA"	0	42.7695
TEMRA 0h	ENSG00000235162	"C12orf75"	0	42.6301
TEMRA 0h	ENSG00000227191	"TRGC2"	0	41.4804
TEMRA 0h	ENSG00000186810	"CXCR3"	0	41.4553
TEMRA 0h	ENSG00000116824	"CD2"	0	41.0988
TEMRA 0h	ENSG00000134333	"LDHA"	0	39.8586
TEMRA 0h	ENSG00000145220	"LYAR"	4.79522e-307	39.6438
TEMRA 0h	ENSG00000163564	"PYHIN1"	7.70216e-273	37.2845
TEMRA 0h	ENSG00000142347	"MYO1F"	2.06078e-265	36.6914
TEMRA 0h	ENSG00000169554	"ZEB2"	9.55797e-255	36.6157
TEMRA 0h	ENSG00000136213	"CHST12"	2.36386e-258	36.2909
TEMRA 0h	ENSG00000231389	"HLA-DPA1"	3.19527e-254	35.9846
TEMRA 0h	ENSG00000163508	"EOMES"	2.4253e-235	34.9529
TEMRA 0h	ENSG00000171476	"HOPX"	1.84123e-238	34.9012
TEMRA 0h	ENSG00000135046	"ANXA1"	1.26137e-245	34.7239
TEMRA 0h	ENSG00000244509	"APOBEC3C"	6.72893e-231	34.0499
TEMRA 0h	ENSG00000164483	"SAMD3"	4.13995e-229	34.0377
TEMRA 0h	ENSG00000115738	"ID2"	3.34066e-223	33.4441
TEMRA 0h	ENSG00000135114	"OASL"	1.18605e-216	33.2871
TEMRA 0h	ENSG00000150093	"ITGB1"	1.42936e-218	32.6973
TEMRA 0h	ENSG00000235576	"LINC01871"	2.29813e-212	32.5449
TEMRA 0h	ENSG00000135916	"ITM2C"	1.49184e-206	32.1526
TEMRA 0h	ENSG00000222041	"CYTOR"	4.00841e-206	32.0964
TEMRA 0h	ENSG00000177606	"JUN"	1.01983e-203	31.8582
TEMRA 0h	ENSG00000139187	"KLRG1"	4.35504e-196	31.3146
TEMRA 0h	ENSG00000142634	"EFHD2"	2.0354e-192	31.0077
TEMRA 0h	ENSG00000173457	"PPP1R14B"	3.70105e-187	30.5589
TEMRA 0h	ENSG00000122862	"SRGN"	2.52762e-190	30.3102
TEMRA 0h	ENSG00000002586	"CD99"	8.7696e-190	30.2998
TEMRA 0h	ENSG00000176083	"ZNF683"	7.26563e-182	30.2894
TEMRA 0h	ENSG00000115956	"PLEK"	3.40379e-181	30.1981
TEMRA 0h	ENSG00000133321	"RARRES3"	1.7435e-187	30.0833
TEMRA 0h	ENSG00000109861	"CTSC"	4.8035e-184	30.0211
TEMRA 0h	ENSG00000101474	"APMAP"	1.06211e-182	29.9061
TEMRA 0h	ENSG00000008517	"IL32"	3.42264e-179	29.3445
TEMRA 0h	ENSG00000169583	"CLIC3"	2.02534e-160	28.1175
TEMRA 0h	ENSG00000213719	"CLIC1"	7.89112e-159	27.6211
TEMRA 0h	ENSG00000196154	"S100A4"	3.90481e-154	27.114
TEMRA 0h	ENSG00000125347	"IRF1"	1.27303e-149	26.7796
TEMRA 0h	ENSG00000187118	"CMC1"	5.89044e-144	26.4562
TEMRA 0h	ENSG00000105404	"RABAC1"	2.58466e-131	24.9516
TEMRA 0h	ENSG00000111796	"KLRB1"	3.04078e-129	24.8011
TEMRA 0h	ENSG00000111640	"GAPDH"	1.08132e-126	24.4579
TEMRA 0h	ENSG00000172543	"CTSW"	1.44046e-123	24.3484
TEMRA 0h	ENSG00000148362	"PAXX"	1.95445e-124	24.2909
TEMRA 0h	ENSG00000088986	"DYNLL1"	1.74259e-122	24.0643
TEMRA 0h	ENSG00000180739	"S1PR5"	3.26895e-114	23.5125
TEMRA 0h	ENSG00000181104	"F2R"	1.36825e-113	23.3461
TEMRA 0h	ENSG00000135362	"PRR5L"	9.9432e-109	22.8488
TEMRA 0h	ENSG00000197540	"GZMM"	1.49701e-108	22.6327
TEMRA 0h	ENSG00000169252	"ADRB2"	8.24424e-106	22.5322
TEMRA 0h	ENSG00000280721	"LINC01943"	6.8597e-100	21.8317
TEMRA 0h	ENSG00000225783	"MIAT"	7.74513e-100	21.7468
TEMRA 0h	ENSG00000067082	"KLF6"	1.8163e-100	21.7116
TEMRA 0h	ENSG00000174718	"KIAA1551"	1.47538e-99	21.5975
TEMRA 0h	ENSG00000007264	"MATK"	5.90682e-97	21.4977
TEMRA 0h	ENSG00000135404	"CD63"	6.92331e-98	21.4553
TEMRA 0h	ENSG00000054654	"SYNE2"	4.23905e-98	21.4373
TEMRA 0h	ENSG00000196126	"HLA-DRB1"	8.98923e-96	21.2971
TEMRA 0h	ENSG00000121966	"CXCR4"	4.85453e-96	21.1665
TEMRA 0h	ENSG00000123933	"MXD4"	4.86053e-94	21.082
TEMRA 0h	ENSG00000211689	"TRGC1"	1.6956e-92	20.957
TEMRA 0h	ENSG00000027869	"SH2D2A"	1.83021e-92	20.8369
TEMRA 0h	ENSG00000110324	"IL10RA"	6.42004e-92	20.7197
TEMRA 0h	ENSG00000182379	"NXPH4"	7.19174e-89	20.5623
TEMRA 0h	ENSG00000158050	"DUSP2"	1.35549e-89	20.5131
TEMRA 0h	ENSG00000211772	"TRBC2"	4.37759e-90	20.473
TEMRA 0h	ENSG00000073861	"TBX21"	2.34115e-82	19.7204
TEMRA 0h	ENSG00000113088	"GZMK"	6.206e-79	19.2431
TEMRA 0h	ENSG00000213145	"CRIP1"	1.36592e-73	18.4444
TEMRA 0h	ENSG00000100298	"APOBEC3H"	2.57827e-68	17.8774
TEMRA 0h	ENSG00000134539	"KLRD1"	2.7351e-66	17.5997
TEMRA 0h	ENSG00000116815	"CD58"	1.71821e-66	17.5559
TEMRA 0h	ENSG00000136250	"AOAH"	1.48341e-64	17.3119
TEMRA 0h	ENSG00000150687	"PRSS23"	2.16475e-63	17.2002
TEMRA 0h	ENSG00000100385	"IL2RB"	1.53639e-63	17.158
TEMRA 0h	ENSG00000172215	"CXCR6"	1.75514e-62	17.0282
TEMRA 0h	ENSG00000176485	"PLA2G16"	3.07242e-62	16.9854
TEMRA 0h	ENSG00000069702	"TGFBR3"	9.2121e-61	16.7687
TEMRA 0h	ENSG00000265206	"AC004687.1"	1.22594e-59	16.5367
TEMRA 0h	ENSG00000078304	"PPP2R5C"	3.391e-58	16.3248
TEMRA 0h	ENSG00000155926	"SLA"	2.87268e-57	16.2045
TEMRA 0h	ENSG00000229474	"PATL2"	6.94561e-57	16.1967
TEMRA 0h	ENSG00000155307	"SAMSN1"	2.67137e-55	15.9023
TEM 0h	ENSG00000111796	"KLRB1"	0	100.745
TEM 0h	ENSG00000196154	"S100A4"	0	94.0264
TEM 0h	ENSG00000145220	"LYAR"	0	90.8071
TEM 0h	ENSG00000271503	"CCL5"	0	88.5419
TEM 0h	ENSG00000135046	"ANXA1"	0	87.588
TEM 0h	ENSG00000121966	"CXCR4"	0	82.4975
TEM 0h	ENSG00000051523	"CYBA"	0	79.759
TEM 0h	ENSG00000131981	"LGALS3"	0	75.9728
TEM 0h	ENSG00000163191	"S100A11"	0	74.4361
TEM 0h	ENSG00000168685	"IL7R"	0	71.2118
TEM 0h	ENSG00000197956	"S100A6"	0	57.0878
TEM 0h	ENSG00000008517	"IL32"	0	56.806
TEM 0h	ENSG00000113088	"GZMK"	0	54.4058
TEM 0h	ENSG00000142669	"SH3BGRL3"	0	53.6687
TEM 0h	ENSG00000080822	"CLDND1"	0	52.7043
TEM 0h	ENSG00000102524	"TNFSF13B"	0	51.9689
TEM 0h	ENSG00000102265	"TIMP1"	0	49.7655
TEM 0h	ENSG00000171476	"HOPX"	0	48.9414
TEM 0h	ENSG00000182718	"ANXA2"	0	48.5361
TEM 0h	ENSG00000213719	"CLIC1"	0	48.0148
TEM 0h	ENSG00000116824	"CD2"	0	46.9996
TEM 0h	ENSG00000111640	"GAPDH"	0	46.9413
TEM 0h	ENSG00000142347	"MYO1F"	0	45.4284
TEM 0h	ENSG00000150593	"PDCD4"	0	44.677
TEM 0h	ENSG00000069667	"RORA"	0	44.5573
TEM 0h	ENSG00000160593	"JAML"	0	43.6692
TEM 0h	ENSG00000186810	"CXCR3"	0	43.6302
TEM 0h	ENSG00000112486	"CCR6"	0	43.4208
TEM 0h	ENSG00000122862	"SRGN"	0	41.6622
TEM 0h	ENSG00000235576	"LINC01871"	0	40.3786
TEM 0h	ENSG00000169508	"GPR183"	0	40.1053
TEM 0h	ENSG00000027869	"SH2D2A"	0	39.663
TEM 0h	ENSG00000067082	"KLF6"	0	39.1981
TEM 0h	ENSG00000128245	"YWHAH"	2.41142e-306	37.8806
TEM 0h	ENSG00000116741	"RGS2"	9.30671e-303	37.74
TEM 0h	ENSG00000102007	"PLP2"	3.24755e-304	37.6927
TEM 0h	ENSG00000158050	"DUSP2"	9.90285e-299	37.432
TEM 0h	ENSG00000169583	"CLIC3"	1.84992e-278	36.1723
TEM 0h	ENSG00000118503	"TNFAIP3"	1.6283e-267	35.3344
TEM 0h	ENSG00000115009	"CCL20"	3.92761e-261	35.0771
TEM 0h	ENSG00000148362	"PAXX"	5.55899e-250	34.1027
TEM 0h	ENSG00000152518	"ZFP36L2"	1.72896e-243	33.634
TEM 0h	ENSG00000245532	"NEAT1"	7.36043e-243	33.5955
TEM 0h	ENSG00000002586	"CD99"	5.11191e-235	33.0362
TEM 0h	ENSG00000010810	"FYN"	3.90489e-227	32.4694
TEM 0h	ENSG00000174946	"GPR171"	5.53366e-225	32.3158
TEM 0h	ENSG00000057657	"PRDM1"	1.19168e-213	31.54
TEM 0h	ENSG00000142227	"EMP3"	7.07219e-210	31.1822
TEM 0h	ENSG00000135404	"CD63"	3.34283e-209	31.1539
TEM 0h	ENSG00000172215	"CXCR6"	1.25621e-199	30.5069
TEM 0h	ENSG00000145649	"GZMA"	1.54917e-198	30.3644
TEM 0h	ENSG00000155307	"SAMSN1"	5.74359e-197	30.1959
TEM 0h	ENSG00000150093	"ITGB1"	6.01475e-197	30.1917
TEM 0h	ENSG00000217555	"CKLF"	4.19731e-196	30.1294
TEM 0h	ENSG00000054654	"SYNE2"	1.60757e-192	29.8474
TEM 0h	ENSG00000273445	"AC133644.2"	2.57977e-191	29.7848
TEM 0h	ENSG00000188001	"TPRG1"	1.36786e-180	28.954
TEM 0h	ENSG00000134333	"LDHA"	1.20966e-178	28.7285
TEM 0h	ENSG00000178573	"MAF"	5.88417e-176	28.5441
TEM 0h	ENSG00000213145	"CRIP1"	5.64445e-176	28.5088
TEM 0h	ENSG00000186891	"TNFRSF18"	1.01423e-168	27.9773
TEM 0h	ENSG00000100365	"NCF4"	3.55613e-166	27.7459
TEM 0h	ENSG00000158710	"TAGLN2"	1.16952e-163	27.4748
TEM 0h	ENSG00000116815	"CD58"	4.86154e-155	26.7572
TEM 0h	ENSG00000132965	"ALOX5AP"	2.48999e-155	26.7564
TEM 0h	ENSG00000100097	"LGALS1"	2.71303e-154	26.6728
TEM 0h	ENSG00000181104	"F2R"	4.02484e-151	26.4266
TEM 0h	ENSG00000136810	"TXN"	4.13645e-148	26.1154
TEM 0h	ENSG00000177606	"JUN"	4.29524e-147	26.0387
TEM 0h	ENSG00000143924	"EML4"	1.46232e-145	25.8862
TEM 0h	ENSG00000244509	"APOBEC3C"	1.46333e-130	24.4995
TEM 0h	ENSG00000102871	"TRADD"	4.54574e-124	23.8658
TEM 0h	ENSG00000178773	"CPNE7"	2.45588e-123	23.8195
TEM 0h	ENSG00000139187	"KLRG1"	1.06983e-122	23.7456
TEM 0h	ENSG00000064601	"CTSA"	1.10051e-120	23.5345
TEM 0h	ENSG00000136770	"DNAJC1"	1.28146e-120	23.5278
TEM 0h	ENSG00000077984	"CST7"	1.98654e-118	23.3127
TEM 0h	ENSG00000026025	"VIM"	8.30424e-113	22.7332
TEM 0h	ENSG00000051108	"HERPUD1"	1.8699e-111	22.5957
TEM 0h	ENSG00000105404	"RABAC1"	4.28084e-111	22.5568
TEM 0h	ENSG00000221869	"CEBPD"	2.44332e-109	22.4282
TEM 0h	ENSG00000173457	"PPP1R14B"	6.20947e-109	22.3471
TEM 0h	ENSG00000198763	"MT-ND2"	2.49254e-108	22.2691
TEM 0h	ENSG00000115232	"ITGA4"	9.0284e-104	21.791
TEM 0h	ENSG00000092820	"EZR"	9.8136e-104	21.7826
TEM 0h	ENSG00000110324	"IL10RA"	4.02232e-103	21.7168
TEM 0h	ENSG00000186827	"TNFRSF4"	1.41452e-99	21.3462
TEM 0h	ENSG00000264745	"TTC39C-AS1"	2.64753e-99	21.3179
TEM 0h	ENSG00000169756	"LIMS1"	1.19382e-91	20.4514
TEM 0h	ENSG00000165272	"AQP3"	3.45987e-91	20.3973
TEM 0h	ENSG00000090104	"RGS1"	4.77263e-90	20.2745
TEM 0h	ENSG00000103187	"COTL1"	7.49696e-90	20.2441
TEM 0h	ENSG00000135842	"FAM129A"	2.66807e-89	20.1891
TEM 0h	ENSG00000173486	"FKBP2"	1.6246e-86	19.8581
TEM 0h	ENSG00000139278	"GLIPR1"	3.45521e-85	19.7018
TEM 0h	ENSG00000028137	"TNFRSF1B"	6.30239e-85	19.6728
TEM 0h	ENSG00000116489	"CAPZA1"	1.75501e-81	19.257
TEM 0h	ENSG00000134308	"YWHAQ"	6.93581e-76	18.57
TEM 0h	ENSG00000239713	"APOBEC3G"	1.46507e-74	18.4057
TEM 0h	ENSG00000157514	"TSC22D3"	5.78446e-73	18.2003
TCM 0h	ENSG00000150093	"ITGB1"	0	124.84
TCM 0h	ENSG00000135046	"ANXA1"	0	112.968
TCM 0h	ENSG00000122862	"SRGN"	0	91.8503
TCM 0h	ENSG00000197956	"S100A6"	0	86.8175
TCM 0h	ENSG00000132965	"ALOX5AP"	0	83.6208
TCM 0h	ENSG00000095794	"CREM"	0	83.4958
TCM 0h	ENSG00000163191	"S100A11"	0	83.1906
TCM 0h	ENSG00000113580	"NR3C1"	0	82.7973
TCM 0h	ENSG00000121966	"CXCR4"	0	80.1218
TCM 0h	ENSG00000051523	"CYBA"	0	79.6149
TCM 0h	ENSG00000196154	"S100A4"	0	74.7179
TCM 0h	ENSG00000102007	"PLP2"	0	72.7716
TCM 0h	ENSG00000103187	"COTL1"	0	69.5819
TCM 0h	ENSG00000182718	"ANXA2"	0	68.8857
TCM 0h	ENSG00000115687	"PASK"	0	68.1332
TCM 0h	ENSG00000078304	"PPP2R5C"	0	65.5621
TCM 0h	ENSG00000100097	"LGALS1"	0	63.4958
TCM 0h	ENSG00000213719	"CLIC1"	0	62.0553
TCM 0h	ENSG00000142669	"SH3BGRL3"	0	61.777
TCM 0h	ENSG00000102871	"TRADD"	0	61.2169
TCM 0h	ENSG00000142227	"EMP3"	0	59.6364
TCM 0h	ENSG00000136161	"RCBTB2"	0	59.4947
TCM 0h	ENSG00000150347	"ARID5B"	0	59.474
TCM 0h	ENSG00000167768	"KRT1"	0	59.2529
TCM 0h	ENSG00000149212	"SESN3"	0	58.0342
TCM 0h	ENSG00000152518	"ZFP36L2"	0	57.6913
TCM 0h	ENSG00000155307	"SAMSN1"	0	57.5766
TCM 0h	ENSG00000002586	"CD99"	0	56.9372
TCM 0h	ENSG00000169508	"GPR183"	0	56.656
TCM 0h	ENSG00000111640	"GAPDH"	0	55.5608
TCM 0h	ENSG00000008517	"IL32"	0	53.8201
TCM 0h	ENSG00000174946	"GPR171"	0	53.4896
TCM 0h	ENSG00000245532	"NEAT1"	0	52.9113
TCM 0h	ENSG00000092820	"EZR"	0	52.7886
TCM 0h	ENSG00000213145	"CRIP1"	0	52.1288
TCM 0h	ENSG00000080822	"CLDND1"	0	51.2194
TCM 0h	ENSG00000157514	"TSC22D3"	0	50.8119
TCM 0h	ENSG00000139679	"LPAR6"	0	49.8806
TCM 0h	ENSG00000010810	"FYN"	0	48.6778
TCM 0h	ENSG00000145675	"PIK3R1"	0	47.2409
TCM 0h	ENSG00000142347	"MYO1F"	0	46.4079
TCM 0h	ENSG00000160789	"LMNA"	0	46.2223
TCM 0h	ENSG00000026297	"RNASET2"	0	45.7126
TCM 0h	ENSG00000110324	"IL10RA"	0	44.7246
TCM 0h	ENSG00000181847	"TIGIT"	0	44.5903
TCM 0h	ENSG00000173198	"CYSLTR1"	0	43.6935
TCM 0h	ENSG00000135842	"FAM129A"	0	43.3699
TCM 0h	ENSG00000204525	"HLA-C"	0	43.0767
TCM 0h	ENSG00000090104	"RGS1"	0	42.95
TCM 0h	ENSG00000067082	"KLF6"	0	42.632
TCM 0h	ENSG00000026025	"VIM"	0	42.4365
TCM 0h	ENSG00000158710	"TAGLN2"	0	41.7628
TCM 0h	ENSG00000197971	"MBP"	0	40.2743
TCM 0h	ENSG00000225783	"MIAT"	0	39.9667
TCM 0h	ENSG00000222041	"CYTOR"	0	39.844
TCM 0h	ENSG00000223865	"HLA-DPB1"	0	39.2421
TCM 0h	ENSG00000139278	"GLIPR1"	0	38.9622
TCM 0h	ENSG00000102265	"TIMP1"	0	38.0265
TCM 0h	ENSG00000196126	"HLA-DRB1"	0	37.9221
TCM 0h	ENSG00000169756	"LIMS1"	3.77359e-308	37.7684
TCM 0h	ENSG00000143924	"EML4"	1.05824e-297	37.1066
TCM 0h	ENSG00000107485	"GATA3"	2.09386e-296	37.0312
TCM 0h	ENSG00000186827	"TNFRSF4"	5.34013e-291	36.7346
TCM 0h	ENSG00000264745	"TTC39C-AS1"	6.6825e-278	35.8898
TCM 0h	ENSG00000110448	"CD5"	6.06137e-266	35.0464
TCM 0h	ENSG00000066294	"CD84"	1.3038e-258	34.5705
TCM 0h	ENSG00000171223	"JUNB"	5.93331e-250	33.9594
TCM 0h	ENSG00000136810	"TXN"	2.06464e-249	33.9234
TCM 0h	ENSG00000088986	"DYNLL1"	1.19834e-239	33.2417
TCM 0h	ENSG00000120885	"CLU"	7.34317e-233	32.8291
TCM 0h	ENSG00000111796	"KLRB1"	2.74063e-229	32.5093
TCM 0h	ENSG00000179344	"HLA-DQB1"	1.51694e-228	32.4991
TCM 0h	ENSG00000163565	"IFI16"	6.42212e-226	32.2631
TCM 0h	ENSG00000231389	"HLA-DPA1"	2.30678e-224	32.1632
TCM 0h	ENSG00000258512	"LINC00239"	4.9811e-214	31.4264
TCM 0h	ENSG00000118503	"TNFAIP3"	1.87458e-213	31.3547
TCM 0h	ENSG00000134333	"LDHA"	1.48421e-212	31.2808
TCM 0h	ENSG00000217555	"CKLF"	3.93309e-197	30.1122
TCM 0h	ENSG00000221946	"FXYD7"	5.04802e-195	29.9604
TCM 0h	ENSG00000184009	"ACTG1"	1.29632e-193	29.8361
TCM 0h	ENSG00000028137	"TNFRSF1B"	8.47422e-190	29.5449
TCM 0h	ENSG00000176485	"PLA2G16"	2.37486e-188	29.4531
TCM 0h	ENSG00000165272	"AQP3"	7.86863e-187	29.3031
TCM 0h	ENSG00000178573	"MAF"	3.83322e-182	28.9411
TCM 0h	ENSG00000175779	"C15orf53"	2.23036e-167	27.7548
TCM 0h	ENSG00000120875	"DUSP4"	2.33376e-165	27.5736
TCM 0h	ENSG00000213639	"PPP1CB"	1.11183e-157	26.8902
TCM 0h	ENSG00000116489	"CAPZA1"	1.51053e-157	26.8785
TCM 0h	ENSG00000135404	"CD63"	2.04076e-156	26.7831
TCM 0h	ENSG00000128245	"YWHAH"	1.85721e-154	26.6136
TCM 0h	ENSG00000198502	"HLA-DRB5"	4.00915e-148	26.0823
TCM 0h	ENSG00000116815	"CD58"	3.68811e-147	25.9716
TCM 0h	ENSG00000133321	"RARRES3"	1.75178e-142	25.5434
TCM 0h	ENSG00000027869	"SH2D2A"	1.5925e-138	25.1839
TCM 0h	ENSG00000158062	"UBXN11"	4.7455e-136	24.9543
TCM 0h	ENSG00000168209	"DDIT4"	1.24497e-135	24.9154
TCM 0h	ENSG00000128656	"CHN1"	2.88974e-135	24.8987
TCM 0h	ENSG00000131981	"LGALS3"	1.83257e-133	24.7134
TCM 0h	ENSG00000078596	"ITM2A"	1.85174e-133	24.7079
TCM 0h	ENSG00000196352	"CD55"	7.95527e-132	24.5543
TN LA	ENSG00000126353	"CCR7"	0	62.6933
TN LA	ENSG00000179144	"GIMAP7"	0	47.6756
TN LA	ENSG00000169442	"CD52"	0	45.6512
TN LA	ENSG00000188404	"SELL"	0	45.5162
TN LA	ENSG00000115415	"STAT1"	0	43.5016
TN LA	ENSG00000173114	"LRRN3"	0	40.853
TN LA	ENSG00000072110	"ACTN1"	2.36333e-306	37.9882
TN LA	ENSG00000162894	"FCMR"	3.83819e-303	37.7439
TN LA	ENSG00000213626	"LBH"	3.87417e-293	37.0456
TN LA	ENSG00000162654	"GBP4"	3.49993e-210	31.2428
TN LA	ENSG00000125347	"IRF1"	5.91765e-177	28.6142
TN LA	ENSG00000183691	"NOG"	4.61516e-173	28.3798
TN LA	ENSG00000189283	"FHIT"	7.57593e-167	27.7792
TN LA	ENSG00000149311	"ATM"	4.94655e-157	26.9288
TN LA	ENSG00000147457	"CHMP7"	2.99907e-153	26.5962
TN LA	ENSG00000184613	"NELL2"	4.43261e-147	26.0542
TN LA	ENSG00000152518	"ZFP36L2"	1.14063e-133	24.7967
TN LA	ENSG00000117318	"ID3"	1.30398e-130	24.5304
TN LA	ENSG00000245164	"LINC00861"	4.10765e-114	22.875
TN LA	ENSG00000120915	"EPHX2"	1.19283e-113	22.8361
TN LA	ENSG00000124614	"RPS10"	2.80323e-113	22.7864
TN LA	ENSG00000019582	"CD74"	2.56162e-112	22.6872
TN LA	ENSG00000154451	"GBP5"	3.24228e-109	22.3655
TN LA	ENSG00000064886	"CHI3L2"	3.02399e-93	20.6436
TN LA	ENSG00000102760	"RGCC"	4.23127e-91	20.3869
TN LA	ENSG00000211772	"TRBC2"	2.06565e-86	19.843
TN LA	ENSG00000070081	"NUCB2"	9.47942e-86	19.7667
TN LA	ENSG00000197622	"CDC42SE1"	3.76514e-79	18.9721
TN LA	ENSG00000211751	"TRBC1"	4.79637e-78	18.8353
TN LA	ENSG00000143443	"C1orf56"	4.45015e-76	18.5904
TN LA	ENSG00000277734	"TRAC"	6.36741e-75	18.4437
TN LA	ENSG00000068831	"RASGRP2"	9.03626e-68	17.5225
TN LA	ENSG00000198625	"MDM4"	5.2467e-62	16.738
TN LA	ENSG00000166681	"BEX3"	2.31537e-59	16.3669
TN LA	ENSG00000117228	"GBP1"	5.44454e-57	16.0257
TN LA	ENSG00000198840	"MT-ND3"	6.82433e-57	16.0112
TN LA	ENSG00000163513	"TGFBR2"	3.47739e-51	15.1633
TN LA	ENSG00000231621	"AC013264.1"	2.54084e-49	14.8781
TN LA	ENSG00000152465	"NMT2"	6.01391e-49	14.8176
TN LA	ENSG00000204472	"AIF1"	2.71143e-47	14.5579
TN LA	ENSG00000185905	"C16orf54"	4.91425e-47	14.5142
TN LA	ENSG00000159388	"BTG2"	1.05972e-46	14.4605
TN LA	ENSG00000268027	"AC243960.1"	2.21197e-44	14.0856
TN LA	ENSG00000197880	"MDS2"	3.05924e-44	14.0666
TN LA	ENSG00000244879	"GABPB1-AS1"	1.00746e-40	13.4701
TN LA	ENSG00000074706	"IPCEF1"	2.86614e-40	13.393
TN LA	ENSG00000145287	"PLAC8"	6.72635e-39	13.1533
TN LA	ENSG00000154027	"AK5"	2.71676e-38	13.0491
TN LA	ENSG00000266402	"SNHG25"	5.75973e-38	12.9884
TN LA	ENSG00000175130	"MARCKSL1"	3.73274e-37	12.8431
TN LA	ENSG00000139610	"CELA1"	1.44222e-36	12.7413
TN LA	ENSG00000023445	"BIRC3"	7.37135e-36	12.6067
TN LA	ENSG00000100354	"TNRC6B"	1.2998e-34	12.3756
TN LA	ENSG00000028277	"POU2F2"	1.65096e-34	12.3567
TN LA	ENSG00000047634	"SCML1"	8.92095e-32	11.8344
TN LA	ENSG00000172667	"ZMAT3"	1.37556e-31	11.7981
TN LA	ENSG00000117519	"CNN3"	3.48743e-31	11.7184
TN LA	ENSG00000106123	"EPHB6"	5.7924e-30	11.4756
TN LA	ENSG00000169045	"HNRNPH1"	1.06156e-28	11.2168
TN LA	ENSG00000059588	"TARBP1"	7.35216e-28	11.0423
TN LA	ENSG00000153179	"RASSF3"	1.85855e-27	10.9581
TN LA	ENSG00000229989	"MIR181A1HG"	5.77746e-27	10.8544
TN LA	ENSG00000185650	"ZFP36L1"	5.1321e-26	10.6495
TN LA	ENSG00000108679	"LGALS3BP"	4.45838e-25	10.4449
TN LA	ENSG00000184897	"H1FX"	7.554e-25	10.3936
TN LA	ENSG00000180573	"HIST1H2AC"	2.89995e-24	10.2638
TN LA	ENSG00000212694	"LINC01089"	4.17895e-24	10.2277
TN LA	ENSG00000079691	"CARMIL1"	6.56296e-24	10.1849
TN LA	ENSG00000127528	"KLF2"	1.80568e-23	10.0819
TN LA	ENSG00000254802	"AC022182.2"	2.23849e-23	10.061
TN LA	ENSG00000113369	"ARRDC3"	3.69239e-23	10.0109
TN LA	ENSG00000143110	"C1orf162"	1.17043e-22	9.89356
TN LA	ENSG00000140092	"FBLN5"	5.05385e-22	9.74529
TN LA	ENSG00000161513	"FDXR"	1.08353e-19	9.17826
TN LA	ENSG00000135919	"SERPINE2"	2.16867e-19	9.10212
TN LA	ENSG00000173848	"NET1"	3.83789e-19	9.03977
TN LA	ENSG00000164548	"TRA2A"	1.68273e-18	8.87362
TN LA	ENSG00000125148	"MT2A"	1.7334e-18	8.86984
TN LA	ENSG00000143167	"GPA33"	1.26195e-17	8.64436
TN LA	ENSG00000164776	"PHKG1"	3.78951e-17	8.51517
TN LA	ENSG00000099860	"GADD45B"	8.60767e-17	8.41871
TN LA	ENSG00000164300	"SERINC5"	1.09195e-16	8.39036
TN LA	ENSG00000090238	"YPEL3"	3.35056e-16	8.25651
TN LA	ENSG00000160013	"PTGIR"	4.93994e-16	8.20873
TN LA	ENSG00000257621	"PSMA3-AS1"	7.13752e-16	8.16354
TN LA	ENSG00000261371	"PECAM1"	1.22431e-15	8.09774
TN LA	ENSG00000102096	"PIM2"	1.25298e-15	8.09437
TN LA	ENSG00000134193	"REG4"	2.20507e-15	8.02437
TN LA	ENSG00000245904	"AC025164.1"	6.17491e-15	7.8952
TN LA	ENSG00000168685	"IL7R"	1.0413e-14	7.82839
TN LA	ENSG00000129422	"MTUS1"	3.93537e-14	7.65851
TN LA	ENSG00000140968	"IRF8"	1.06878e-13	7.52776
TN LA	ENSG00000164649	"CDCA7L"	1.16386e-13	7.51606
TN LA	ENSG00000157514	"TSC22D3"	1.2706e-13	7.50409
TN LA	ENSG00000128335	"APOL2"	1.43824e-12	7.17394
TN LA	ENSG00000168036	"CTNNB1"	3.78379e-12	7.03937
TN LA	ENSG00000004534	"RBM6"	4.23828e-12	7.02311
TN LA	ENSG00000235532	"LINC00402"	1.79651e-11	6.81693
TN LA	ENSG00000112394	"SLC16A10"	1.09277e-10	6.55002
TN LA	ENSG00000185885	"IFITM1"	2.28767e-10	6.43785
TN IFN LA	ENSG00000126709	"IFI6"	0	80.771
TN IFN LA	ENSG00000119917	"IFIT3"	0	79.2247
TN IFN LA	ENSG00000187608	"ISG15"	0	78.868
TN IFN LA	ENSG00000157601	"MX1"	0	72.2784
TN IFN LA	ENSG00000137959	"IFI44L"	0	67.3193
TN IFN LA	ENSG00000185745	"IFIT1"	0	64.7093
TN IFN LA	ENSG00000160932	"LY6E"	0	61.6898
TN IFN LA	ENSG00000089127	"OAS1"	0	55.045
TN IFN LA	ENSG00000134321	"RSAD2"	0	46.1952
TN IFN LA	ENSG00000185507	"IRF7"	0	45.4755
TN IFN LA	ENSG00000172183	"ISG20"	0	45.2644
TN IFN LA	ENSG00000119922	"IFIT2"	0	40.5356
TN IFN LA	ENSG00000055332	"EIF2AK2"	0	39.7728
TN IFN LA	ENSG00000138646	"HERC5"	3.59394e-308	39.4452
TN IFN LA	ENSG00000134326	"CMPK2"	9.2718e-302	39.1874
TN IFN LA	ENSG00000133106	"EPSTI1"	1.03381e-278	36.9271
TN IFN LA	ENSG00000183486	"MX2"	1.43345e-269	36.4784
TN IFN LA	ENSG00000125148	"MT2A"	1.05552e-271	36.4551
TN IFN LA	ENSG00000132530	"XAF1"	2.31226e-270	36.4275
TN IFN LA	ENSG00000137965	"IFI44"	4.19976e-240	34.3188
TN IFN LA	ENSG00000184979	"USP18"	2.88249e-219	32.8811
TN IFN LA	ENSG00000121858	"TNFSF10"	6.69563e-222	32.7721
TN IFN LA	ENSG00000142089	"IFITM3"	5.76571e-216	32.5306
TN IFN LA	ENSG00000188313	"PLSCR1"	1.98866e-211	32.0882
TN IFN LA	ENSG00000205413	"SAMD9"	9.24041e-213	32.0006
TN IFN LA	ENSG00000177409	"SAMD9L"	3.66566e-197	30.7633
TN IFN LA	ENSG00000122643	"NT5C3A"	2.06087e-192	30.4029
TN IFN LA	ENSG00000078081	"LAMP3"	5.52278e-170	28.7218
TN IFN LA	ENSG00000126353	"CCR7"	2.69501e-168	28.2645
TN IFN LA	ENSG00000137628	"DDX60"	7.4978e-157	27.362
TN IFN LA	ENSG00000117228	"GBP1"	3.08845e-157	27.2797
TN IFN LA	ENSG00000115415	"STAT1"	1.25552e-156	27.2316
TN IFN LA	ENSG00000130066	"SAT1"	1.88196e-154	27.0595
TN IFN LA	ENSG00000059588	"TARBP1"	2.09589e-148	26.559
TN IFN LA	ENSG00000185885	"IFITM1"	2.2691e-148	26.4881
TN IFN LA	ENSG00000111331	"OAS3"	1.49228e-145	26.4114
TN IFN LA	ENSG00000107201	"DDX58"	6.16502e-139	25.68
TN IFN LA	ENSG00000135114	"OASL"	5.35102e-132	25.0656
TN IFN LA	ENSG00000138642	"HERC6"	6.50131e-129	24.7436
TN IFN LA	ENSG00000181381	"DDX60L"	7.84443e-129	24.6986
TN IFN LA	ENSG00000179144	"GIMAP7"	9.46691e-122	23.8944
TN IFN LA	ENSG00000130589	"HELZ2"	1.03268e-115	23.3698
TN IFN LA	ENSG00000108679	"LGALS3BP"	2.21288e-99	21.527
TN IFN LA	ENSG00000162654	"GBP4"	1.71444e-92	20.7294
TN IFN LA	ENSG00000168961	"LGALS9"	1.68143e-79	19.238
TN IFN LA	ENSG00000166750	"SLFN5"	1.11282e-72	18.3131
TN IFN LA	ENSG00000188404	"SELL"	2.20664e-60	16.6423
TN IFN LA	ENSG00000145287	"PLAC8"	1.21679e-59	16.5381
TN IFN LA	ENSG00000196141	"SPATS2L"	8.16064e-56	16.0087
TN IFN LA	ENSG00000154451	"GBP5"	3.13975e-50	15.1317
TN IFN LA	ENSG00000124256	"ZBP1"	2.61999e-49	15.018
TN IFN LA	ENSG00000125347	"IRF1"	3.13982e-34	12.4052
TN IFN LA	ENSG00000162614	"NEXN"	7.13245e-32	11.9661
TN IFN LA	ENSG00000163328	"GPR155"	1.9379e-23	10.1757
TN IFN LA	ENSG00000102524	"TNFSF13B"	7.20348e-21	9.56677
TN IFN LA	ENSG00000182463	"TSHZ2"	7.54011e-21	9.5609
TN IFN LA	ENSG00000169245	"CXCL10"	9.53752e-20	9.29813
TN IFN LA	ENSG00000064886	"CHI3L2"	3.47317e-19	9.14889
TN IFN LA	ENSG00000019582	"CD74"	1.63029e-17	8.71744
TN IFN LA	ENSG00000154589	"LY96"	5.69055e-17	8.57248
TN IFN LA	ENSG00000109971	"HSPA8"	1.05078e-16	8.49978
TN IFN LA	ENSG00000025708	"TYMP"	1.16003e-15	8.21049
TN IFN LA	ENSG00000074706	"IPCEF1"	1.20846e-14	7.91747
TN IFN LA	ENSG00000141682	"PMAIP1"	3.24365e-14	7.79098
TN IFN LA	ENSG00000136997	"MYC"	3.87442e-14	7.76732
TN IFN LA	ENSG00000163947	"ARHGEF3"	3.00226e-13	7.49793
TN IFN LA	ENSG00000185338	"SOCS1"	4.03181e-13	7.45782
TN IFN LA	ENSG00000102554	"KLF5"	1.79222e-12	7.25838
TN IFN LA	ENSG00000102096	"PIM2"	3.30534e-11	6.8405
TN IFN LA	ENSG00000124614	"RPS10"	7.22254e-11	6.72278
TN IFN LA	ENSG00000070081	"NUCB2"	6.38794e-09	6.01136
TN IFN LA	ENSG00000099860	"GADD45B"	7.31558e-09	5.98762
TN IFN LA	ENSG00000110848	"CD69"	2.40412e-07	5.38041
TN IFN LA	ENSG00000173114	"LRRN3"	3.65185e-07	5.30271
TN IFN LA	ENSG00000189283	"FHIT"	5.37094e-07	5.22816
TN IFN LA	ENSG00000152256	"PDK1"	6.03117e-07	5.20581
TN IFN LA	ENSG00000004468	"CD38"	7.99036e-07	5.15287
TN IFN LA	ENSG00000138670	"RASGEF1B"	1.098e-06	5.09096
TN IFN LA	ENSG00000198840	"MT-ND3"	1.34568e-06	5.04812
TN IFN LA	ENSG00000100644	"HIF1A"	9.9263e-06	4.63381
TN IFN LA	ENSG00000128335	"APOL2"	9.96981e-06	4.63206
TN IFN LA	ENSG00000245164	"LINC00861"	1.297e-05	4.57631
TN IFN LA	ENSG00000149311	"ATM"	2.19407e-05	4.45956
TN IFN LA	ENSG00000204472	"AIF1"	2.59759e-05	4.42234
TN IFN LA	ENSG00000161055	"SCGB3A1"	4.23721e-05	4.31203
TN IFN LA	ENSG00000162739	"SLAMF6"	6.53408e-05	4.2096
TN IFN LA	ENSG00000111863	"ADTRP"	6.59501e-05	4.20567
TN IFN LA	ENSG00000261371	"PECAM1"	0.000152971	4.00128
TN IFN LA	ENSG00000225889	"AC012368.1"	0.000168796	3.97638
TN IFN LA	ENSG00000129824	"RPS4Y1"	0.000245864	3.88292
TN IFN LA	ENSG00000198763	"MT-ND2"	0.000258625	3.86882
TN IFN LA	ENSG00000167414	"GNG8"	0.00027792	3.8496
TN IFN LA	ENSG00000139618	"BRCA2"	0.000510149	3.68817
TN IFN LA	ENSG00000120915	"EPHX2"	0.000741572	3.58806
TN IFN LA	ENSG00000092621	"PHGDH"	0.000743021	3.58669
TN IFN LA	ENSG00000160013	"PTGIR"	0.000933992	3.52474
TN IFN LA	ENSG00000246223	"LINC01550"	0.00105342	3.48999
TN IFN LA	ENSG00000164649	"CDCA7L"	0.00116934	3.45931
TN IFN LA	ENSG00000047634	"SCML1"	0.00130363	3.42899
TN IFN LA	ENSG00000089692	"LAG3"	0.00193607	3.31282
TEMRA LA	ENSG00000271503	"CCL5"	0	115.522
TEMRA LA	ENSG00000105374	"NKG7"	0	90.7233
TEMRA LA	ENSG00000077984	"CST7"	6.9522996212077e-315	47.962
TEMRA LA	ENSG00000145649	"GZMA"	2.94056e-286	45.2314
TEMRA LA	ENSG00000239713	"APOBEC3G"	1.45017e-288	44.1768
TEMRA LA	ENSG00000115523	"GNLY"	1.82571e-250	42.1929
TEMRA LA	ENSG00000100450	"GZMH"	1.32778e-238	41.2346
TEMRA LA	ENSG00000100453	"GZMB"	6.96957e-229	38.2615
TEMRA LA	ENSG00000275302	"CCL4"	3.5762e-206	36.2058
TEMRA LA	ENSG00000180644	"PRF1"	1.47255e-185	34.187
TEMRA LA	ENSG00000108518	"PFN1"	1.44235e-169	30.2607
TEMRA LA	ENSG00000142669	"SH3BGRL3"	4.8564e-166	29.8381
TEMRA LA	ENSG00000109861	"CTSC"	5.59043e-155	29.3689
TEMRA LA	ENSG00000213719	"CLIC1"	9.48456e-143	27.4661
TEMRA LA	ENSG00000171476	"HOPX"	2.38859e-120	25.7736
TEMRA LA	ENSG00000173457	"PPP1R14B"	6.64712e-118	25.2982
TEMRA LA	ENSG00000186810	"CXCR3"	3.68192e-114	24.9617
TEMRA LA	ENSG00000008517	"IL32"	1.27757e-111	23.7753
TEMRA LA	ENSG00000244509	"APOBEC3C"	5.18785e-105	23.4352
TEMRA LA	ENSG00000137441	"FGFBP2"	1.79585e-93	22.4439
TEMRA LA	ENSG00000235162	"C12orf75"	7.57615e-94	22.1761
TEMRA LA	ENSG00000051523	"CYBA"	6.67778e-98	22.092
TEMRA LA	ENSG00000111640	"GAPDH"	5.8734e-96	21.8749
TEMRA LA	ENSG00000227191	"TRGC2"	4.63051e-90	21.8524
TEMRA LA	ENSG00000172543	"CTSW"	2.25083e-86	21.1264
TEMRA LA	ENSG00000134539	"KLRD1"	5.32536e-83	20.9027
TEMRA LA	ENSG00000116667	"C1orf21"	1.64294e-82	20.8531
TEMRA LA	ENSG00000026025	"VIM"	7.43058e-85	20.4426
TEMRA LA	ENSG00000163508	"EOMES"	1.64057e-78	20.1724
TEMRA LA	ENSG00000134333	"LDHA"	1.0159e-79	19.7449
TEMRA LA	ENSG00000187118	"CMC1"	2.19602e-74	19.4027
TEMRA LA	ENSG00000196154	"S100A4"	7.26854e-76	19.3086
TEMRA LA	ENSG00000231389	"HLA-DPA1"	4.82607e-72	19.0263
TEMRA LA	ENSG00000122862	"SRGN"	1.88651e-71	18.6161
TEMRA LA	ENSG00000164483	"SAMD3"	1.08196e-68	18.5947
TEMRA LA	ENSG00000115956	"PLEK"	5.20198e-66	18.3237
TEMRA LA	ENSG00000177606	"JUN"	6.07281e-67	18.2544
TEMRA LA	ENSG00000184009	"ACTG1"	3.67716e-67	17.9966
TEMRA LA	ENSG00000182718	"ANXA2"	5.1683e-65	17.7856
TEMRA LA	ENSG00000169442	"CD52"	3.63818e-65	17.7079
TEMRA LA	ENSG00000223865	"HLA-DPB1"	1.94125e-62	17.5663
TEMRA LA	ENSG00000116824	"CD2"	2.37962e-62	17.2938
TEMRA LA	ENSG00000135046	"ANXA1"	1.49225e-60	17.0323
TEMRA LA	ENSG00000235576	"LINC01871"	1.55847e-56	16.5478
TEMRA LA	ENSG00000225783	"MIAT"	7.28469e-55	16.3521
TEMRA LA	ENSG00000211829	"TRDC"	9.01275e-54	16.2997
TEMRA LA	ENSG00000135114	"OASL"	5.42162e-52	15.8715
TEMRA LA	ENSG00000182379	"NXPH4"	1.83967e-50	15.776
TEMRA LA	ENSG00000135404	"CD63"	1.9573e-50	15.5078
TEMRA LA	ENSG00000197956	"S100A6"	2.34373e-50	15.4201
TEMRA LA	ENSG00000169583	"CLIC3"	1.00465e-48	15.4067
TEMRA LA	ENSG00000196126	"HLA-DRB1"	4.46243e-45	14.7381
TEMRA LA	ENSG00000113088	"GZMK"	4.50293e-45	14.6901
TEMRA LA	ENSG00000171223	"JUNB"	2.07448e-45	14.6103
TEMRA LA	ENSG00000089692	"LAG3"	2.21757e-44	14.5886
TEMRA LA	ENSG00000135916	"ITM2C"	4.29685e-44	14.5096
TEMRA LA	ENSG00000211689	"TRGC1"	1.11622e-42	14.3514
TEMRA LA	ENSG00000169554	"ZEB2"	4.66528e-42	14.2569
TEMRA LA	ENSG00000134107	"BHLHE40"	1.51713e-39	13.6269
TEMRA LA	ENSG00000139187	"KLRG1"	1.96676e-37	13.3117
TEMRA LA	ENSG00000100097	"LGALS1"	3.33668e-37	13.1689
TEMRA LA	ENSG00000187840	"EIF4EBP1"	2.45262e-36	13.0404
TEMRA LA	ENSG00000280721	"LINC01943"	3.2075e-36	12.9866
TEMRA LA	ENSG00000126264	"HCST"	2.72101e-36	12.9709
TEMRA LA	ENSG00000222041	"CYTOR"	3.52028e-36	12.9638
TEMRA LA	ENSG00000135362	"PRR5L"	5.82623e-35	12.8438
TEMRA LA	ENSG00000183696	"UPP1"	9.99904e-35	12.6802
TEMRA LA	ENSG00000115738	"ID2"	1.24536e-33	12.4554
TEMRA LA	ENSG00000181104	"F2R"	1.59995e-32	12.3451
TEMRA LA	ENSG00000136810	"TXN"	6.66577e-33	12.2879
TEMRA LA	ENSG00000102007	"PLP2"	9.43327e-33	12.2679
TEMRA LA	ENSG00000163564	"PYHIN1"	2.18817e-32	12.2262
TEMRA LA	ENSG00000150093	"ITGB1"	2.54671e-32	12.1902
TEMRA LA	ENSG00000181847	"TIGIT"	4.1689e-32	12.1792
TEMRA LA	ENSG00000067082	"KLF6"	4.60416e-32	12.1235
TEMRA LA	ENSG00000203747	"FCGR3A"	9.52085e-29	11.5651
TEMRA LA	ENSG00000111796	"KLRB1"	7.90694e-29	11.4847
TEMRA LA	ENSG00000117560	"FASLG"	5.48032e-28	11.3759
TEMRA LA	ENSG00000155307	"SAMSN1"	3.39161e-28	11.3173
TEMRA LA	ENSG00000159335	"PTMS"	1.95184e-27	11.2345
TEMRA LA	ENSG00000197747	"S100A10"	3.06521e-27	11.1033
TEMRA LA	ENSG00000172215	"CXCR6"	1.7762e-25	10.7653
TEMRA LA	ENSG00000080824	"HSP90AA1"	3.33192e-25	10.6518
TEMRA LA	ENSG00000136250	"AOAH"	2.65311e-24	10.5379
TEMRA LA	ENSG00000211772	"TRBC2"	5.15501e-24	10.3771
TEMRA LA	ENSG00000213145	"CRIP1"	1.36408e-23	10.3034
TEMRA LA	ENSG00000100298	"APOBEC3H"	3.32169e-23	10.2725
TEMRA LA	ENSG00000100906	"NFKBIA"	1.49406e-23	10.2709
TEMRA LA	ENSG00000026751	"SLAMF7"	9.01238e-23	10.1662
TEMRA LA	ENSG00000172116	"CD8B"	1.60439e-22	10.096
TEMRA LA	ENSG00000180739	"S1PR5"	2.43112e-22	10.0712
TEMRA LA	ENSG00000176083	"ZNF683"	2.56716e-21	9.82232
TEMRA LA	ENSG00000169252	"ADRB2"	5.11742e-21	9.72987
TEMRA LA	ENSG00000080822	"CLDND1"	5.6749e-21	9.65736
TEMRA LA	ENSG00000120875	"DUSP4"	4.36985e-19	9.20786
TEMRA LA	ENSG00000123416	"TUBA1B"	3.51889e-19	9.19875
TEMRA LA	ENSG00000277632	"CCL3"	6.23832e-19	9.16635
TEMRA LA	ENSG00000145220	"LYAR"	7.45743e-19	9.12491
TEMRA LA	ENSG00000172348	"RCAN2"	1.88467e-18	9.07021
TEMRA LA	ENSG00000276070	"CCL4L2"	2.25976e-18	9.03333
TEM LA	ENSG00000135046	"ANXA1"	0	93.2668
TEM LA	ENSG00000163191	"S100A11"	0	83.3271
TEM LA	ENSG00000197956	"S100A6"	0	72.1431
TEM LA	ENSG00000182718	"ANXA2"	0	66.4848
TEM LA	ENSG00000008517	"IL32"	0	66.1487
TEM LA	ENSG00000213719	"CLIC1"	0	59.4066
TEM LA	ENSG00000111640	"GAPDH"	0	58.7904
TEM LA	ENSG00000150093	"ITGB1"	0	58.6067
TEM LA	ENSG00000136810	"TXN"	0	58.4914
TEM LA	ENSG00000196154	"S100A4"	0	56.0189
TEM LA	ENSG00000026025	"VIM"	0	55.2055
TEM LA	ENSG00000090104	"RGS1"	0	54.4104
TEM LA	ENSG00000280721	"LINC01943"	0	53.8137
TEM LA	ENSG00000142669	"SH3BGRL3"	0	52.5382
TEM LA	ENSG00000197747	"S100A10"	0	52.3017
TEM LA	ENSG00000102007	"PLP2"	0	50.9612
TEM LA	ENSG00000080822	"CLDND1"	0	50.9158
TEM LA	ENSG00000051523	"CYBA"	0	50.3402
TEM LA	ENSG00000122862	"SRGN"	0	49.0489
TEM LA	ENSG00000095794	"CREM"	0	48.2948
TEM LA	ENSG00000196843	"ARID5A"	0	48.0289
TEM LA	ENSG00000186827	"TNFRSF4"	0	47.7972
TEM LA	ENSG00000121966	"CXCR4"	0	47.387
TEM LA	ENSG00000125384	"PTGER2"	0	46.733
TEM LA	ENSG00000100097	"LGALS1"	0	44.4924
TEM LA	ENSG00000128590	"DNAJB9"	0	41.9581
TEM LA	ENSG00000108518	"PFN1"	0	41.1183
TEM LA	ENSG00000174946	"GPR171"	0	41.0547
TEM LA	ENSG00000222041	"CYTOR"	0	40.2504
TEM LA	ENSG00000132965	"ALOX5AP"	0	39.6173
TEM LA	ENSG00000134333	"LDHA"	0	39.2104
TEM LA	ENSG00000171223	"JUNB"	0	39.0359
TEM LA	ENSG00000155307	"SAMSN1"	0	38.6622
TEM LA	ENSG00000184009	"ACTG1"	0	38.5198
TEM LA	ENSG00000067082	"KLF6"	4.28407e-300	37.6433
TEM LA	ENSG00000057657	"PRDM1"	4.53616e-296	37.6002
TEM LA	ENSG00000111796	"KLRB1"	3.36277e-288	37.0441
TEM LA	ENSG00000103187	"COTL1"	4.34327e-276	36.0557
TEM LA	ENSG00000131981	"LGALS3"	4.12164e-271	35.9971
TEM LA	ENSG00000135074	"ADAM19"	2.57345e-268	35.7853
TEM LA	ENSG00000135404	"CD63"	1.64982e-270	35.726
TEM LA	ENSG00000110324	"IL10RA"	6.12321e-257	34.7709
TEM LA	ENSG00000167460	"TPM4"	2.05308e-249	34.2844
TEM LA	ENSG00000181847	"TIGIT"	1.22545e-236	33.4517
TEM LA	ENSG00000156127	"BATF"	5.17115e-231	32.911
TEM LA	ENSG00000070718	"AP3M2"	3.86047e-224	32.4208
TEM LA	ENSG00000186891	"TNFRSF18"	6.54285e-222	32.3371
TEM LA	ENSG00000091317	"CMTM6"	3.54248e-215	31.7236
TEM LA	ENSG00000113088	"GZMK"	1.00238e-202	30.8801
TEM LA	ENSG00000169508	"GPR183"	2.68099e-201	30.6343
TEM LA	ENSG00000102265	"TIMP1"	3.86819e-198	30.4679
TEM LA	ENSG00000100219	"XBP1"	4.38004e-197	30.2964
TEM LA	ENSG00000074800	"ENO1"	3.48649e-194	30.0688
TEM LA	ENSG00000123416	"TUBA1B"	6.01989e-191	29.807
TEM LA	ENSG00000172215	"CXCR6"	8.7461e-175	28.6482
TEM LA	ENSG00000077984	"CST7"	2.35712e-170	28.1589
TEM LA	ENSG00000042493	"CAPG"	6.93301e-168	28.0356
TEM LA	ENSG00000184557	"SOCS3"	4.98545e-167	27.8417
TEM LA	ENSG00000160789	"LMNA"	9.13079e-165	27.7425
TEM LA	ENSG00000168209	"DDIT4"	1.69397e-163	27.5593
TEM LA	ENSG00000134107	"BHLHE40"	6.4384e-146	26.0095
TEM LA	ENSG00000225783	"MIAT"	3.33104e-141	25.5979
TEM LA	ENSG00000102471	"NDFIP2"	3.33396e-140	25.4664
TEM LA	ENSG00000168685	"IL7R"	5.72463e-134	24.862
TEM LA	ENSG00000213145	"CRIP1"	1.23444e-132	24.7601
TEM LA	ENSG00000271503	"CCL5"	1.29892e-126	24.1681
TEM LA	ENSG00000107485	"GATA3"	1.56058e-126	24.1647
TEM LA	ENSG00000143333	"RGS16"	1.14128e-124	24.0089
TEM LA	ENSG00000178573	"MAF"	1.32397e-120	23.6063
TEM LA	ENSG00000123685	"BATF3"	6.02151e-117	23.2513
TEM LA	ENSG00000124762	"CDKN1A"	6.06416e-112	22.7579
TEM LA	ENSG00000235576	"LINC01871"	2.2271e-107	22.2237
TEM LA	ENSG00000080824	"HSP90AA1"	2.50949e-106	22.0898
TEM LA	ENSG00000183696	"UPP1"	2.29388e-105	21.9936
TEM LA	ENSG00000010810	"FYN"	2.3299e-98	21.2329
TEM LA	ENSG00000116824	"CD2"	3.20021e-96	20.9901
TEM LA	ENSG00000067225	"PKM"	4.55341e-94	20.7482
TEM LA	ENSG00000119979	"FAM45A"	2.09394e-93	20.6822
TEM LA	ENSG00000186810	"CXCR3"	5.74983e-92	20.534
TEM LA	ENSG00000113580	"NR3C1"	4.54938e-91	20.4105
TEM LA	ENSG00000204389	"HSPA1A"	9.65779e-87	19.9178
TEM LA	ENSG00000134460	"IL2RA"	2.32045e-81	19.2728
TEM LA	ENSG00000172965	"MIR4435-2HG"	6.3494e-79	18.9993
TEM LA	ENSG00000171476	"HOPX"	7.36024e-78	18.8509
TEM LA	ENSG00000104951	"IL4I1"	1.32833e-77	18.8497
TEM LA	ENSG00000184588	"PDE4B"	7.68532e-77	18.7134
TEM LA	ENSG00000136161	"RCBTB2"	1.12588e-73	18.3162
TEM LA	ENSG00000150347	"ARID5B"	1.31383e-72	18.1709
TEM LA	ENSG00000167768	"KRT1"	1.86698e-71	18.0409
TEM LA	ENSG00000138814	"PPP3CA"	1.40262e-65	17.2504
TEM LA	ENSG00000177606	"JUN"	2.56258e-64	17.0825
TEM LA	ENSG00000145649	"GZMA"	3.36475e-64	17.0688
TEM LA	ENSG00000115009	"CCL20"	1.44266e-63	16.9911
TEM LA	ENSG00000109861	"CTSC"	2.51411e-61	16.6621
TEM LA	ENSG00000109471	"IL2"	3.48828e-61	16.6409
TEM LA	ENSG00000160593	"JAML"	2.71106e-60	16.5166
TEM LA	ENSG00000118515	"SGK1"	1.02789e-59	16.4431
TEM LA	ENSG00000173457	"PPP1R14B"	1.15857e-58	16.2878
TEM LA	ENSG00000182010	"RTKN2"	7.1164e-57	16.0343
TEM LA	ENSG00000235162	"C12orf75"	8.67701e-57	16.0191
TCM LA	ENSG00000172005	"MAL"	0	40.5936
TCM LA	ENSG00000077238	"IL4R"	9.10217e-281	36.3866
TCM LA	ENSG00000245888	"AC106739.1"	7.81284e-229	32.8402
TCM LA	ENSG00000185338	"SOCS1"	7.99773e-192	29.9298
TCM LA	ENSG00000167642	"SPINT2"	1.02355e-178	28.8777
TCM LA	ENSG00000169189	"NSMCE1"	1.63432e-137	25.2591
TCM LA	ENSG00000081320	"STK17B"	3.32535e-117	23.2758
TCM LA	ENSG00000145349	"CAMK2D"	4.34969e-111	22.6637
TCM LA	ENSG00000272211	"AC114760.2"	3.38605e-107	22.2394
TCM LA	ENSG00000173559	"NABP1"	4.33805e-101	21.5835
TCM LA	ENSG00000100219	"XBP1"	2.42638e-94	20.8315
TCM LA	ENSG00000111863	"ADTRP"	2.84543e-91	20.487
TCM LA	ENSG00000183347	"GBP6"	1.24113e-70	17.989
TCM LA	ENSG00000179041	"RRS1"	5.31571e-63	16.9441
TCM LA	ENSG00000173762	"CD7"	6.97349e-63	16.9241
TCM LA	ENSG00000138640	"FAM13A"	7.80744e-59	16.3705
TCM LA	ENSG00000100644	"HIF1A"	5.33741e-55	15.8013
TCM LA	ENSG00000186854	"TRABD2A"	6.47575e-46	14.3999
TCM LA	ENSG00000273445	"AC133644.2"	1.80905e-43	13.9994
TCM LA	ENSG00000150347	"ARID5B"	3.09033e-41	13.6179
TCM LA	ENSG00000149212	"SESN3"	5.57089e-40	13.4021
TCM LA	ENSG00000246223	"LINC01550"	1.1911e-39	13.3432
TCM LA	ENSG00000184557	"SOCS3"	2.63187e-38	13.1046
TCM LA	ENSG00000179715	"PCED1B"	3.31007e-38	13.0865
TCM LA	ENSG00000121966	"CXCR4"	8.95743e-38	13.0069
TCM LA	ENSG00000196352	"CD55"	2.18359e-34	12.3876
TCM LA	ENSG00000164674	"SYTL3"	8.80185e-33	12.0807
TCM LA	ENSG00000175063	"UBE2C"	9.8234e-31	11.6868
TCM LA	ENSG00000171848	"RRM2"	1.46791e-27	11.04
TCM LA	ENSG00000117632	"STMN1"	5.18075e-25	10.4854
TCM LA	ENSG00000169508	"GPR183"	1.86269e-24	10.3606
TCM LA	ENSG00000166803	"PCLAF"	1.39521e-23	10.167
TCM LA	ENSG00000066294	"CD84"	1.66132e-23	10.1476
TCM LA	ENSG00000274979	"AC020656.2"	1.86643e-23	10.1358
TCM LA	ENSG00000127152	"BCL11B"	2.10833e-23	10.1224
TCM LA	ENSG00000176890	"TYMS"	7.19901e-23	10.0014
TCM LA	ENSG00000115738	"ID2"	3.0035e-22	9.85366
TCM LA	ENSG00000135069	"PSAT1"	4.97861e-22	9.80196
TCM LA	ENSG00000277632	"CCL3"	7.7246e-20	9.27011
TCM LA	ENSG00000145839	"IL9"	3.06037e-17	8.60252
TCM LA	ENSG00000152256	"PDK1"	9.18089e-16	8.19797
TCM LA	ENSG00000182463	"TSHZ2"	1.92562e-15	8.1055
TCM LA	ENSG00000164649	"CDCA7L"	1.04826e-14	7.89191
TCM LA	ENSG00000164300	"SERINC5"	3.35406e-14	7.73985
TCM LA	ENSG00000092621	"PHGDH"	4.14754e-14	7.71168
TCM LA	ENSG00000103194	"USP10"	5.9069e-14	7.66554
TCM LA	ENSG00000136997	"MYC"	1.39528e-13	7.55291
TCM LA	ENSG00000102471	"NDFIP2"	4.25364e-13	7.403
TCM LA	ENSG00000245904	"AC025164.1"	1.35219e-12	7.24508
TCM LA	ENSG00000167900	"TK1"	3.02336e-12	7.13453
TCM LA	ENSG00000177494	"ZBED2"	2.54828e-11	6.82753
TCM LA	ENSG00000129824	"RPS4Y1"	5.22458e-11	6.71837
TCM LA	ENSG00000134333	"LDHA"	7.87254e-11	6.65763
TCM LA	ENSG00000173198	"CYSLTR1"	9.28491e-11	6.63206
TCM LA	ENSG00000198692	"EIF1AY"	1.36136e-10	6.57402
TCM LA	ENSG00000140092	"FBLN5"	5.82684e-10	6.34752
TCM LA	ENSG00000141682	"PMAIP1"	6.49001e-10	6.32904
TCM LA	ENSG00000134460	"IL2RA"	7.36567e-10	6.30828
TCM LA	ENSG00000047410	"TPR"	3.67677e-09	6.04791
TCM LA	ENSG00000074800	"ENO1"	5.60206e-09	5.97776
TCM LA	ENSG00000162496	"DHRS3"	6.02765e-09	5.9646
TCM LA	ENSG00000244879	"GABPB1-AS1"	1.02637e-08	5.87573
TCM LA	ENSG00000136810	"TXN"	1.28102e-07	5.43365
TCM LA	ENSG00000105011	"ASF1B"	1.81247e-07	5.3697
TCM LA	ENSG00000154451	"GBP5"	3.38199e-07	5.25319
TCM LA	ENSG00000184009	"ACTG1"	5.12147e-07	5.17492
TCM LA	ENSG00000261371	"PECAM1"	1.34624e-06	4.98546
TCM LA	ENSG00000170312	"CDK1"	1.38305e-06	4.97973
TCM LA	ENSG00000163600	"ICOS"	1.41878e-06	4.97399
TCM LA	ENSG00000134057	"CCNB1"	3.16249e-06	4.81243
TCM LA	ENSG00000105205	"CLC"	4.01945e-06	4.76367
TCM LA	ENSG00000263155	"MYZAP"	1.34021e-05	4.50924
TCM LA	ENSG00000122952	"ZWINT"	1.352e-05	4.50658
TCM LA	ENSG00000198520	"ARMH1"	2.0522e-05	4.41504
TCM LA	ENSG00000100162	"CENPM"	2.10344e-05	4.40907
TCM LA	ENSG00000273319	"AC058791.1"	2.83375e-05	4.34197
TCM LA	ENSG00000175040	"CHST2"	6.66798e-05	4.14798
TCM LA	ENSG00000229474	"PATL2"	6.73317e-05	4.14502
TCM LA	ENSG00000161031	"PGLYRP2"	9.66145e-05	4.05867
TCM LA	ENSG00000117399	"CDC20"	0.000133937	3.97826
TCM LA	ENSG00000123416	"TUBA1B"	0.000136667	3.97264
TCM LA	ENSG00000151725	"CENPU"	0.000319779	3.76023
TCM LA	ENSG00000239672	"NME1"	0.000424273	3.68591
TCM LA	ENSG00000152253	"SPC25"	0.000545942	3.61985
TCM LA	ENSG00000131686	"CA6"	0.000832613	3.50597
TCM LA	ENSG00000184897	"H1FX"	0.00146501	3.35101
TCM LA	ENSG00000162739	"SLAMF6"	0.00163812	3.3184
TCM LA	ENSG00000158525	"CPA5"	0.00204045	3.25266
TCM LA	ENSG00000089685	"BIRC5"	0.00219697	3.2301
TCM LA	ENSG00000178999	"AURKB"	0.00265279	3.17423
TCM LA	ENSG00000271204	"AC016831.5"	0.00289646	3.14776
TCM LA	ENSG00000166681	"BEX3"	0.00310801	3.12395
TCM LA	ENSG00000102109	"PCSK1N"	0.00332771	3.10223
TCM LA	ENSG00000119979	"FAM45A"	0.0034706	3.08819
TCM LA	ENSG00000226979	"LTA"	0.00466792	2.99819
TCM LA	ENSG00000212907	"MT-ND4L"	0.00801633	2.82514
TCM LA	ENSG00000145386	"CCNA2"	0.013002	2.66213
TCM LA	ENSG00000170542	"SERPINB9"	0.0132691	2.6544
TCM LA	ENSG00000047634	"SCML1"	0.0152563	2.60348
TCM LA	ENSG00000103550	"KNOP1"	0.0197452	2.51025
nTreg 16h	ENSG00000134460	"IL2RA"	0	79.245
nTreg 16h	ENSG00000008517	"IL32"	0	69.8668
nTreg 16h	ENSG00000049249	"TNFRSF9"	0	66.5154
nTreg 16h	ENSG00000049768	"FOXP3"	0	66.4166
nTreg 16h	ENSG00000025708	"TYMP"	0	59.3701
nTreg 16h	ENSG00000163599	"CTLA4"	0	58.6812
nTreg 16h	ENSG00000136810	"TXN"	0	58.3407
nTreg 16h	ENSG00000186827	"TNFRSF4"	0	51.8194
nTreg 16h	ENSG00000019582	"CD74"	0	51.1567
nTreg 16h	ENSG00000156127	"BATF"	0	50.2577
nTreg 16h	ENSG00000186891	"TNFRSF18"	0	50.2513
nTreg 16h	ENSG00000280721	"LINC01943"	0	48.7031
nTreg 16h	ENSG00000137507	"LRRC32"	0	48.3823
nTreg 16h	ENSG00000184557	"SOCS3"	0	46.6911
nTreg 16h	ENSG00000171223	"JUNB"	0	46.5844
nTreg 16h	ENSG00000173762	"CD7"	0	46.4896
nTreg 16h	ENSG00000185338	"SOCS1"	0	46.4356
nTreg 16h	ENSG00000204525	"HLA-C"	0	43.5741
nTreg 16h	ENSG00000168209	"DDIT4"	0	43.5447
nTreg 16h	ENSG00000196843	"ARID5A"	0	43.2286
nTreg 16h	ENSG00000090104	"RGS1"	0	40.7177
nTreg 16h	ENSG00000182010	"RTKN2"	0	40.2048
nTreg 16h	ENSG00000026103	"FAS"	0	39.7521
nTreg 16h	ENSG00000051523	"CYBA"	4.91086e-307	39.0611
nTreg 16h	ENSG00000181847	"TIGIT"	3.14268e-296	38.6642
nTreg 16h	ENSG00000115590	"IL1R2"	2.48695e-257	36.3574
nTreg 16h	ENSG00000100385	"IL2RB"	1.93908e-260	35.9663
nTreg 16h	ENSG00000198814	"GK"	1.42638e-255	35.5076
nTreg 16h	ENSG00000164674	"SYTL3"	1.11899e-246	34.9688
nTreg 16h	ENSG00000130066	"SAT1"	5.23937e-245	34.6768
nTreg 16h	ENSG00000092841	"MYL6"	1.31458e-235	33.8213
nTreg 16h	ENSG00000130303	"BST2"	1.38753e-231	33.5905
nTreg 16h	ENSG00000107742	"SPOCK2"	2.78116e-228	33.4457
nTreg 16h	ENSG00000128016	"ZFP36"	1.03458e-227	33.4195
nTreg 16h	ENSG00000140511	"HAPLN3"	3.91811e-225	33.1659
nTreg 16h	ENSG00000197956	"S100A6"	2.23604e-209	31.7718
nTreg 16h	ENSG00000011590	"ZBTB32"	5.25748e-201	31.3649
nTreg 16h	ENSG00000167460	"TPM4"	2.08696e-200	31.0838
nTreg 16h	ENSG00000196126	"HLA-DRB1"	4.73223e-195	31.0637
nTreg 16h	ENSG00000135404	"CD63"	5.99033e-196	30.7118
nTreg 16h	ENSG00000100906	"NFKBIA"	3.52008e-188	30.0234
nTreg 16h	ENSG00000161011	"SQSTM1"	1.45183e-183	29.6934
nTreg 16h	ENSG00000136286	"MYO1G"	7.24332e-183	29.69
nTreg 16h	ENSG00000028137	"TNFRSF1B"	9.16753e-181	29.529
nTreg 16h	ENSG00000187608	"ISG15"	1.0915e-177	29.2479
nTreg 16h	ENSG00000112486	"CCR6"	7.12189e-172	29.0234
nTreg 16h	ENSG00000101347	"SAMHD1"	1.73027e-164	28.1526
nTreg 16h	ENSG00000057657	"PRDM1"	4.14964e-163	27.9811
nTreg 16h	ENSG00000091317	"CMTM6"	3.53406e-161	27.7533
nTreg 16h	ENSG00000179344	"HLA-DQB1"	3.26968e-158	27.7476
nTreg 16h	ENSG00000089327	"FXYD5"	3.0343e-160	27.6223
nTreg 16h	ENSG00000173221	"GLRX"	4.82649e-157	27.5544
nTreg 16h	ENSG00000090339	"ICAM1"	1.18193e-156	27.4871
nTreg 16h	ENSG00000144746	"ARL6IP5"	2.22735e-158	27.4844
nTreg 16h	ENSG00000115415	"STAT1"	2.22647e-158	27.4517
nTreg 16h	ENSG00000168394	"TAP1"	1.92434e-156	27.2524
nTreg 16h	ENSG00000030419	"IKZF2"	7.7704e-143	26.3749
nTreg 16h	ENSG00000182718	"ANXA2"	1.13086e-142	26.0391
nTreg 16h	ENSG00000106211	"HSPB1"	3.38026e-142	25.9513
nTreg 16h	ENSG00000136147	"PHF11"	1.62217e-140	25.8541
nTreg 16h	ENSG00000172725	"CORO1B"	1.08592e-140	25.8277
nTreg 16h	ENSG00000130592	"LSP1"	2.19216e-139	25.7352
nTreg 16h	ENSG00000141562	"NARF"	1.24823e-136	25.5251
nTreg 16h	ENSG00000184584	"TMEM173"	7.79596e-137	25.4866
nTreg 16h	ENSG00000169508	"GPR183"	2.61721e-135	25.3027
nTreg 16h	ENSG00000095794	"CREM"	6.58664e-133	25.0405
nTreg 16h	ENSG00000121966	"CXCR4"	1.37836e-129	24.8292
nTreg 16h	ENSG00000124762	"CDKN1A"	1.0003e-128	24.7808
nTreg 16h	ENSG00000102007	"PLP2"	5.95406e-130	24.7687
nTreg 16h	ENSG00000240350	"AC017002.3"	1.78607e-127	24.6147
nTreg 16h	ENSG00000067082	"KLF6"	4.37252e-126	24.3978
nTreg 16h	ENSG00000204642	"HLA-F"	2.50506e-125	24.3245
nTreg 16h	ENSG00000173821	"RNF213"	1.17838e-124	24.2671
nTreg 16h	ENSG00000131981	"LGALS3"	5.11074e-123	24.1879
nTreg 16h	ENSG00000077984	"CST7"	8.47121e-120	23.7914
nTreg 16h	ENSG00000142227	"EMP3"	8.53858e-120	23.7181
nTreg 16h	ENSG00000120949	"TNFRSF8"	1.75332e-117	23.7108
nTreg 16h	ENSG00000138185	"ENTPD1"	3.77067e-116	23.6311
nTreg 16h	ENSG00000104518	"GSDMD"	1.04912e-117	23.578
nTreg 16h	ENSG00000116209	"TMEM59"	5.3769e-116	23.3402
nTreg 16h	ENSG00000227507	"LTB"	1.36304e-114	23.1732
nTreg 16h	ENSG00000125347	"IRF1"	5.97316e-114	23.1098
nTreg 16h	ENSG00000102096	"PIM2"	5.1816e-112	22.912
nTreg 16h	ENSG00000123240	"OPTN"	5.05496e-111	22.8878
nTreg 16h	ENSG00000133106	"EPSTI1"	2.11485e-103	22.0493
nTreg 16h	ENSG00000231389	"HLA-DPA1"	6.90176e-103	22.0318
nTreg 16h	ENSG00000187601	"MAGEH1"	3.88194e-103	22.0279
nTreg 16h	ENSG00000115594	"IL1R1"	4.10257e-101	21.8981
nTreg 16h	ENSG00000204287	"HLA-DRA"	5.54006e-101	21.8778
nTreg 16h	ENSG00000105699	"LSR"	9.50279e-101	21.7777
nTreg 16h	ENSG00000182568	"SATB1"	4.91914e-100	21.6217
nTreg 16h	ENSG00000010030	"ETV7"	6.66102e-99	21.593
nTreg 16h	ENSG00000203780	"FANK1"	1.04814e-96	21.4369
nTreg 16h	ENSG00000068079	"IFI35"	3.71042e-98	21.4185
nTreg 16h	ENSG00000147168	"IL2RG"	5.55923e-96	21.1454
nTreg 16h	ENSG00000186469	"GNG2"	1.74481e-95	21.1442
nTreg 16h	ENSG00000023445	"BIRC3"	9.43426e-96	21.1226
nTreg 16h	ENSG00000198502	"HLA-DRB5"	1.91928e-93	21.0148
nTreg 16h	ENSG00000196141	"SPATS2L"	2.27169e-92	20.8386
nTreg 16h	ENSG00000184371	"CSF1"	4.06899e-92	20.7836
TN NFKB	ENSG00000167604	"NFKBID"	0	82.3404
TN NFKB	ENSG00000140379	"BCL2A1"	0	79.401
TN NFKB	ENSG00000110848	"CD69"	0	67.3144
TN NFKB	ENSG00000136997	"MYC"	0	62.8622
TN NFKB	ENSG00000162924	"REL"	0	62.1104
TN NFKB	ENSG00000102245	"CD40LG"	0	59.5852
TN NFKB	ENSG00000171867	"PRNP"	0	51.5349
TN NFKB	ENSG00000198355	"PIM3"	0	49.9862
TN NFKB	ENSG00000140968	"IRF8"	0	46.8005
TN NFKB	ENSG00000102760	"RGCC"	0	46.3037
TN NFKB	ENSG00000133639	"BTG1"	0	46.2137
TN NFKB	ENSG00000168685	"IL7R"	0	45.8308
TN NFKB	ENSG00000023445	"BIRC3"	0	45.5647
TN NFKB	ENSG00000091972	"CD200"	0	44.7226
TN NFKB	ENSG00000132510	"KDM6B"	0	43.8501
TN NFKB	ENSG00000103257	"SLC7A5"	0	41.2019
TN NFKB	ENSG00000158050	"DUSP2"	0	41.171
TN NFKB	ENSG00000137331	"IER3"	0	40.5415
TN NFKB	ENSG00000126860	"EVI2A"	0	39.9611
TN NFKB	ENSG00000168906	"MAT2A"	0	39.7274
TN NFKB	ENSG00000137575	"SDCBP"	2.03177e-303	38.9375
TN NFKB	ENSG00000122877	"EGR2"	8.39455e-301	38.8019
TN NFKB	ENSG00000162645	"GBP2"	6.5388e-303	38.5606
TN NFKB	ENSG00000232810	"TNF"	1.8595e-273	36.6638
TN NFKB	ENSG00000155090	"KLF10"	2.08693e-266	36.4512
TN NFKB	ENSG00000164949	"GEM"	1.595e-257	36.2365
TN NFKB	ENSG00000164466	"SFXN1"	3.91018e-263	35.8464
TN NFKB	ENSG00000095794	"CREM"	6.53189e-262	35.7629
TN NFKB	ENSG00000107738	"VSIR"	4.20425e-261	35.6448
TN NFKB	ENSG00000172183	"ISG20"	1.57643e-246	34.808
TN NFKB	ENSG00000026508	"CD44"	1.00811e-246	34.6357
TN NFKB	ENSG00000186480	"INSIG1"	5.86634e-242	34.4755
TN NFKB	ENSG00000117091	"CD48"	1.61532e-239	34.0367
TN NFKB	ENSG00000125735	"TNFSF14"	4.07503e-232	33.5426
TN NFKB	ENSG00000109321	"AREG"	4.89307e-224	33.5212
TN NFKB	ENSG00000123358	"NR4A1"	1.64431e-218	32.9755
TN NFKB	ENSG00000188404	"SELL"	5.0644e-216	32.2955
TN NFKB	ENSG00000155926	"SLA"	3.8432e-202	31.2604
TN NFKB	ENSG00000056558	"TRAF1"	4.69182e-202	31.1758
TN NFKB	ENSG00000119508	"NR4A3"	8.42066e-195	31.0667
TN NFKB	ENSG00000099860	"GADD45B"	3.6966e-196	30.7788
TN NFKB	ENSG00000131669	"NINJ1"	6.45699e-193	30.5188
TN NFKB	ENSG00000159388	"BTG2"	8.30945e-193	30.5077
TN NFKB	ENSG00000100906	"NFKBIA"	5.45239e-194	30.4555
TN NFKB	ENSG00000168003	"SLC3A2"	1.01011e-192	30.3549
TN NFKB	ENSG00000153234	"NR4A2"	2.20879e-174	29.171
TN NFKB	ENSG00000186265	"BTLA"	3.04939e-173	28.8886
TN NFKB	ENSG00000170542	"SERPINB9"	1.41645e-165	28.1488
TN NFKB	ENSG00000141682	"PMAIP1"	3.66061e-165	28.0298
TN NFKB	ENSG00000085117	"CD82"	3.87844e-161	27.6685
TN NFKB	ENSG00000163874	"ZC3H12A"	7.63561e-158	27.5197
TN NFKB	ENSG00000154640	"BTG3"	1.36823e-150	26.7436
TN NFKB	ENSG00000179388	"EGR3"	5.93151e-142	26.2175
TN NFKB	ENSG00000117228	"GBP1"	4.14996e-144	26.15
TN NFKB	ENSG00000116717	"GADD45A"	2.76719e-136	25.4479
TN NFKB	ENSG00000109320	"NFKB1"	6.15891e-129	24.6501
TN NFKB	ENSG00000117090	"SLAMF1"	4.56383e-127	24.4745
TN NFKB	ENSG00000100644	"HIF1A"	4.21935e-126	24.3598
TN NFKB	ENSG00000118971	"CCND2"	8.77198e-126	24.3159
TN NFKB	ENSG00000120738	"EGR1"	5.56909e-120	23.9355
TN NFKB	ENSG00000132334	"PTPRE"	5.135e-121	23.8739
TN NFKB	ENSG00000123146	"ADGRE5"	1.88351e-120	23.8368
TN NFKB	ENSG00000173762	"CD7"	1.29682e-118	23.5702
TN NFKB	ENSG00000168389	"MFSD2A"	3.54268e-115	23.286
TN NFKB	ENSG00000229056	"AC020571.1"	8.98742e-114	23.2853
TN NFKB	ENSG00000103522	"IL21R"	1.75211e-114	23.1953
TN NFKB	ENSG00000112149	"CD83"	3.71931e-114	23.1699
TN NFKB	ENSG00000198938	"MT-CO3"	1.75211e-114	23.1378
TN NFKB	ENSG00000144655	"CSRNP1"	3.44111e-112	22.9847
TN NFKB	ENSG00000106952	"TNFSF8"	1.76238e-108	22.5557
TN NFKB	ENSG00000026025	"VIM"	3.50043e-108	22.4805
TN NFKB	ENSG00000174946	"GPR171"	7.29558e-108	22.457
TN NFKB	ENSG00000226979	"LTA"	2.14516e-106	22.2814
TN NFKB	ENSG00000171522	"PTGER4"	5.43398e-105	22.1553
TN NFKB	ENSG00000113263	"ITK"	7.68656e-105	22.1465
TN NFKB	ENSG00000101460	"MAP1LC3A"	2.69296e-101	21.8638
TN NFKB	ENSG00000177426	"TGIF1"	2.78786e-99	21.5349
TN NFKB	ENSG00000171223	"JUNB"	5.95136e-98	21.3565
TN NFKB	ENSG00000137309	"HMGA1"	2.8132e-95	21.0454
TN NFKB	ENSG00000110944	"IL23A"	9.63087e-81	19.3454
TN NFKB	ENSG00000145287	"PLAC8"	2.3067e-78	19.094
TN NFKB	ENSG00000185650	"ZFP36L1"	3.31716e-78	19.0189
TN NFKB	ENSG00000185862	"EVI2B"	6.24314e-75	18.655
TN NFKB	ENSG00000054654	"SYNE2"	2.02192e-73	18.4424
TN NFKB	ENSG00000075426	"FOSL2"	6.81091e-73	18.3655
TN NFKB	ENSG00000138623	"SEMA7A"	1.55561e-72	18.3089
TN NFKB	ENSG00000142102	"PGGHG"	2.18715e-70	18.0717
TN NFKB	ENSG00000135127	"BICDL1"	9.21296e-70	17.9492
TN NFKB	ENSG00000125347	"IRF1"	2.02439e-66	17.4674
TN NFKB	ENSG00000136147	"PHF11"	1.45681e-64	17.2281
TN NFKB	ENSG00000132274	"TRIM22"	2.02332e-64	17.225
TN NFKB	ENSG00000102471	"NDFIP2"	2.87596e-64	17.1717
TN NFKB	ENSG00000164691	"TAGAP"	1.463e-63	17.0812
TN NFKB	ENSG00000139289	"PHLDA1"	4.40273e-63	17.0266
TN NFKB	ENSG00000126264	"HCST"	8.48973e-63	16.9728
TN NFKB	ENSG00000130066	"SAT1"	9.80244e-61	16.6888
TN NFKB	ENSG00000170345	"FOS"	1.17237e-58	16.4437
TN NFKB	ENSG00000131831	"RAI2"	2.78446e-58	16.3898
TN NFKB	ENSG00000198576	"ARC"	9.33245e-58	16.331
TN NFKB	ENSG00000110092	"CCND1"	4.98493e-57	16.1746
TN IFN 16h	ENSG00000157601	"MX1"	0	77.8195
TN IFN 16h	ENSG00000137959	"IFI44L"	0	68.0048
TN IFN 16h	ENSG00000126709	"IFI6"	0	55.9975
TN IFN 16h	ENSG00000187608	"ISG15"	0	51.0984
TN IFN 16h	ENSG00000119917	"IFIT3"	0	45.3407
TN IFN 16h	ENSG00000089127	"OAS1"	2.11567e-289	41.9268
TN IFN 16h	ENSG00000185507	"IRF7"	2.88894e-295	41.4962
TN IFN 16h	ENSG00000172183	"ISG20"	2.77633e-291	40.2191
TN IFN 16h	ENSG00000068079	"IFI35"	8.26397e-264	37.7021
TN IFN 16h	ENSG00000184979	"USP18"	7.54294e-219	35.3612
TN IFN 16h	ENSG00000132530	"XAF1"	5.37412e-207	33.9239
TN IFN 16h	ENSG00000133106	"EPSTI1"	2.16971e-209	33.3577
TN IFN 16h	ENSG00000160932	"LY6E"	4.21281e-214	33.1638
TN IFN 16h	ENSG00000188313	"PLSCR1"	2.05778e-185	31.3083
TN IFN 16h	ENSG00000132274	"TRIM22"	5.4804e-182	30.7916
TN IFN 16h	ENSG00000185745	"IFIT1"	1.00821e-153	28.7309
TN IFN 16h	ENSG00000117228	"GBP1"	7.57526e-146	26.9183
TN IFN 16h	ENSG00000130303	"BST2"	1.88194e-139	26.2457
TN IFN 16h	ENSG00000134326	"CMPK2"	1.43221e-129	25.9573
TN IFN 16h	ENSG00000185885	"IFITM1"	1.968e-119	24.3575
TN IFN 16h	ENSG00000177409	"SAMD9L"	9.72915e-110	23.5216
TN IFN 16h	ENSG00000119922	"IFIT2"	5.41846e-104	22.9561
TN IFN 16h	ENSG00000004468	"CD38"	1.14577e-97	21.9719
TN IFN 16h	ENSG00000183486	"MX2"	4.331e-93	21.5298
TN IFN 16h	ENSG00000115415	"STAT1"	4.63512e-83	19.9286
TN IFN 16h	ENSG00000134321	"RSAD2"	2.1022e-77	19.5424
TN IFN 16h	ENSG00000078081	"LAMP3"	4.9698e-78	19.4924
TN IFN 16h	ENSG00000121858	"TNFSF10"	4.2909e-68	18.0392
TN IFN 16h	ENSG00000145287	"PLAC8"	6.40859e-66	17.7638
TN IFN 16h	ENSG00000136147	"PHF11"	6.68643e-64	17.3982
TN IFN 16h	ENSG00000137628	"DDX60"	4.01504e-62	17.31
TN IFN 16h	ENSG00000162654	"GBP4"	1.05111e-61	17.0733
TN IFN 16h	ENSG00000179144	"GIMAP7"	1.17017e-60	16.9204
TN IFN 16h	ENSG00000138642	"HERC6"	5.22302e-56	16.3953
TN IFN 16h	ENSG00000138646	"HERC5"	1.9769e-53	15.952
TN IFN 16h	ENSG00000130813	"C19orf66"	1.19659e-52	15.7358
TN IFN 16h	ENSG00000126353	"CCR7"	1.26761e-52	15.7067
TN IFN 16h	ENSG00000140511	"HAPLN3"	1.40903e-51	15.5474
TN IFN 16h	ENSG00000173193	"PARP14"	2.13163e-51	15.5341
TN IFN 16h	ENSG00000168394	"TAP1"	9.32635e-51	15.4162
TN IFN 16h	ENSG00000205413	"SAMD9"	3.29853e-49	15.2583
TN IFN 16h	ENSG00000135114	"OASL"	4.82678e-47	14.9027
TN IFN 16h	ENSG00000135535	"CD164"	4.76902e-45	14.4836
TN IFN 16h	ENSG00000025708	"TYMP"	7.53855e-41	13.7745
TN IFN 16h	ENSG00000169245	"CXCL10"	1.83227e-39	13.6274
TN IFN 16h	ENSG00000136153	"LMO7"	5.44747e-36	12.9519
TN IFN 16h	ENSG00000102524	"TNFSF13B"	3.48905e-35	12.8083
TN IFN 16h	ENSG00000162645	"GBP2"	3.07915e-34	12.5692
TN IFN 16h	ENSG00000125347	"IRF1"	2.45486e-31	12.0043
TN IFN 16h	ENSG00000154451	"GBP5"	3.16563e-31	11.9826
TN IFN 16h	ENSG00000142089	"IFITM3"	1.12409e-30	11.9024
TN IFN 16h	ENSG00000111331	"OAS3"	2.40605e-29	11.6556
TN IFN 16h	ENSG00000168961	"LGALS9"	5.53621e-29	11.5485
TN IFN 16h	ENSG00000166750	"SLFN5"	5.72881e-29	11.542
TN IFN 16h	ENSG00000170581	"STAT2"	5.33042e-27	11.1212
TN IFN 16h	ENSG00000133574	"GIMAP4"	1.87118e-26	10.9919
TN IFN 16h	ENSG00000128335	"APOL2"	3.69538e-26	10.9216
TN IFN 16h	ENSG00000130066	"SAT1"	1.70667e-25	10.7752
TN IFN 16h	ENSG00000107201	"DDX58"	3.93783e-25	10.7197
TN IFN 16h	ENSG00000204267	"TAP2"	5.15318e-24	10.4392
TN IFN 16h	ENSG00000181381	"DDX60L"	7.71104e-23	10.1946
TN IFN 16h	ENSG00000100342	"APOL1"	9.82257e-23	10.143
TN IFN 16h	ENSG00000110852	"CLEC2B"	1.34569e-22	10.1091
TN IFN 16h	ENSG00000196141	"SPATS2L"	2.6162e-22	10.0478
TN IFN 16h	ENSG00000160710	"ADAR"	3.23262e-22	10.0148
TN IFN 16h	ENSG00000221963	"APOL6"	1.26174e-21	9.87205
TN IFN 16h	ENSG00000130589	"HELZ2"	6.12683e-21	9.72636
TN IFN 16h	ENSG00000178685	"PARP10"	1.2027e-20	9.64235
TN IFN 16h	ENSG00000162614	"NEXN"	1.98305e-20	9.59674
TN IFN 16h	ENSG00000231925	"TAPBP"	4.4989e-20	9.48503
TN IFN 16h	ENSG00000133321	"RARRES3"	1.22923e-19	9.379
TN IFN 16h	ENSG00000163131	"CTSS"	5.33215e-19	9.20968
TN IFN 16h	ENSG00000163519	"TRAT1"	1.9432e-18	9.06306
TN IFN 16h	ENSG00000125148	"MT2A"	4.20217e-18	8.97617
TN IFN 16h	ENSG00000204642	"HLA-F"	6.95365e-18	8.91751
TN IFN 16h	ENSG00000114127	"XRN1"	4.40254e-16	8.43087
TN IFN 16h	ENSG00000092621	"PHGDH"	1.24238e-15	8.30352
TN IFN 16h	ENSG00000136156	"ITM2B"	2.39235e-15	8.22132
TN IFN 16h	ENSG00000104805	"NUCB1"	2.68276e-15	8.20692
TN IFN 16h	ENSG00000177721	"ANXA2R"	4.62781e-15	8.1449
TN IFN 16h	ENSG00000188404	"SELL"	2.16425e-14	7.94127
TN IFN 16h	ENSG00000140968	"IRF8"	5.40681e-14	7.82333
TN IFN 16h	ENSG00000099860	"GADD45B"	9.95731e-14	7.74414
TN IFN 16h	ENSG00000146859	"TMEM140"	1.03414e-13	7.7433
TN IFN 16h	ENSG00000137309	"HMGA1"	1.35539e-13	7.70288
TN IFN 16h	ENSG00000143119	"CD53"	1.35539e-13	7.70199
TN IFN 16h	ENSG00000019582	"CD74"	1.78222e-13	7.66533
TN IFN 16h	ENSG00000204525	"HLA-C"	1.80207e-13	7.66299
TN IFN 16h	ENSG00000197121	"PGAP1"	3.41603e-13	7.583
TN IFN 16h	ENSG00000167414	"GNG8"	3.5374e-13	7.57722
TN IFN 16h	ENSG00000129824	"RPS4Y1"	3.77554e-13	7.5639
TN IFN 16h	ENSG00000213928	"IRF9"	9.67955e-13	7.43645
TN IFN 16h	ENSG00000154589	"LY96"	6.60773e-12	7.1706
TN IFN 16h	ENSG00000059588	"TARBP1"	7.23105e-12	7.16041
TN IFN 16h	ENSG00000101236	"RNF24"	1.07765e-11	7.09916
TN IFN 16h	ENSG00000197448	"GSTK1"	1.58802e-11	7.03993
TN IFN 16h	ENSG00000115165	"CYTIP"	1.17895e-10	6.74417
TN IFN 16h	ENSG00000140105	"WARS"	1.31906e-10	6.72702
TN IFN 16h	ENSG00000196776	"CD47"	2.04313e-10	6.66026
TN IFN 16h	ENSG00000111913	"RIPOR2"	4.99749e-10	6.52232
TN 16h	ENSG00000137309	"HMGA1"	0	112.937
TN 16h	ENSG00000139193	"CD27"	0	100.519
TN 16h	ENSG00000164687	"FABP5"	0	97.2172
TN 16h	ENSG00000126353	"CCR7"	0	88.9192
TN 16h	ENSG00000117318	"ID3"	0	72.9031
TN 16h	ENSG00000160593	"JAML"	0	60.9051
TN 16h	ENSG00000213658	"LAT"	0	57.9189
TN 16h	ENSG00000149573	"MPZL2"	0	57.891
TN 16h	ENSG00000163519	"TRAT1"	0	53.0376
TN 16h	ENSG00000135919	"SERPINE2"	0	48.2563
TN 16h	ENSG00000173114	"LRRN3"	0	46.8063
TN 16h	ENSG00000172349	"IL16"	0	45.259
TN 16h	ENSG00000092621	"PHGDH"	0	42.835
TN 16h	ENSG00000162654	"GBP4"	0	40.4344
TN 16h	ENSG00000026751	"SLAMF7"	0	40.0666
TN 16h	ENSG00000167414	"GNG8"	0	39.7153
TN 16h	ENSG00000114861	"FOXP1"	0	39.6883
TN 16h	ENSG00000160013	"PTGIR"	0	39.6352
TN 16h	ENSG00000162496	"DHRS3"	0	39.3477
TN 16h	ENSG00000140968	"IRF8"	0	38.2954
TN 16h	ENSG00000185811	"IKZF1"	1.44863e-277	35.7638
TN 16h	ENSG00000211772	"TRBC2"	7.17666e-277	35.7184
TN 16h	ENSG00000110852	"CLEC2B"	1.39213e-271	35.3735
TN 16h	ENSG00000099860	"GADD45B"	3.41723e-242	33.3785
TN 16h	ENSG00000129824	"RPS4Y1"	1.04499e-226	32.2805
TN 16h	ENSG00000117091	"CD48"	3.22459e-209	30.9943
TN 16h	ENSG00000009790	"TRAF3IP3"	1.48363e-196	30.0282
TN 16h	ENSG00000211751	"TRBC1"	4.1256e-193	29.7603
TN 16h	ENSG00000077238	"IL4R"	2.47472e-188	29.3848
TN 16h	ENSG00000154451	"GBP5"	2.78573e-188	29.3802
TN 16h	ENSG00000125347	"IRF1"	1.12407e-139	25.2518
TN 16h	ENSG00000019582	"CD74"	9.45292e-134	24.7022
TN 16h	ENSG00000198840	"MT-ND3"	6.71952e-129	24.2418
TN 16h	ENSG00000109320	"NFKB1"	4.07047e-125	23.8778
TN 16h	ENSG00000173198	"CYSLTR1"	6.2165e-118	23.1711
TN 16h	ENSG00000145287	"PLAC8"	1.02705e-113	22.7447
TN 16h	ENSG00000115415	"STAT1"	2.72258e-110	22.3934
TN 16h	ENSG00000167468	"GPX4"	3.91879e-108	22.1695
TN 16h	ENSG00000204381	"LAYN"	8.24881e-104	21.7173
TN 16h	ENSG00000118513	"MYB"	4.05426e-102	21.5348
TN 16h	ENSG00000143153	"ATP1B1"	4.08653e-100	21.3164
TN 16h	ENSG00000189283	"FHIT"	2.4054e-96	20.9032
TN 16h	ENSG00000185088	"RPS27L"	7.68697e-92	20.3976
TN 16h	ENSG00000198520	"ARMH1"	3.61862e-87	19.8615
TN 16h	ENSG00000179144	"GIMAP7"	8.48942e-86	19.7012
TN 16h	ENSG00000159140	"SON"	1.51056e-83	19.4352
TN 16h	ENSG00000125148	"MT2A"	2.10607e-83	19.4178
TN 16h	ENSG00000136153	"LMO7"	1.50926e-77	18.7093
TN 16h	ENSG00000183741	"CBX6"	3.59689e-77	18.661
TN 16h	ENSG00000169045	"HNRNPH1"	2.74898e-73	18.1745
TN 16h	ENSG00000150593	"PDCD4"	6.12845e-70	17.7442
TN 16h	ENSG00000160654	"CD3G"	3.88085e-60	16.4195
TN 16h	ENSG00000142089	"IFITM3"	4.82451e-59	16.2649
TN 16h	ENSG00000160932	"LY6E"	3.06113e-57	16.0076
TN 16h	ENSG00000110092	"CCND1"	5.18144e-54	15.5359
TN 16h	ENSG00000112759	"SLC29A1"	2.6769e-51	15.1278
TN 16h	ENSG00000231925	"TAPBP"	1.47815e-50	15.0141
TN 16h	ENSG00000229989	"MIR181A1HG"	9.51988e-49	14.7345
TN 16h	ENSG00000196405	"EVL"	5.26648e-48	14.6174
TN 16h	ENSG00000140853	"NLRC5"	6.14374e-47	14.4482
TN 16h	ENSG00000103522	"IL21R"	2.24884e-46	14.3581
TN 16h	ENSG00000142192	"APP"	2.02461e-44	14.0412
TN 16h	ENSG00000213949	"ITGA1"	1.52355e-39	13.2182
TN 16h	ENSG00000076641	"PAG1"	2.39829e-38	13.0079
TN 16h	ENSG00000140443	"IGF1R"	2.55648e-38	13.0034
TN 16h	ENSG00000056558	"TRAF1"	1.72675e-34	12.3074
TN 16h	ENSG00000169442	"CD52"	2.76087e-33	12.0801
TN 16h	ENSG00000198821	"CD247"	1.05383e-32	11.9691
TN 16h	ENSG00000267121	"AC008105.3"	1.43813e-32	11.9429
TN 16h	ENSG00000142227	"EMP3"	4.1391e-32	11.8543
TN 16h	ENSG00000105088	"OLFM2"	8.95036e-32	11.789
TN 16h	ENSG00000164684	"ZNF704"	9.2783e-31	11.5893
TN 16h	ENSG00000005844	"ITGAL"	2.20979e-30	11.5139
TN 16h	ENSG00000198933	"TBKBP1"	7.66984e-30	11.4058
TN 16h	ENSG00000267458	"AC092069.1"	3.98703e-28	11.0553
TN 16h	ENSG00000162614	"NEXN"	3.24497e-26	10.651
TN 16h	ENSG00000164776	"PHKG1"	3.98957e-26	10.6315
TN 16h	ENSG00000183971	"NPW"	4.99429e-26	10.6106
TN 16h	ENSG00000198743	"SLC5A3"	6.3105e-26	10.5884
TN 16h	ENSG00000111913	"RIPOR2"	2.71116e-25	10.4496
TN 16h	ENSG00000255198	"SNHG9"	5.63678e-24	10.1565
TN 16h	ENSG00000179218	"CALR"	6.55194e-24	10.1417
TN 16h	ENSG00000015532	"XYLT2"	3.87746e-23	9.96541
TN 16h	ENSG00000010278	"CD9"	9.91743e-23	9.87113
TN 16h	ENSG00000164308	"ERAP2"	2.00934e-22	9.79954
TN 16h	ENSG00000059588	"TARBP1"	4.60222e-21	9.47666
TN 16h	ENSG00000133574	"GIMAP4"	4.47427e-19	8.98434
TN 16h	ENSG00000117643	"MAN1C1"	8.82187e-19	8.90915
TN 16h	ENSG00000177721	"ANXA2R"	1.82033e-18	8.82752
TN 16h	ENSG00000126561	"STAT5A"	9.59894e-18	8.63861
TN 16h	ENSG00000115419	"GLS"	1.13563e-17	8.61923
TN 16h	ENSG00000188157	"AGRN"	2.67517e-17	8.52029
TN 16h	ENSG00000266402	"SNHG25"	3.1257e-17	8.5019
TN 16h	ENSG00000146830	"GIGYF1"	1.11678e-16	8.35206
TN 16h	ENSG00000169245	"CXCL10"	1.50115e-16	8.31694
TN 16h	ENSG00000102908	"NFAT5"	3.24035e-16	8.2247
TN 16h	ENSG00000174292	"TNK1"	2.74249e-14	7.67093
TN 16h	ENSG00000260260	"SNHG19"	9.77547e-14	7.50535
TN 16h	ENSG00000244879	"GABPB1-AS1"	1.58466e-13	7.44163
TN 16h	ENSG00000214756	"CSKMT"	3.36346e-13	7.34123
TEMRA 16h	ENSG00000271503	"CCL5"	0	143.375
TEMRA 16h	ENSG00000105374	"NKG7"	0	136.498
TEMRA 16h	ENSG00000275302	"CCL4"	0	89.7089
TEMRA 16h	ENSG00000171476	"HOPX"	0	84.0809
TEMRA 16h	ENSG00000277632	"CCL3"	0	79.1646
TEMRA 16h	ENSG00000100453	"GZMB"	0	76.5692
TEMRA 16h	ENSG00000100450	"GZMH"	0	69.2171
TEMRA 16h	ENSG00000180644	"PRF1"	0	64.1327
TEMRA 16h	ENSG00000089692	"LAG3"	0	63.2141
TEMRA 16h	ENSG00000115523	"GNLY"	0	60.5289
TEMRA 16h	ENSG00000280721	"LINC01943"	0	59.3621
TEMRA 16h	ENSG00000077984	"CST7"	0	54.489
TEMRA 16h	ENSG00000235576	"LINC01871"	0	53.1235
TEMRA 16h	ENSG00000239713	"APOBEC3G"	0	49.7928
TEMRA 16h	ENSG00000204525	"HLA-C"	0	46.2247
TEMRA 16h	ENSG00000111537	"IFNG"	0	45.7287
TEMRA 16h	ENSG00000276070	"CCL4L2"	6.5154e-299	41.9286
TEMRA 16h	ENSG00000197747	"S100A10"	0	41.5793
TEMRA 16h	ENSG00000092841	"MYL6"	0	41.3816
TEMRA 16h	ENSG00000240350	"AC017002.3"	5.84616e-294	40.6411
TEMRA 16h	ENSG00000142669	"SH3BGRL3"	0	40.4896
TEMRA 16h	ENSG00000159335	"PTMS"	1.92887e-268	38.739
TEMRA 16h	ENSG00000178573	"MAF"	1.69895e-259	37.1735
TEMRA 16h	ENSG00000144746	"ARL6IP5"	2.13111e-244	35.5061
TEMRA 16h	ENSG00000109861	"CTSC"	1.88098e-231	34.5927
TEMRA 16h	ENSG00000169554	"ZEB2"	3.73871e-211	33.8507
TEMRA 16h	ENSG00000134107	"BHLHE40"	1.05195e-208	32.9875
TEMRA 16h	ENSG00000175567	"UCP2"	5.62601e-199	32.2177
TEMRA 16h	ENSG00000115738	"ID2"	6.56932e-206	32.1312
TEMRA 16h	ENSG00000182718	"ANXA2"	8.49637e-202	31.9841
TEMRA 16h	ENSG00000244509	"APOBEC3C"	8.15993e-198	31.9108
TEMRA 16h	ENSG00000167468	"GPX4"	3.55168e-197	31.4841
TEMRA 16h	ENSG00000235162	"C12orf75"	4.26985e-188	31.4174
TEMRA 16h	ENSG00000174946	"GPR171"	6.03496e-197	31.4087
TEMRA 16h	ENSG00000057657	"PRDM1"	1.6722e-190	31.1436
TEMRA 16h	ENSG00000147168	"IL2RG"	1.22152e-193	31.0506
TEMRA 16h	ENSG00000137441	"FGFBP2"	4.68801e-178	30.7879
TEMRA 16h	ENSG00000168214	"RBPJ"	3.78559e-182	30.1786
TEMRA 16h	ENSG00000008517	"IL32"	2.8422e-181	29.9456
TEMRA 16h	ENSG00000227191	"TRGC2"	1.60554e-163	29.2387
TEMRA 16h	ENSG00000213626	"LBH"	3.2966e-165	28.7801
TEMRA 16h	ENSG00000002586	"CD99"	2.18263e-164	28.4485
TEMRA 16h	ENSG00000136560	"TANK"	9.56837e-161	28.3242
TEMRA 16h	ENSG00000111348	"ARHGDIB"	1.22003e-161	28.1969
TEMRA 16h	ENSG00000130755	"GMFG"	1.67602e-161	28.1684
TEMRA 16h	ENSG00000111796	"KLRB1"	3.83723e-151	27.8655
TEMRA 16h	ENSG00000114473	"IQCG"	1.83207e-149	27.6451
TEMRA 16h	ENSG00000049249	"TNFRSF9"	1.51348e-151	27.3452
TEMRA 16h	ENSG00000122862	"SRGN"	1.60716e-151	27.1883
TEMRA 16h	ENSG00000231389	"HLA-DPA1"	2.51237e-144	26.9159
TEMRA 16h	ENSG00000145649	"GZMA"	1.1281e-140	26.8673
TEMRA 16h	ENSG00000026025	"VIM"	5.72271e-145	26.6119
TEMRA 16h	ENSG00000183696	"UPP1"	2.86891e-137	26.1059
TEMRA 16h	ENSG00000163508	"EOMES"	2.08302e-131	25.8775
TEMRA 16h	ENSG00000109943	"CRTAM"	3.57703e-129	25.6034
TEMRA 16h	ENSG00000276085	"CCL3L1"	8.02627e-129	25.5425
TEMRA 16h	ENSG00000069667	"RORA"	1.09764e-130	25.4389
TEMRA 16h	ENSG00000109736	"MFSD10"	7.5654e-131	25.3246
TEMRA 16h	ENSG00000091317	"CMTM6"	1.05443e-130	25.2424
TEMRA 16h	ENSG00000130592	"LSP1"	2.31489e-129	25.1844
TEMRA 16h	ENSG00000177494	"ZBED2"	7.15388e-130	25.1462
TEMRA 16h	ENSG00000197956	"S100A6"	1.78199e-130	25.0988
TEMRA 16h	ENSG00000115956	"PLEK"	2.99342e-121	24.7237
TEMRA 16h	ENSG00000086300	"SNX10"	8.83889e-123	24.5414
TEMRA 16h	ENSG00000069974	"RAB27A"	1.88316e-121	24.2849
TEMRA 16h	ENSG00000100097	"LGALS1"	5.99649e-117	23.9162
TEMRA 16h	ENSG00000181104	"F2R"	3.07261e-114	23.9052
TEMRA 16h	ENSG00000178860	"MSC"	1.36381e-113	23.7181
TEMRA 16h	ENSG00000153283	"CD96"	2.61807e-114	23.6213
TEMRA 16h	ENSG00000136286	"MYO1G"	1.55659e-114	23.5583
TEMRA 16h	ENSG00000163191	"S100A11"	5.0255e-115	23.4821
TEMRA 16h	ENSG00000163564	"PYHIN1"	3.00834e-111	23.4762
TEMRA 16h	ENSG00000171223	"JUNB"	9.03189e-115	23.4663
TEMRA 16h	ENSG00000223865	"HLA-DPB1"	1.1221e-109	23.2569
TEMRA 16h	ENSG00000204642	"HLA-F"	1.50796e-111	23.182
TEMRA 16h	ENSG00000172543	"CTSW"	4.05839e-107	23.0582
TEMRA 16h	ENSG00000146278	"PNRC1"	1.60319e-109	23.0192
TEMRA 16h	ENSG00000136156	"ITM2B"	1.20758e-109	22.9332
TEMRA 16h	ENSG00000081237	"PTPRC"	1.79705e-109	22.8822
TEMRA 16h	ENSG00000198727	"MT-CYB"	1.01745e-108	22.7814
TEMRA 16h	ENSG00000143185	"XCL2"	2.06405e-100	22.2872
TEMRA 16h	ENSG00000156675	"RAB11FIP1"	2.41436e-102	22.2387
TEMRA 16h	ENSG00000123240	"OPTN"	1.48459e-101	22.1653
TEMRA 16h	ENSG00000107796	"ACTA2"	1.3892e-99	22.0928
TEMRA 16h	ENSG00000187118	"CMC1"	2.52498e-100	22.0167
TEMRA 16h	ENSG00000134539	"KLRD1"	7.01587e-93	21.352
TEMRA 16h	ENSG00000170776	"AKAP13"	1.54051e-92	21.1031
TEMRA 16h	ENSG00000150687	"PRSS23"	3.50528e-89	20.8248
TEMRA 16h	ENSG00000119632	"IFI27L2"	1.05453e-86	20.3354
TEMRA 16h	ENSG00000204161	"TMEM273"	1.10029e-85	20.2635
TEMRA 16h	ENSG00000134996	"OSTF1"	1.71903e-81	19.6295
TEMRA 16h	ENSG00000125384	"PTGER2"	3.96552e-79	19.4827
TEMRA 16h	ENSG00000159618	"ADGRG5"	6.84507e-77	19.2545
TEMRA 16h	ENSG00000143013	"LMO4"	1.957e-77	19.2481
TEMRA 16h	ENSG00000222041	"CYTOR"	5.45949e-78	19.1482
TEMRA 16h	ENSG00000177311	"ZBTB38"	2.26993e-75	18.9683
TEMRA 16h	ENSG00000172965	"MIR4435-2HG"	3.85638e-75	18.8274
TEMRA 16h	ENSG00000135046	"ANXA1"	1.14676e-74	18.8003
TEMRA 16h	ENSG00000115232	"ITGA4"	2.84138e-74	18.7988
TEMRA 16h	ENSG00000143184	"XCL1"	1.50258e-73	18.7958
TEM 16h	ENSG00000122862	"SRGN"	0	89.1043
TEM 16h	ENSG00000186891	"TNFRSF18"	0	86.9262
TEM 16h	ENSG00000177494	"ZBED2"	0	85.0336
TEM 16h	ENSG00000197956	"S100A6"	0	81.3205
TEM 16h	ENSG00000182718	"ANXA2"	0	79.6613
TEM 16h	ENSG00000160789	"LMNA"	0	74.0648
TEM 16h	ENSG00000197747	"S100A10"	0	73.4754
TEM 16h	ENSG00000204161	"TMEM273"	0	66.9917
TEM 16h	ENSG00000178573	"MAF"	0	66.2538
TEM 16h	ENSG00000226979	"LTA"	0	66.0795
TEM 16h	ENSG00000115009	"CCL20"	0	64.2005
TEM 16h	ENSG00000134460	"IL2RA"	0	64.0628
TEM 16h	ENSG00000100453	"GZMB"	0	62.81
TEM 16h	ENSG00000104951	"IL4I1"	0	62.5371
TEM 16h	ENSG00000163191	"S100A11"	0	59.7548
TEM 16h	ENSG00000171314	"PGAM1"	0	58.8217
TEM 16h	ENSG00000116824	"CD2"	0	58.2184
TEM 16h	ENSG00000171476	"HOPX"	0	57.9758
TEM 16h	ENSG00000111537	"IFNG"	0	57.1353
TEM 16h	ENSG00000131981	"LGALS3"	0	56.6873
TEM 16h	ENSG00000057657	"PRDM1"	0	55.9534
TEM 16h	ENSG00000196154	"S100A4"	0	55.4051
TEM 16h	ENSG00000163568	"AIM2"	0	52.1708
TEM 16h	ENSG00000117090	"SLAMF1"	0	51.6465
TEM 16h	ENSG00000109861	"CTSC"	0	51.275
TEM 16h	ENSG00000174946	"GPR171"	0	50.6222
TEM 16h	ENSG00000008517	"IL32"	0	50.3341
TEM 16h	ENSG00000135404	"CD63"	0	50.013
TEM 16h	ENSG00000103811	"CTSH"	0	49.9086
TEM 16h	ENSG00000186827	"TNFRSF4"	0	49.2767
TEM 16h	ENSG00000164111	"ANXA5"	0	49.1422
TEM 16h	ENSG00000184584	"TMEM173"	0	48.8242
TEM 16h	ENSG00000069974	"RAB27A"	0	48.274
TEM 16h	ENSG00000178562	"CD28"	0	48.0168
TEM 16h	ENSG00000136286	"MYO1G"	0	47.1963
TEM 16h	ENSG00000167460	"TPM4"	0	46.998
TEM 16h	ENSG00000172965	"MIR4435-2HG"	0	45.8668
TEM 16h	ENSG00000139626	"ITGB7"	0	45.7892
TEM 16h	ENSG00000129625	"REEP5"	0	45.5198
TEM 16h	ENSG00000239713	"APOBEC3G"	0	45.1627
TEM 16h	ENSG00000232810	"TNF"	0	44.5658
TEM 16h	ENSG00000277632	"CCL3"	0	43.9439
TEM 16h	ENSG00000150093	"ITGB1"	0	43.2763
TEM 16h	ENSG00000123685	"BATF3"	0	42.787
TEM 16h	ENSG00000136810	"TXN"	0	42.6362
TEM 16h	ENSG00000060558	"GNA15"	0	41.9497
TEM 16h	ENSG00000107738	"VSIR"	0	41.3164
TEM 16h	ENSG00000102007	"PLP2"	0	40.81
TEM 16h	ENSG00000186810	"CXCR3"	0	40.6412
TEM 16h	ENSG00000280721	"LINC01943"	0	40.5827
TEM 16h	ENSG00000069849	"ATP1B3"	0	40.5397
TEM 16h	ENSG00000145703	"IQGAP2"	0	39.8973
TEM 16h	ENSG00000168214	"RBPJ"	0	39.8651
TEM 16h	ENSG00000143870	"PDIA6"	0	39.6166
TEM 16h	ENSG00000164400	"CSF2"	0	38.9647
TEM 16h	ENSG00000102265	"TIMP1"	0	38.9646
TEM 16h	ENSG00000105835	"NAMPT"	0	38.8509
TEM 16h	ENSG00000100097	"LGALS1"	0	38.7702
TEM 16h	ENSG00000148248	"SURF4"	0	38.6193
TEM 16h	ENSG00000244509	"APOBEC3C"	0	38.3246
TEM 16h	ENSG00000222041	"CYTOR"	0	38.1645
TEM 16h	ENSG00000204525	"HLA-C"	0	38.1144
TEM 16h	ENSG00000163479	"SSR2"	7.81294e-305	37.7947
TEM 16h	ENSG00000147168	"IL2RG"	3.34808e-303	37.6868
TEM 16h	ENSG00000275302	"CCL4"	8.13866e-300	37.6097
TEM 16h	ENSG00000113811	"SELENOK"	1.84725e-300	37.5123
TEM 16h	ENSG00000183696	"UPP1"	5.59045e-296	37.2835
TEM 16h	ENSG00000188389	"PDCD1"	2.55422e-294	37.2258
TEM 16h	ENSG00000034677	"RNF19A"	1.81966e-295	37.2238
TEM 16h	ENSG00000130402	"ACTN4"	4.74019e-292	37.0163
TEM 16h	ENSG00000181649	"PHLDA2"	1.23415e-286	36.7467
TEM 16h	ENSG00000134531	"EMP1"	3.7697e-284	36.7096
TEM 16h	ENSG00000143891	"GALM"	3.47956e-281	36.2857
TEM 16h	ENSG00000124145	"SDC4"	6.96797e-279	36.2146
TEM 16h	ENSG00000105281	"SLC1A5"	6.18545e-280	36.1792
TEM 16h	ENSG00000140564	"FURIN"	3.01226e-278	36.1737
TEM 16h	ENSG00000136634	"IL10"	2.62754e-275	36.0631
TEM 16h	ENSG00000150637	"CD226"	3.02511e-277	36.0407
TEM 16h	ENSG00000074842	"MYDGF"	2.64388e-277	36.0014
TEM 16h	ENSG00000077984	"CST7"	1.38063e-274	35.8653
TEM 16h	ENSG00000050730	"TNIP3"	6.32991e-272	35.7431
TEM 16h	ENSG00000128590	"DNAJB9"	2.82668e-250	34.1839
TEM 16h	ENSG00000121858	"TNFSF10"	5.70618e-249	34.1488
TEM 16h	ENSG00000117560	"FASLG"	3.45712e-248	34.122
TEM 16h	ENSG00000089327	"FXYD5"	1.69146e-249	34.1063
TEM 16h	ENSG00000112343	"TRIM38"	1.76799e-245	33.8761
TEM 16h	ENSG00000080822	"CLDND1"	4.74392e-241	33.5161
TEM 16h	ENSG00000184840	"TMED9"	1.75835e-237	33.2577
TEM 16h	ENSG00000155926	"SLA"	5.4618e-236	33.1594
TEM 16h	ENSG00000089692	"LAG3"	1.22095e-234	33.1202
TEM 16h	ENSG00000011590	"ZBTB32"	1.74872e-228	32.6491
TEM 16h	ENSG00000167286	"CD3D"	5.32417e-226	32.4253
TEM 16h	ENSG00000145839	"IL9"	1.67484e-223	32.4129
TEM 16h	ENSG00000178860	"MSC"	1.23831e-218	32.0198
TEM 16h	ENSG00000143851	"PTPN7"	7.22693e-217	31.7599
TEM 16h	ENSG00000164442	"CITED2"	6.03882e-213	31.5074
TEM 16h	ENSG00000104783	"KCNN4"	3.22617e-212	31.4272
TEM 16h	ENSG00000091317	"CMTM6"	1.19256e-208	31.14
TEM 16h	ENSG00000026025	"VIM"	5.96209e-207	31.007
TEM 16h	ENSG00000107968	"MAP3K8"	2.13554e-206	31.0007
TCM 16h	ENSG00000168209	"DDIT4"	0	76.2139
TCM 16h	ENSG00000198814	"GK"	0	68.6878
TCM 16h	ENSG00000187735	"TCEA1"	0	63.8422
TCM 16h	ENSG00000181847	"TIGIT"	0	63.4179
TCM 16h	ENSG00000105835	"NAMPT"	0	59.186
TCM 16h	ENSG00000182463	"TSHZ2"	0	58.5621
TCM 16h	ENSG00000150347	"ARID5B"	0	56.6154
TCM 16h	ENSG00000115687	"PASK"	0	56.3458
TCM 16h	ENSG00000163568	"AIM2"	0	49.9023
TCM 16h	ENSG00000050405	"LIMA1"	0	48.413
TCM 16h	ENSG00000137876	"RSL24D1"	0	47.5861
TCM 16h	ENSG00000110848	"CD69"	0	47.5463
TCM 16h	ENSG00000122862	"SRGN"	0	46.983
TCM 16h	ENSG00000135069	"PSAT1"	0	46.9311
TCM 16h	ENSG00000187840	"EIF4EBP1"	0	44.8278
TCM 16h	ENSG00000160683	"CXCR5"	0	44.7284
TCM 16h	ENSG00000163191	"S100A11"	0	43.2437
TCM 16h	ENSG00000100644	"HIF1A"	0	43.0864
TCM 16h	ENSG00000092841	"MYL6"	0	42.1941
TCM 16h	ENSG00000280721	"LINC01943"	0	41.8051
TCM 16h	ENSG00000134996	"OSTF1"	0	41.1058
TCM 16h	ENSG00000196843	"ARID5A"	0	40.4476
TCM 16h	ENSG00000102471	"NDFIP2"	0	40.2477
TCM 16h	ENSG00000167460	"TPM4"	0	38.9763
TCM 16h	ENSG00000130340	"SNX9"	0	38.0759
TCM 16h	ENSG00000089351	"GRAMD1A"	0	37.9202
TCM 16h	ENSG00000107485	"GATA3"	6.70748e-303	37.4726
TCM 16h	ENSG00000070718	"AP3M2"	6.16318e-274	35.6057
TCM 16h	ENSG00000105281	"SLC1A5"	8.76585e-264	34.9308
TCM 16h	ENSG00000167552	"TUBA1A"	2.63652e-260	34.6976
TCM 16h	ENSG00000107742	"SPOCK2"	5.59025e-260	34.6731
TCM 16h	ENSG00000184293	"CLECL1"	2.07272e-256	34.4603
TCM 16h	ENSG00000112576	"CCND3"	4.07036e-253	34.2066
TCM 16h	ENSG00000051108	"HERPUD1"	1.65584e-247	33.8225
TCM 16h	ENSG00000185338	"SOCS1"	1.422e-242	33.4771
TCM 16h	ENSG00000143891	"GALM"	1.90811e-239	33.2586
TCM 16h	ENSG00000095794	"CREM"	1.43395e-238	33.195
TCM 16h	ENSG00000182568	"SATB1"	2.50885e-237	33.1076
TCM 16h	ENSG00000111863	"ADTRP"	3.23774e-228	32.4629
TCM 16h	ENSG00000175868	"CALCB"	1.16494e-227	32.4485
TCM 16h	ENSG00000002586	"CD99"	1.4671e-227	32.4105
TCM 16h	ENSG00000155926	"SLA"	2.3827e-217	31.666
TCM 16h	ENSG00000067082	"KLF6"	2.91113e-211	31.2147
TCM 16h	ENSG00000197747	"S100A10"	1.08545e-209	31.0968
TCM 16h	ENSG00000173762	"CD7"	3.82374e-208	30.9802
TCM 16h	ENSG00000069974	"RAB27A"	7.66634e-200	30.3488
TCM 16h	ENSG00000172965	"MIR4435-2HG"	3.70609e-198	30.2193
TCM 16h	ENSG00000135750	"KCNK1"	9.89719e-198	30.2193
TCM 16h	ENSG00000163600	"ICOS"	2.16305e-195	30.0037
TCM 16h	ENSG00000034677	"RNF19A"	1.72596e-194	29.9333
TCM 16h	ENSG00000169194	"IL13"	5.05961e-191	29.6835
TCM 16h	ENSG00000125735	"TNFSF14"	1.50201e-189	29.5452
TCM 16h	ENSG00000227145	"IL21-AS1"	1.33419e-185	29.2533
TCM 16h	ENSG00000113739	"STC2"	2.87671e-185	29.2302
TCM 16h	ENSG00000141682	"PMAIP1"	1.54446e-181	28.9067
TCM 16h	ENSG00000186827	"TNFRSF4"	1.15336e-180	28.8369
TCM 16h	ENSG00000113811	"SELENOK"	2.40415e-180	28.8111
TCM 16h	ENSG00000137575	"SDCBP"	3.65795e-180	28.7943
TCM 16h	ENSG00000106952	"TNFSF8"	2.7415e-179	28.7237
TCM 16h	ENSG00000136810	"TXN"	7.22756e-178	28.6127
TCM 16h	ENSG00000184009	"ACTG1"	3.41023e-172	28.1458
TCM 16h	ENSG00000107738	"VSIR"	5.79963e-170	27.9557
TCM 16h	ENSG00000184557	"SOCS3"	4.14698e-169	27.8843
TCM 16h	ENSG00000089327	"FXYD5"	1.89082e-168	27.8303
TCM 16h	ENSG00000172725	"CORO1B"	1.71542e-167	27.7489
TCM 16h	ENSG00000162892	"IL24"	7.68696e-158	26.9468
TCM 16h	ENSG00000130755	"GMFG"	2.4539e-155	26.7107
TCM 16h	ENSG00000113520	"IL4"	3.47339e-153	26.538
TCM 16h	ENSG00000164691	"TAGAP"	4.10275e-153	26.5164
TCM 16h	ENSG00000120659	"TNFSF11"	6.49062e-149	26.1618
TCM 16h	ENSG00000102760	"RGCC"	9.32763e-149	26.1308
TCM 16h	ENSG00000138684	"IL21"	9.21257e-144	25.6933
TCM 16h	ENSG00000121966	"CXCR4"	2.05972e-143	25.6511
TCM 16h	ENSG00000145703	"IQGAP2"	2.16417e-143	25.6484
TCM 16h	ENSG00000153898	"MCOLN2"	6.60699e-143	25.6062
TCM 16h	ENSG00000089248	"ERP29"	1.86305e-142	25.5632
TCM 16h	ENSG00000135678	"CPM"	1.51327e-137	25.1188
TCM 16h	ENSG00000005486	"RHBDD2"	4.95446e-137	25.0653
TCM 16h	ENSG00000171522	"PTGER4"	1.23848e-136	25.0278
TCM 16h	ENSG00000166562	"SEC11C"	1.41478e-136	25.0225
TCM 16h	ENSG00000140105	"WARS"	1.3954e-133	24.7432
TCM 16h	ENSG00000163219	"ARHGAP25"	1.43083e-133	24.7421
TCM 16h	ENSG00000116209	"TMEM59"	5.64955e-133	24.6859
TCM 16h	ENSG00000156675	"RAB11FIP1"	1.04333e-132	24.6603
TCM 16h	ENSG00000184584	"TMEM173"	6.33008e-131	24.492
TCM 16h	ENSG00000135269	"TES"	7.07157e-131	24.4874
TCM 16h	ENSG00000083799	"CYLD"	7.4286e-131	24.4845
TCM 16h	ENSG00000059804	"SLC2A3"	1.17507e-130	24.4654
TCM 16h	ENSG00000172216	"CEBPB"	5.8412e-129	24.3036
TCM 16h	ENSG00000182687	"GALR2"	8.38178e-129	24.2891
TCM 16h	ENSG00000102007	"PLP2"	2.14507e-128	24.2488
TCM 16h	ENSG00000105699	"LSR"	8.97202e-127	24.0938
TCM 16h	ENSG00000164466	"SFXN1"	1.38255e-125	23.9782
TCM 16h	ENSG00000196396	"PTPN1"	8.31254e-125	23.9026
TCM 16h	ENSG00000114541	"FRMD4B"	1.88273e-124	23.8675
TCM 16h	ENSG00000171223	"JUNB"	3.06696e-117	23.1574
TCM 16h	ENSG00000128342	"LIF"	4.54607e-117	23.1422
TCM 16h	ENSG00000086758	"HUWE1"	1.77491e-116	23.0801
TCM 16h	ENSG00000197324	"LRP10"	2.3266e-115	22.9675
TCM 16h	ENSG00000105755	"ETHE1"	3.57297e-110	22.4382
HSP 16h	ENSG00000044574	"HSPA5"	0	78.1557
HSP 16h	ENSG00000143870	"PDIA6"	0	62.4364
HSP 16h	ENSG00000128228	"SDF2L1"	0	60.9094
HSP 16h	ENSG00000090520	"DNAJB11"	0	53.3113
HSP 16h	ENSG00000102580	"DNAJC3"	0	50.1971
HSP 16h	ENSG00000155660	"PDIA4"	0	48.3569
HSP 16h	ENSG00000145050	"MANF"	0	47.9197
HSP 16h	ENSG00000113811	"SELENOK"	0	46.8109
HSP 16h	ENSG00000051108	"HERPUD1"	0	45.3998
HSP 16h	ENSG00000184164	"CRELD2"	0	45.0012
HSP 16h	ENSG00000128590	"DNAJB9"	3.53715e-303	41.818
HSP 16h	ENSG00000166598	"HSP90B1"	5.92793e-294	40.4562
HSP 16h	ENSG00000074842	"MYDGF"	5.61856e-288	40.0399
HSP 16h	ENSG00000166562	"SEC11C"	4.80009e-279	39.2014
HSP 16h	ENSG00000179218	"CALR"	1.70165e-260	37.851
HSP 16h	ENSG00000187735	"TCEA1"	3.69568e-227	34.7721
HSP 16h	ENSG00000101255	"TRIB3"	3.05186e-192	32.3534
HSP 16h	ENSG00000149428	"HYOU1"	5.66795e-184	31.4329
HSP 16h	ENSG00000173486	"FKBP2"	1.00302e-180	30.5337
HSP 16h	ENSG00000185624	"P4HB"	1.21616e-180	30.5214
HSP 16h	ENSG00000131871	"SELENOS"	4.96207e-162	28.7581
HSP 16h	ENSG00000163479	"SSR2"	5.99132e-156	28.1251
HSP 16h	ENSG00000070081	"NUCB2"	4.06221e-150	28.0828
HSP 16h	ENSG00000144867	"SRPRB"	4.83251e-146	27.127
HSP 16h	ENSG00000184840	"TMED9"	3.73488e-144	26.9392
HSP 16h	ENSG00000133639	"BTG1"	5.46517e-128	25.2495
HSP 16h	ENSG00000127022	"CANX"	1.13633e-112	23.5558
HSP 16h	ENSG00000175197	"DDIT3"	2.21934e-104	22.9246
HSP 16h	ENSG00000110944	"IL23A"	7.82956e-103	22.5505
HSP 16h	ENSG00000100219	"XBP1"	2.76725e-102	22.3624
HSP 16h	ENSG00000058262	"SEC61A1"	9.8279e-102	22.3588
HSP 16h	ENSG00000118705	"RPN2"	3.1862e-96	21.6426
HSP 16h	ENSG00000177410	"ZFAS1"	2.60991e-95	21.5922
HSP 16h	ENSG00000143333	"RGS16"	4.9886e-85	20.3183
HSP 16h	ENSG00000087074	"PPP1R15A"	1.28204e-84	20.2405
HSP 16h	ENSG00000204387	"C6orf48"	2.28662e-72	18.6509
HSP 16h	ENSG00000135269	"TES"	1.06875e-69	18.2938
HSP 16h	ENSG00000148248	"SURF4"	8.18777e-67	17.8348
HSP 16h	ENSG00000091972	"CD200"	2.16695e-63	17.3748
HSP 16h	ENSG00000117500	"TMED5"	3.49917e-61	17.0506
HSP 16h	ENSG00000155304	"HSPA13"	7.85805e-59	16.7153
HSP 16h	ENSG00000162298	"SYVN1"	5.87255e-57	16.4912
HSP 16h	ENSG00000168003	"SLC3A2"	8.69374e-54	15.9113
HSP 16h	ENSG00000085117	"CD82"	4.94521e-53	15.7917
HSP 16h	ENSG00000026508	"CD44"	9.29053e-49	15.1085
HSP 16h	ENSG00000086619	"ERO1B"	2.15134e-46	14.8366
HSP 16h	ENSG00000135069	"PSAT1"	1.30484e-45	14.5957
HSP 16h	ENSG00000150593	"PDCD4"	8.52671e-42	13.9441
HSP 16h	ENSG00000173230	"GOLGB1"	4.06515e-41	13.8499
HSP 16h	ENSG00000143891	"GALM"	4.00657e-39	13.4687
HSP 16h	ENSG00000187840	"EIF4EBP1"	1.12594e-38	13.3797
HSP 16h	ENSG00000135919	"SERPINE2"	1.4266e-37	13.1868
HSP 16h	ENSG00000134802	"SLC43A3"	1.8517e-36	12.9685
HSP 16h	ENSG00000135678	"CPM"	1.87802e-34	12.6386
HSP 16h	ENSG00000140105	"WARS"	1.20262e-33	12.4355
HSP 16h	ENSG00000002586	"CD99"	5.01118e-33	12.3152
HSP 16h	ENSG00000260916	"CCPG1"	2.28755e-32	12.2075
HSP 16h	ENSG00000105835	"NAMPT"	1.47817e-31	12.0245
HSP 16h	ENSG00000170540	"ARL6IP1"	1.11722e-28	11.4348
HSP 16h	ENSG00000102245	"CD40LG"	1.13465e-28	11.4323
HSP 16h	ENSG00000117091	"CD48"	1.59588e-28	11.401
HSP 16h	ENSG00000125844	"RRBP1"	4.37686e-27	11.1062
HSP 16h	ENSG00000168389	"MFSD2A"	6.69218e-26	10.8411
HSP 16h	ENSG00000109320	"NFKB1"	1.26968e-24	10.5488
HSP 16h	ENSG00000113621	"TXNDC15"	8.00008e-24	10.3625
HSP 16h	ENSG00000136244	"IL6"	1.67731e-23	10.3458
HSP 16h	ENSG00000115738	"ID2"	2.19587e-23	10.2576
HSP 16h	ENSG00000162924	"REL"	1.31974e-22	10.0762
HSP 16h	ENSG00000163399	"ATP1A1"	4.18316e-22	9.95702
HSP 16h	ENSG00000197279	"ZNF165"	1.66909e-21	9.83597
HSP 16h	ENSG00000272009	"AL121944.1"	1.72761e-21	9.82668
HSP 16h	ENSG00000136770	"DNAJC1"	3.78015e-21	9.72977
HSP 16h	ENSG00000114861	"FOXP1"	6.5506e-21	9.66533
HSP 16h	ENSG00000197989	"SNHG12"	1.80731e-20	9.5711
HSP 16h	ENSG00000112473	"SLC39A7"	3.00064e-20	9.50367
HSP 16h	ENSG00000136997	"MYC"	3.19331e-20	9.49451
HSP 16h	ENSG00000196352	"CD55"	2.91482e-19	9.25445
HSP 16h	ENSG00000171522	"PTGER4"	4.14083e-19	9.21396
HSP 16h	ENSG00000143183	"TMCO1"	5.53894e-19	9.18013
HSP 16h	ENSG00000140379	"BCL2A1"	1.36972e-18	9.07694
HSP 16h	ENSG00000175868	"CALCB"	1.92409e-18	9.051
HSP 16h	ENSG00000138684	"IL21"	4.55874e-18	8.95602
HSP 16h	ENSG00000140968	"IRF8"	6.55364e-17	8.63047
HSP 16h	ENSG00000089248	"ERP29"	1.22693e-16	8.55318
HSP 16h	ENSG00000068697	"LAPTM4A"	1.9429e-16	8.49615
HSP 16h	ENSG00000129824	"RPS4Y1"	3.24079e-16	8.43322
HSP 16h	ENSG00000172349	"IL16"	4.75034e-16	8.38608
HSP 16h	ENSG00000151012	"SLC7A11"	1.87925e-15	8.22558
HSP 16h	ENSG00000136986	"DERL1"	1.81887e-15	8.21553
HSP 16h	ENSG00000110848	"CD69"	4.77067e-15	8.09321
HSP 16h	ENSG00000162496	"DHRS3"	8.6431e-15	8.01858
HSP 16h	ENSG00000164111	"ANXA5"	9.40524e-15	8.00637
HSP 16h	ENSG00000164466	"SFXN1"	1.22095e-14	7.97164
HSP 16h	ENSG00000105404	"RABAC1"	1.24727e-14	7.96859
HSP 16h	ENSG00000145287	"PLAC8"	3.72518e-14	7.82959
HSP 16h	ENSG00000162695	"SLC30A7"	4.32757e-14	7.80645
HSP 16h	ENSG00000135506	"OS9"	4.65002e-14	7.79576
HSP 16h	ENSG00000120875	"DUSP4"	9.33436e-14	7.70376
HSP 16h	ENSG00000143153	"ATP1B1"	1.289e-13	7.66329
HSP 16h	ENSG00000198832	"SELENOM"	1.51257e-13	7.63867
nTreg 40h	ENSG00000049768	"FOXP3"	0	79.5955
nTreg 40h	ENSG00000156127	"BATF"	0	69.6121
nTreg 40h	ENSG00000163599	"CTLA4"	0	66.8654
nTreg 40h	ENSG00000134460	"IL2RA"	0	65.3867
nTreg 40h	ENSG00000049249	"TNFRSF9"	0	63.5117
nTreg 40h	ENSG00000115590	"IL1R2"	0	59.5887
nTreg 40h	ENSG00000136810	"TXN"	0	59.2055
nTreg 40h	ENSG00000184557	"SOCS3"	0	50.4365
nTreg 40h	ENSG00000196843	"ARID5A"	0	50.0929
nTreg 40h	ENSG00000280721	"LINC01943"	0	50.0182
nTreg 40h	ENSG00000204525	"HLA-C"	0	49.7738
nTreg 40h	ENSG00000162645	"GBP2"	0	49.6477
nTreg 40h	ENSG00000196154	"S100A4"	0	49.4694
nTreg 40h	ENSG00000028137	"TNFRSF1B"	0	47.9102
nTreg 40h	ENSG00000051523	"CYBA"	0	47.3965
nTreg 40h	ENSG00000186827	"TNFRSF4"	0	47.2768
nTreg 40h	ENSG00000173221	"GLRX"	0	46.8605
nTreg 40h	ENSG00000026103	"FAS"	0	46.5024
nTreg 40h	ENSG00000128016	"ZFP36"	0	46.4918
nTreg 40h	ENSG00000171223	"JUNB"	0	46.1779
nTreg 40h	ENSG00000019582	"CD74"	0	45.8823
nTreg 40h	ENSG00000025708	"TYMP"	0	45.2638
nTreg 40h	ENSG00000121966	"CXCR4"	0	44.676
nTreg 40h	ENSG00000173762	"CD7"	0	44.4546
nTreg 40h	ENSG00000130066	"SAT1"	0	44.2908
nTreg 40h	ENSG00000090104	"RGS1"	0	44.284
nTreg 40h	ENSG00000185338	"SOCS1"	0	44.0613
nTreg 40h	ENSG00000137507	"LRRC32"	0	44.0312
nTreg 40h	ENSG00000197956	"S100A6"	0	43.408
nTreg 40h	ENSG00000100097	"LGALS1"	0	43.2698
nTreg 40h	ENSG00000023445	"BIRC3"	0	42.8238
nTreg 40h	ENSG00000147168	"IL2RG"	0	42.3243
nTreg 40h	ENSG00000181847	"TIGIT"	0	41.5712
nTreg 40h	ENSG00000136147	"PHF11"	0	41.5142
nTreg 40h	ENSG00000100906	"NFKBIA"	0	41.4626
nTreg 40h	ENSG00000089327	"FXYD5"	0	41.252
nTreg 40h	ENSG00000182010	"RTKN2"	0	41.0176
nTreg 40h	ENSG00000131981	"LGALS3"	0	40.4045
nTreg 40h	ENSG00000182718	"ANXA2"	0	39.3818
nTreg 40h	ENSG00000154451	"GBP5"	1.72078e-304	39.0941
nTreg 40h	ENSG00000167286	"CD3D"	1.69419e-307	38.9404
nTreg 40h	ENSG00000138134	"STAMBPL1"	1.18076e-281	37.685
nTreg 40h	ENSG00000100385	"IL2RB"	2.43507e-283	37.4518
nTreg 40h	ENSG00000186891	"TNFRSF18"	3.67845e-271	36.365
nTreg 40h	ENSG00000133639	"BTG1"	4.21562e-255	35.209
nTreg 40h	ENSG00000196126	"HLA-DRB1"	1.07276e-248	35.1225
nTreg 40h	ENSG00000130592	"LSP1"	2.78093e-247	34.6373
nTreg 40h	ENSG00000188404	"SELL"	8.77138e-242	34.3601
nTreg 40h	ENSG00000197747	"S100A10"	6.75002e-241	34.1438
nTreg 40h	ENSG00000064601	"CTSA"	3.05916e-237	34.0623
nTreg 40h	ENSG00000204397	"CARD16"	2.56943e-232	33.9645
nTreg 40h	ENSG00000077984	"CST7"	4.40537e-234	33.9013
nTreg 40h	ENSG00000003402	"CFLAR"	3.10582e-235	33.7907
nTreg 40h	ENSG00000187608	"ISG15"	3.96119e-228	33.2242
nTreg 40h	ENSG00000227507	"LTB"	3.20901e-229	33.2123
nTreg 40h	ENSG00000245532	"NEAT1"	1.09111e-226	33.1238
nTreg 40h	ENSG00000126709	"IFI6"	3.24523e-224	33.09
nTreg 40h	ENSG00000172183	"ISG20"	3.60933e-224	32.948
nTreg 40h	ENSG00000204592	"HLA-E"	1.93552e-215	32.1852
nTreg 40h	ENSG00000116209	"TMEM59"	4.77337e-213	32.0349
nTreg 40h	ENSG00000161011	"SQSTM1"	3.36891e-204	31.3792
nTreg 40h	ENSG00000140511	"HAPLN3"	1.84885e-200	31.1819
nTreg 40h	ENSG00000107742	"SPOCK2"	2.68408e-199	30.9801
nTreg 40h	ENSG00000136689	"IL1RN"	2.36397e-191	30.7354
nTreg 40h	ENSG00000173821	"RNF213"	2.9998e-195	30.6524
nTreg 40h	ENSG00000240350	"AC017002.3"	1.20337e-190	30.3605
nTreg 40h	ENSG00000013364	"MVP"	2.41325e-191	30.3249
nTreg 40h	ENSG00000119655	"NPC2"	5.88019e-191	30.3042
nTreg 40h	ENSG00000133106	"EPSTI1"	1.06204e-186	30.0581
nTreg 40h	ENSG00000145901	"TNIP1"	7.09795e-186	29.8292
nTreg 40h	ENSG00000103490	"PYCARD"	8.65563e-183	29.7419
nTreg 40h	ENSG00000177311	"ZBTB38"	2.05651e-181	29.6334
nTreg 40h	ENSG00000137078	"SIT1"	1.53623e-180	29.392
nTreg 40h	ENSG00000125347	"IRF1"	9.99346e-179	29.2202
nTreg 40h	ENSG00000135404	"CD63"	4.73089e-179	29.2156
nTreg 40h	ENSG00000197324	"LRP10"	2.80347e-177	29.1931
nTreg 40h	ENSG00000117228	"GBP1"	8.5219e-175	28.8851
nTreg 40h	ENSG00000177409	"SAMD9L"	3.54259e-172	28.8584
nTreg 40h	ENSG00000123240	"OPTN"	5.05661e-173	28.7681
nTreg 40h	ENSG00000138185	"ENTPD1"	1.42325e-167	28.611
nTreg 40h	ENSG00000091317	"CMTM6"	2.36702e-170	28.5479
nTreg 40h	ENSG00000129226	"CD68"	2.82276e-168	28.5144
nTreg 40h	ENSG00000223865	"HLA-DPB1"	8.01633e-168	28.4695
nTreg 40h	ENSG00000067082	"KLF6"	5.48246e-168	28.3225
nTreg 40h	ENSG00000164120	"HPGD"	2.54004e-164	28.3097
nTreg 40h	ENSG00000162434	"JAK1"	1.25969e-165	28.1036
nTreg 40h	ENSG00000030419	"IKZF2"	2.39538e-160	27.9483
nTreg 40h	ENSG00000231389	"HLA-DPA1"	2.26053e-162	27.8766
nTreg 40h	ENSG00000124762	"CDKN1A"	4.7333e-162	27.8522
nTreg 40h	ENSG00000179344	"HLA-DQB1"	2.37382e-158	27.6017
nTreg 40h	ENSG00000102096	"PIM2"	5.31296e-158	27.361
nTreg 40h	ENSG00000130303	"BST2"	5.38697e-158	27.3506
nTreg 40h	ENSG00000110934	"BIN2"	1.19588e-156	27.3138
nTreg 40h	ENSG00000164674	"SYTL3"	5.85579e-157	27.3065
nTreg 40h	ENSG00000171174	"RBKS"	1.39188e-155	27.2896
nTreg 40h	ENSG00000163131	"CTSS"	1.57483e-155	27.2632
nTreg 40h	ENSG00000115594	"IL1R1"	6.43465e-149	26.8088
nTreg 40h	ENSG00000198668	"CALM1"	2.31181e-147	26.3786
nTreg 40h	ENSG00000102871	"TRADD"	4.55172e-145	26.2261
nTreg 40h	ENSG00000085871	"MGST2"	3.30241e-143	26.1374
TN2 40h	ENSG00000143443	"C1orf56"	5.77362e-101	22.4055
TN2 40h	ENSG00000164776	"PHKG1"	4.63447e-57	16.4789
TN2 40h	ENSG00000181350	"LRRC75A"	8.91492e-34	12.4359
TN2 40h	ENSG00000100453	"GZMB"	2.34082e-30	11.6893
TN2 40h	ENSG00000169045	"HNRNPH1"	9.90407e-30	11.5818
TN2 40h	ENSG00000145839	"IL9"	3.18959e-25	10.6007
TN2 40h	ENSG00000108106	"UBE2S"	2.10319e-21	9.70817
TN2 40h	ENSG00000134057	"CCNB1"	4.83425e-21	9.62016
TN2 40h	ENSG00000164400	"CSF2"	1.92303e-20	9.45922
TN2 40h	ENSG00000168036	"CTNNB1"	4.03329e-20	9.39392
TN2 40h	ENSG00000267458	"AC092069.1"	2.03008e-18	8.9578
TN2 40h	ENSG00000175063	"UBE2C"	1.26707e-17	8.73219
TN2 40h	ENSG00000163584	"RPL22L1"	6.28252e-16	8.25989
TN2 40h	ENSG00000277632	"CCL3"	5.43094e-14	7.68267
TN2 40h	ENSG00000243150	"AC106707.1"	1.37518e-13	7.57065
TN2 40h	ENSG00000275302	"CCL4"	1.64506e-13	7.53523
TN2 40h	ENSG00000188735	"TMEM120B"	5.11253e-13	7.38893
TN2 40h	ENSG00000164032	"H2AFZ"	1.22483e-12	7.26533
TN2 40h	ENSG00000117399	"CDC20"	5.41929e-12	7.04844
TN2 40h	ENSG00000197622	"CDC42SE1"	1.43394e-11	6.90789
TN2 40h	ENSG00000262967	"AC005921.2"	2.00724e-11	6.86089
TN2 40h	ENSG00000188001	"TPRG1"	4.73537e-10	6.36744
TN2 40h	ENSG00000164104	"HMGB2"	2.17651e-09	6.1251
TN2 40h	ENSG00000162520	"SYNC"	2.4469e-09	6.10728
TN2 40h	ENSG00000123975	"CKS2"	7.07388e-09	5.92591
TN2 40h	ENSG00000128342	"LIF"	1.09033e-08	5.84842
TN2 40h	ENSG00000166851	"PLK1"	3.9579e-08	5.62435
TN2 40h	ENSG00000164399	"IL3"	5.91503e-08	5.55153
TN2 40h	ENSG00000115009	"CCL20"	4.95258e-06	4.67517
TN2 40h	ENSG00000170955	"CAVIN3"	7.64168e-06	4.5805
TN2 40h	ENSG00000171848	"RRM2"	1.05428e-05	4.50957
TN2 40h	ENSG00000138061	"CYP1B1"	1.37362e-05	4.4496
TN2 40h	ENSG00000166803	"PCLAF"	5.67937e-05	4.122
TN2 40h	ENSG00000130749	"ZC3H4"	6.13887e-05	4.10315
TN2 40h	ENSG00000165474	"GJB2"	6.89662e-05	4.07305
TN2 40h	ENSG00000183971	"NPW"	0.000113152	3.95061
TN2 40h	ENSG00000258757	"AL133453.1"	0.00011957	3.93832
TN2 40h	ENSG00000253626	"EIF5AL1"	0.000120894	3.93515
TN2 40h	ENSG00000123689	"G0S2"	0.000152324	3.87539
TN2 40h	ENSG00000089685	"BIRC5"	0.000600176	3.51323
TN2 40h	ENSG00000112116	"IL17F"	0.000691092	3.47393
TN2 40h	ENSG00000111537	"IFNG"	0.000745653	3.45192
TN2 40h	ENSG00000112115	"IL17A"	0.000791406	3.43569
TN2 40h	ENSG00000176890	"TYMS"	0.000904661	3.39873
TN2 40h	ENSG00000260260	"SNHG19"	0.00270175	3.075
TN2 40h	ENSG00000266402	"SNHG25"	0.00288924	3.05393
TN2 40h	ENSG00000087586	"AURKA"	0.00350151	2.99343
TN2 40h	ENSG00000139318	"DUSP6"	0.00399307	2.95068
TN2 40h	ENSG00000149480	"MTA2"	0.00431099	2.92555
TN2 40h	ENSG00000172725	"CORO1B"	0.00502604	2.87475
TN2 40h	ENSG00000146830	"GIGYF1"	0.00549141	2.84569
TN2 40h	ENSG00000086062	"B4GALT1"	0.00688087	2.77138
TN2 40h	ENSG00000158869	"FCER1G"	0.00736776	2.74833
TN2 40h	ENSG00000127318	"IL22"	0.00775584	2.73115
TN2 40h	ENSG00000153179	"RASSF3"	0.0115742	2.59295
TN2 40h	ENSG00000189221	"MAOA"	0.0134986	2.53605
TN2 40h	ENSG00000113525	"IL5"	0.0140942	2.5206
TN2 40h	ENSG00000273319	"AC058791.1"	0.0148067	2.50277
TN2 40h	ENSG00000100628	"ASB2"	0.0239015	2.32175
TN2 40h	ENSG00000010278	"CD9"	0.0401853	2.11214
TN2 40h	ENSG00000173905	"GOLIM4"	0.0423866	2.08976
TN2 40h	ENSG00000136634	"IL10"	0.0466777	2.04904
TN2 40h	ENSG00000125144	"MT1G"	0.0576833	1.95596
TN2 40h	ENSG00000124145	"SDC4"	0.0770773	1.82092
TN2 40h	ENSG00000113520	"IL4"	0.0846411	1.7763
TN2 40h	ENSG00000185291	"IL3RA"	0.0957278	1.71723
TN2 40h	ENSG00000099985	"OSM"	0.11177	1.63837
TN2 40h	ENSG00000255198	"SNHG9"	0.113213	1.6318
TN2 40h	ENSG00000172116	"CD8B"	0.136473	1.53593
TN2 40h	ENSG00000120659	"TNFSF11"	0.136738	1.53454
TN2 40h	ENSG00000162892	"IL24"	0.137855	1.52998
TN2 40h	ENSG00000073737	"DHRS9"	0.139285	1.52435
TN2 40h	ENSG00000125148	"MT2A"	0.168027	1.42222
TN2 40h	ENSG00000124610	"HIST1H1A"	0.185217	1.36868
TN2 40h	ENSG00000159461	"AMFR"	0.190161	1.35254
TN2 40h	ENSG00000276085	"CCL3L1"	0.197768	1.32943
TN2 40h	ENSG00000182749	"PAQR7"	0.214458	1.28293
TN2 40h	ENSG00000139625	"MAP3K12"	0.23117	1.23928
TN2 40h	ENSG00000169194	"IL13"	0.249214	1.19413
TN2 40h	ENSG00000102962	"CCL22"	0.260316	1.16617
TN2 40h	ENSG00000181649	"PHLDA2"	0.298463	1.07957
TN2 40h	ENSG00000164611	"PTTG1"	0.315717	1.04211
TN2 40h	ENSG00000205358	"MT1H"	0.315717	1.04187
TN2 40h	ENSG00000184293	"CLECL1"	0.351347	0.970456
TN2 40h	ENSG00000211592	"IGKC"	0.354556	0.963884
TN2 40h	ENSG00000100867	"DHRS2"	0.403437	0.871683
TN2 40h	ENSG00000143185	"XCL2"	0.428592	0.828118
TN2 40h	ENSG00000133816	"MICAL2"	0.451155	0.790228
TN2 40h	ENSG00000178999	"AURKB"	0.489624	0.727247
TN2 40h	ENSG00000211895	"IGHA1"	0.517212	0.683702
TN2 40h	ENSG00000131400	"NAPSA"	0.529142	0.664551
TN2 40h	ENSG00000164548	"TRA2A"	0.535755	0.6541
TN2 40h	ENSG00000015532	"XYLT2"	0.538573	0.649304
TN2 40h	ENSG00000274213	"AC015912.3"	0.545351	0.638666
TN2 40h	ENSG00000276070	"CCL4L2"	0.557153	0.620124
TN2 40h	ENSG00000011590	"ZBTB32"	0.590412	0.569744
[truncated: 1,904 more rows]

## Sheet: Supplementary Table 4
Supplementry Table 4. Co-expression gene modules and enriched pathways
We identified modules of co-expressed genes by averaging gene counts across cells from the same individual and cluster, then using WGCNA to estimate a topological overlap matrix and applying hierarhical clustering to group genes into modules. We tested for pathway enrichment within each gene module usig gprofiler2.
gene_module	gene_id	gene_name
GM1	ENSG00000000457	"SCYL3"
GM1	ENSG00000001461	"NIPAL3"
GM1	ENSG00000002834	"LASP1"
GM1	ENSG00000003756	"RBM5"
GM1	ENSG00000004059	"ARF5"
GM1	ENSG00000004455	"AK2"
GM1	ENSG00000005022	"SLC25A5"
GM1	ENSG00000005206	"SPPL2B"
GM1	ENSG00000005483	"KMT2E"
GM1	ENSG00000005486	"RHBDD2"
GM1	ENSG00000005812	"FBXL3"
GM1	ENSG00000005889	"ZFX"
GM1	ENSG00000006007	"GDE1"
GM1	ENSG00000006015	"REX1BD"
GM1	ENSG00000006128	"TAC1"
GM1	ENSG00000006451	"RALA"
GM1	ENSG00000006459	"KDM7A"
GM1	ENSG00000006530	"AGK"
GM1	ENSG00000006555	"TTC22"
GM1	ENSG00000006625	"GGCT"
GM1	ENSG00000006638	"TBXA2R"
GM1	ENSG00000006757	"PNPLA4"
GM1	ENSG00000007038	"PRSS21"
GM1	ENSG00000007168	"PAFAH1B1"
GM1	ENSG00000007520	"TSR3"
GM1	ENSG00000007944	"MYLIP"
GM1	ENSG00000008282	"SYPL1"
GM1	ENSG00000009780	"FAM76A"
GM1	ENSG00000009954	"BAZ1B"
GM1	ENSG00000010219	"DYRK4"
GM1	ENSG00000010270	"STARD3NL"
GM1	ENSG00000010295	"IFFO1"
GM1	ENSG00000010704	"HFE"
GM1	ENSG00000011143	"MKS1"
GM1	ENSG00000011198	"ABHD5"
GM1	ENSG00000011485	"PPP5C"
GM1	ENSG00000011523	"CEP68"
GM1	ENSG00000011600	"TYROBP"
GM1	ENSG00000012660	"ELOVL5"
GM1	ENSG00000012817	"KDM5D"
GM1	ENSG00000012822	"CALCOCO1"
GM1	ENSG00000013288	"MAN2B2"
GM1	ENSG00000013364	"MVP"
GM1	ENSG00000013374	"NUB1"
GM1	ENSG00000013441	"CLK1"
GM1	ENSG00000019102	"VSIG2"
GM1	ENSG00000020633	"RUNX3"
GM1	ENSG00000022267	"FHL1"
GM1	ENSG00000023228	"NDUFS1"
GM1	ENSG00000023287	"RB1CC1"
GM1	ENSG00000023330	"ALAS1"
GM1	ENSG00000023608	"SNAPC1"
GM1	ENSG00000023902	"PLEKHO1"
GM1	ENSG00000025708	"TYMP"
GM1	ENSG00000026297	"RNASET2"
GM1	ENSG00000026751	"SLAMF7"
GM1	ENSG00000026950	"BTN3A1"
GM1	ENSG00000027697	"IFNGR1"
GM1	ENSG00000027869	"SH2D2A"
GM1	ENSG00000029639	"TFB1M"
GM1	ENSG00000030110	"BAK1"
GM1	ENSG00000032219	"ARID4A"
GM1	ENSG00000033178	"UBA6"
GM1	ENSG00000034533	"ASTE1"
GM1	ENSG00000035115	"SH3YL1"
GM1	ENSG00000037757	"MRI1"
GM1	ENSG00000038210	"PI4K2B"
GM1	ENSG00000038219	"BOD1L1"
GM1	ENSG00000038274	"MAT2B"
GM1	ENSG00000039650	"PNKP"
GM1	ENSG00000040531	"CTNS"
GM1	ENSG00000042088	"TDP1"
GM1	ENSG00000042445	"RETSAT"
GM1	ENSG00000043143	"JADE2"
GM1	ENSG00000048140	"TSPAN17"
GM1	ENSG00000049239	"H6PD"
GM1	ENSG00000049769	"PPP1R3F"
GM1	ENSG00000050344	"NFE2L3"
GM1	ENSG00000050393	"MCUR1"
GM1	ENSG00000051596	"THOC3"
GM1	ENSG00000052723	"SIKE1"
GM1	ENSG00000052802	"MSMO1"
GM1	ENSG00000053702	"NRIP2"
GM1	ENSG00000054148	"PHPT1"
GM1	ENSG00000054654	"SYNE2"
GM1	ENSG00000054967	"RELT"
GM1	ENSG00000055070	"SZRD1"
GM1	ENSG00000055211	"GINM1"
GM1	ENSG00000055950	"MRPL43"
GM1	ENSG00000056050	"HPF1"
GM1	ENSG00000057608	"GDI2"
GM1	ENSG00000058799	"YIPF1"
GM1	ENSG00000058804	"NDC1"
GM1	ENSG00000059122	"FLYWCH1"
GM1	ENSG00000059588	"TARBP1"
GM1	ENSG00000060138	"YBX3"
GM1	ENSG00000060339	"CCAR1"
GM1	ENSG00000061938	"TNK2"
GM1	ENSG00000062194	"GPBP1"
GM1	ENSG00000062485	"CS"
GM1	ENSG00000062524	"LTK"
GM1	ENSG00000062716	"VMP1"
GM1	ENSG00000063180	"CA11"
GM1	ENSG00000063241	"ISOC2"
GM1	ENSG00000064547	"LPAR2"
GM1	ENSG00000064601	"CTSA"
GM1	ENSG00000064607	"SUGP2"
GM1	ENSG00000064687	"ABCA7"
GM1	ENSG00000064726	"BTBD1"
GM1	ENSG00000065802	"ASB1"
GM1	ENSG00000065809	"FAM107B"
GM1	ENSG00000065911	"MTHFD2"
GM1	ENSG00000065970	"FOXJ2"
GM1	ENSG00000066294	"CD84"
GM1	ENSG00000066322	"ELOVL1"
GM1	ENSG00000066379	"ZNRD1"
GM1	ENSG00000066926	"FECH"
GM1	ENSG00000067057	"PFKP"
GM1	ENSG00000067064	"IDI1"
GM1	ENSG00000067082	"KLF6"
GM1	ENSG00000067225	"PKM"
GM1	ENSG00000067365	"METTL22"
GM1	ENSG00000067836	"ROGDI"
GM1	ENSG00000068028	"RASSF1"
GM1	ENSG00000068079	"IFI35"
GM1	ENSG00000068097	"HEATR6"
GM1	ENSG00000068120	"COASY"
GM1	ENSG00000068308	"OTUD5"
GM1	ENSG00000068323	"TFE3"
GM1	ENSG00000068394	"GPKOW"
GM1	ENSG00000068912	"ERLEC1"
GM1	ENSG00000069399	"BCL3"
GM1	ENSG00000069509	"FUNDC1"
GM1	ENSG00000069966	"GNB5"
GM1	ENSG00000069998	"HDHD5"
GM1	ENSG00000070010	"UFD1"
GM1	ENSG00000070388	"FGF22"
GM1	ENSG00000070404	"FSTL3"
GM1	ENSG00000070413	"DGCR2"
GM1	ENSG00000070444	"MNT"
GM1	ENSG00000070495	"JMJD6"
GM1	ENSG00000070501	"POLB"
GM1	ENSG00000070526	"ST6GALNAC1"
GM1	ENSG00000070610	"GBA2"
GM1	ENSG00000070718	"AP3M2"
GM1	ENSG00000070756	"PABPC1"
GM1	ENSG00000070761	"CFAP20"
GM1	ENSG00000071073	"MGAT4A"
GM1	ENSG00000071127	"WDR1"
GM1	ENSG00000071859	"FAM50A"
GM1	ENSG00000071889	"FAM3A"
GM1	ENSG00000072062	"PRKACA"
GM1	ENSG00000072110	"ACTN1"
GM1	ENSG00000072210	"ALDH3A2"
GM1	ENSG00000072310	"SREBF1"
GM1	ENSG00000072364	"AFF4"
GM1	ENSG00000072786	"STK10"
GM1	ENSG00000073008	"PVR"
GM1	ENSG00000073605	"GSDMB"
GM1	ENSG00000073614	"KDM5A"
GM1	ENSG00000074071	"MRPS34"
GM1	ENSG00000074201	"CLNS1A"
GM1	ENSG00000074319	"TSG101"
GM1	ENSG00000074582	"BCS1L"
GM1	ENSG00000074695	"LMAN1"
GM1	ENSG00000074842	"MYDGF"
GM1	ENSG00000074966	"TXK"
GM1	ENSG00000075131	"TIPIN"
GM1	ENSG00000075399	"VPS9D1"
GM1	ENSG00000075914	"EXOSC7"
GM1	ENSG00000076043	"REXO2"
GM1	ENSG00000076108	"BAZ2A"
GM1	ENSG00000076351	"SLC46A1"
GM1	ENSG00000076944	"STXBP2"
GM1	ENSG00000077097	"TOP2B"
GM1	ENSG00000077238	"IL4R"
GM1	ENSG00000077254	"USP33"
GM1	ENSG00000077312	"SNRPA"
GM1	ENSG00000077420	"APBB1IP"
GM1	ENSG00000077463	"SIRT6"
GM1	ENSG00000077684	"JADE1"
GM1	ENSG00000077721	"UBE2A"
GM1	ENSG00000078140	"UBE2K"
GM1	ENSG00000078304	"PPP2R5C"
GM1	ENSG00000078369	"GNB1"
GM1	ENSG00000078596	"ITM2A"
GM1	ENSG00000078668	"VDAC3"
GM1	ENSG00000078674	"PCM1"
GM1	ENSG00000079150	"FKBP7"
GM1	ENSG00000079435	"LIPE"
GM1	ENSG00000079999	"KEAP1"
GM1	ENSG00000080546	"SESN1"
GM1	ENSG00000080822	"CLDND1"
GM1	ENSG00000081019	"RSBN1"
GM1	ENSG00000081320	"STK17B"
GM1	ENSG00000081386	"ZNF510"
GM1	ENSG00000081665	"ZNF506"
GM1	ENSG00000082512	"TRAF5"
GM1	ENSG00000082515	"MRPL22"
GM1	ENSG00000083093	"PALB2"
GM1	ENSG00000083223	"TUT7"
GM1	ENSG00000083444	"PLOD1"
GM1	ENSG00000083799	"CYLD"
GM1	ENSG00000083814	"ZNF671"
GM1	ENSG00000083828	"ZNF586"
GM1	ENSG00000083838	"ZNF446"
GM1	ENSG00000083844	"ZNF264"
GM1	ENSG00000084093	"REST"
GM1	ENSG00000084207	"GSTP1"
GM1	ENSG00000084652	"TXLNA"
GM1	ENSG00000085644	"ZNF213"
GM1	ENSG00000085662	"AKR1B1"
GM1	ENSG00000085719	"CPNE3"
GM1	ENSG00000085760	"MTIF2"
GM1	ENSG00000086062	"B4GALT1"
GM1	ENSG00000086475	"SEPHS1"
GM1	ENSG00000086504	"MRPL28"
GM1	ENSG00000086666	"ZFAND6"
GM1	ENSG00000087008	"ACOX3"
GM1	ENSG00000087077	"TRIP6"
GM1	ENSG00000087088	"BAX"
GM1	ENSG00000087111	"PIGS"
GM1	ENSG00000087266	"SH3BP2"
GM1	ENSG00000087302	"RTRAF"
GM1	ENSG00000087338	"GMCL1"
GM1	ENSG00000087448	"KLHL42"
GM1	ENSG00000088298	"EDEM2"
GM1	ENSG00000088682	"COQ9"
GM1	ENSG00000088832	"FKBP1A"
GM1	ENSG00000088888	"MAVS"
GM1	ENSG00000088899	"LZTS3"
GM1	ENSG00000089050	"RBBP9"
GM1	ENSG00000089157	"RPLP0"
GM1	ENSG00000089159	"PXN"
GM1	ENSG00000089335	"ZNF302"
GM1	ENSG00000089351	"GRAMD1A"
GM1	ENSG00000089682	"RBM41"
GM1	ENSG00000089693	"MLF2"
GM1	ENSG00000089775	"ZBTB25"
GM1	ENSG00000090263	"MRPS33"
GM1	ENSG00000090339	"ICAM1"
GM1	ENSG00000090382	"LYZ"
GM1	ENSG00000090470	"PDCD7"
GM1	ENSG00000090661	"CERS4"
GM1	ENSG00000090932	"DLL3"
GM1	ENSG00000090971	"NAT14"
GM1	ENSG00000090989	"EXOC1"
GM1	ENSG00000091140	"DLD"
GM1	ENSG00000091317	"CMTM6"
GM1	ENSG00000091409	"ITGA6"
GM1	ENSG00000091483	"FH"
GM1	ENSG00000091640	"SPAG7"
GM1	ENSG00000091732	"ZC3HC1"
GM1	ENSG00000092010	"PSME1"
GM1	ENSG00000092020	"PPP2R3C"
GM1	ENSG00000092096	"SLC22A17"
GM1	ENSG00000092201	"SUPT16H"
GM1	ENSG00000092208	"GEMIN2"
GM1	ENSG00000092621	"PHGDH"
GM1	ENSG00000092931	"MFSD11"
GM1	ENSG00000094661	"OR1I1"
GM1	ENSG00000094914	"AAAS"
GM1	ENSG00000095002	"MSH2"
GM1	ENSG00000095794	"CREM"
GM1	ENSG00000096063	"SRPK1"
GM1	ENSG00000096080	"MRPS18A"
GM1	ENSG00000096401	"CDC5L"
GM1	ENSG00000096654	"ZNF184"
GM1	ENSG00000096717	"SIRT1"
GM1	ENSG00000099203	"TMED1"
GM1	ENSG00000099308	"MAST3"
GM1	ENSG00000099624	"ATP5F1D"
GM1	ENSG00000099785	"MARCH3"
GM1	ENSG00000099804	"CDC34"
GM1	ENSG00000099866	"MADCAM1"
GM1	ENSG00000099899	"TRMT2A"
GM1	ENSG00000099917	"MED15"
GM1	ENSG00000099942	"CRKL"
GM1	ENSG00000099956	"SMARCB1"
GM1	ENSG00000099985	"OSM"
GM1	ENSG00000100003	"SEC14L2"
GM1	ENSG00000100023	"PPIL2"
GM1	ENSG00000100056	"ESS2"
GM1	ENSG00000100099	"HPS4"
GM1	ENSG00000100100	"PIK3IP1"
GM1	ENSG00000100104	"SRRD"
GM1	ENSG00000100147	"CCDC134"
GM1	ENSG00000100197	"CYP2D6"
GM1	ENSG00000100209	"HSCB"
GM1	ENSG00000100211	"CBY1"
GM1	ENSG00000100226	"GTPBP1"
GM1	ENSG00000100241	"SBF1"
GM1	ENSG00000100242	"SUN2"
GM1	ENSG00000100243	"CYB5R3"
GM1	ENSG00000100246	"DNAL4"
GM1	ENSG00000100253	"MIOX"
GM1	ENSG00000100281	"HMGXB4"
GM1	ENSG00000100284	"TOM1"
GM1	ENSG00000100285	"NEFH"
GM1	ENSG00000100288	"CHKB"
GM1	ENSG00000100296	"THOC5"
GM1	ENSG00000100311	"PDGFB"
GM1	ENSG00000100316	"RPL3"
GM1	ENSG00000100319	"ZMAT5"
GM1	ENSG00000100324	"TAB1"
GM1	ENSG00000100350	"FOXRED2"
GM1	ENSG00000100359	"SGSM3"
GM1	ENSG00000100360	"IFT27"
GM1	ENSG00000100368	"CSF2RB"
GM1	ENSG00000100376	"FAM118A"
GM1	ENSG00000100379	"KCTD17"
GM1	ENSG00000100387	"RBX1"
GM1	ENSG00000100393	"EP300"
GM1	ENSG00000100422	"CERK"
GM1	ENSG00000100445	"SDR39U1"
GM1	ENSG00000100450	"GZMH"
GM1	ENSG00000100453	"GZMB"
GM1	ENSG00000100473	"COCH"
GM1	ENSG00000100532	"CGRRF1"
GM1	ENSG00000100554	"ATP6V1D"
GM1	ENSG00000100575	"TIMM9"
GM1	ENSG00000100711	"ZFYVE21"
GM1	ENSG00000100721	"TCL1A"
GM1	ENSG00000100784	"RPS6KA5"
GM1	ENSG00000100852	"ARHGAP5"
GM1	ENSG00000100865	"CINP"
GM1	ENSG00000100889	"PCK2"
GM1	ENSG00000100911	"PSME2"
GM1	ENSG00000100934	"SEC23A"
GM1	ENSG00000100949	"RABGGTA"
GM1	ENSG00000100982	"PCIF1"
GM1	ENSG00000100985	"MMP9"
GM1	ENSG00000101017	"CD40"
GM1	ENSG00000101132	"PFDN4"
GM1	ENSG00000101138	"CSTF1"
GM1	ENSG00000101152	"DNAJC5"
GM1	ENSG00000101166	"PRELID3B"
GM1	ENSG00000101187	"SLCO4A1"
GM1	ENSG00000101200	"AVP"
GM1	ENSG00000101224	"CDC25B"
GM1	ENSG00000101247	"NDUFAF5"
GM1	ENSG00000101255	"TRIB3"
GM1	ENSG00000101265	"RASSF2"
GM1	ENSG00000101310	"SEC23B"
GM1	ENSG00000101347	"SAMHD1"
GM1	ENSG00000101421	"CHMP4B"
GM1	ENSG00000101444	"AHCY"
GM1	ENSG00000101457	"DNTTIP1"
GM1	ENSG00000101546	"RBFA"
GM1	ENSG00000101577	"LPIN2"
GM1	ENSG00000101596	"SMCHD1"
GM1	ENSG00000101665	"SMAD7"
GM1	ENSG00000101695	"RNF125"
GM1	ENSG00000101745	"ANKRD12"
GM1	ENSG00000101782	"RIOK3"
GM1	ENSG00000101843	"PSMD10"
GM1	ENSG00000101844	"ATG4A"
GM1	ENSG00000101882	"NKAP"
GM1	ENSG00000101911	"PRPS2"
GM1	ENSG00000101966	"XIAP"
GM1	ENSG00000101997	"CCDC22"
GM1	ENSG00000102003	"SYP"
GM1	ENSG00000102030	"NAA10"
GM1	ENSG00000102078	"SLC25A14"
GM1	ENSG00000102096	"PIM2"
GM1	ENSG00000102172	"SMS"
GM1	ENSG00000102178	"UBL4A"
GM1	ENSG00000102225	"CDK16"
GM1	ENSG00000102226	"USP11"
GM1	ENSG00000102241	"HTATSF1"
GM1	ENSG00000102409	"BEX4"
GM1	ENSG00000102524	"TNFSF13B"
GM1	ENSG00000102554	"KLF5"
GM1	ENSG00000102699	"PARP4"
GM1	ENSG00000102796	"DHRS12"
GM1	ENSG00000102931	"ARL2BP"
GM1	ENSG00000102934	"PLLP"
GM1	ENSG00000102962	"CCL22"
GM1	ENSG00000102970	"CCL17"
GM1	ENSG00000102977	"ACD"
GM1	ENSG00000103061	"SLC7A6OS"
GM1	ENSG00000103121	"CMC2"
GM1	ENSG00000103150	"MLYCD"
GM1	ENSG00000103197	"TSC2"
GM1	ENSG00000103199	"ZNF500"
GM1	ENSG00000103202	"NME4"
GM1	ENSG00000103269	"RHBDL1"
GM1	ENSG00000103343	"ZNF174"
GM1	ENSG00000103351	"CLUAP1"
GM1	ENSG00000103353	"UBFD1"
GM1	ENSG00000103479	"RBL2"
GM1	ENSG00000103502	"CDIPT"
GM1	ENSG00000103591	"AAGAB"
GM1	ENSG00000103642	"LACTB"
GM1	ENSG00000103653	"CSK"
GM1	ENSG00000103707	"MTFMT"
GM1	ENSG00000103966	"EHD4"
GM1	ENSG00000104081	"BMF"
GM1	ENSG00000104140	"RHOV"
GM1	ENSG00000104219	"ZDHHC2"
GM1	ENSG00000104267	"CA2"
GM1	ENSG00000104331	"IMPAD1"
GM1	ENSG00000104341	"LAPTM4B"
GM1	ENSG00000104365	"IKBKB"
GM1	ENSG00000104368	"PLAT"
GM1	ENSG00000104412	"EMC2"
GM1	ENSG00000104427	"ZC2HC1A"
GM1	ENSG00000104731	"KLHDC4"
GM1	ENSG00000104756	"KCTD9"
GM1	ENSG00000104763	"ASAH1"
GM1	ENSG00000104774	"MAN2B1"
GM1	ENSG00000104783	"KCNN4"
GM1	ENSG00000104833	"TUBB4A"
GM1	ENSG00000104835	"SARS2"
GM1	ENSG00000104863	"LIN7B"
GM1	ENSG00000104884	"ERCC2"
GM1	ENSG00000104886	"PLEKHJ1"
GM1	ENSG00000104899	"AMH"
GM1	ENSG00000104946	"TBC1D17"
GM1	ENSG00000104960	"PTOV1"
GM1	ENSG00000104976	"SNAPC2"
GM1	ENSG00000104983	"CCDC61"
GM1	ENSG00000105088	"OLFM2"
GM1	ENSG00000105122	"RASAL3"
GM1	ENSG00000105135	"ILVBL"
GM1	ENSG00000105136	"ZNF419"
GM1	ENSG00000105204	"DYRK1B"
GM1	ENSG00000105254	"TBCB"
GM1	ENSG00000105281	"SLC1A5"
GM1	ENSG00000105321	"CCDC9"
GM1	ENSG00000105329	"TGFB1"
GM1	ENSG00000105341	"DMAC2"
GM1	ENSG00000105373	"NOP53"
GM1	ENSG00000105393	"BABAM1"
GM1	ENSG00000105397	"TYK2"
GM1	ENSG00000105402	"NAPA"
GM1	ENSG00000105404	"RABAC1"
GM1	ENSG00000105443	"CYTH2"
GM1	ENSG00000105497	"ZNF175"
GM1	ENSG00000105516	"DBP"
GM1	ENSG00000105518	"TMEM205"
GM1	ENSG00000105519	"CAPS"
GM1	ENSG00000105552	"BCAT2"
GM1	ENSG00000105568	"PPP2R1A"
GM1	ENSG00000105583	"WDR83OS"
GM1	ENSG00000105610	"KLF1"
GM1	ENSG00000105639	"JAK3"
GM1	ENSG00000105643	"ARRDC2"
GM1	ENSG00000105669	"COPE"
GM1	ENSG00000105699	"LSR"
GM1	ENSG00000105700	"KXD1"
GM1	ENSG00000105723	"GSK3A"
GM1	ENSG00000105810	"CDK6"
GM1	ENSG00000105819	"PMPCB"
GM1	ENSG00000105829	"BET1"
GM1	ENSG00000105865	"DUS4L"
GM1	ENSG00000105887	"MTPN"
GM1	ENSG00000105939	"ZC3HAV1"
GM1	ENSG00000105991	"HOXA1"
GM1	ENSG00000106003	"LFNG"
GM1	ENSG00000106052	"TAX1BP1"
GM1	ENSG00000106077	"ABHD11"
GM1	ENSG00000106123	"EPHB6"
GM1	ENSG00000106153	"CHCHD2"
GM1	ENSG00000106211	"HSPB1"
GM1	ENSG00000106258	"CYP3A5"
GM1	ENSG00000106261	"ZKSCAN1"
GM1	ENSG00000106266	"SNX8"
GM1	ENSG00000106327	"TFR2"
GM1	ENSG00000106351	"AGFG2"
GM1	ENSG00000106355	"LSM5"
GM1	ENSG00000106404	"CLDN15"
GM1	ENSG00000106477	"CEP41"
GM1	ENSG00000106554	"CHCHD3"
GM1	ENSG00000106638	"TBL2"
GM1	ENSG00000106785	"TRIM14"
GM1	ENSG00000106829	"TLE4"
GM1	ENSG00000106992	"AK1"
GM1	ENSG00000107020	"PLGRKT"
GM1	ENSG00000107140	"TESK1"
GM1	ENSG00000107175	"CREB3"
GM1	ENSG00000107201	"DDX58"
GM1	ENSG00000107290	"SETX"
GM1	ENSG00000107679	"PLEKHA1"
GM1	ENSG00000107742	"SPOCK2"
GM1	ENSG00000107771	"CCSER2"
GM1	ENSG00000107789	"MINPP1"
GM1	ENSG00000107816	"LZTS2"
GM1	ENSG00000107854	"TNKS2"
GM1	ENSG00000107872	"FBXL15"
GM1	ENSG00000108179	"PPIF"
GM1	ENSG00000108406	"DHX40"
GM1	ENSG00000108423	"TUBD1"
GM1	ENSG00000108468	"CBX1"
GM1	ENSG00000108528	"SLC25A11"
GM1	ENSG00000108599	"AKAP10"
GM1	ENSG00000108622	"ICAM2"
GM1	ENSG00000108666	"C17orf75"
GM1	ENSG00000108691	"CCL2"
GM1	ENSG00000108813	"DLX4"
GM1	ENSG00000108819	"PPP1R9B"
GM1	ENSG00000108826	"MRPL27"
GM1	ENSG00000108828	"VAT1"
GM1	ENSG00000108840	"HDAC5"
GM1	ENSG00000108849	"PPY"
GM1	ENSG00000108861	"DUSP3"
GM1	ENSG00000109016	"DHRS7B"
GM1	ENSG00000109084	"TMEM97"
GM1	ENSG00000109113	"RAB34"
GM1	ENSG00000109118	"PHF12"
GM1	ENSG00000109220	"CHIC2"
GM1	ENSG00000109854	"HTATIP2"
GM1	ENSG00000109919	"MTCH2"
GM1	ENSG00000110025	"SNX15"
GM1	ENSG00000110046	"ATG2A"
GM1	ENSG00000110047	"EHD1"
GM1	ENSG00000110074	"FOXRED1"
GM1	ENSG00000110077	"MS4A6A"
GM1	ENSG00000110315	"RNF141"
GM1	ENSG00000110324	"IL10RA"
GM1	ENSG00000110429	"FBXO3"
GM1	ENSG00000110536	"PTPMT1"
GM1	ENSG00000110583	"NAA40"
GM1	ENSG00000110717	"NDUFS8"
GM1	ENSG00000110811	"P3H3"
GM1	ENSG00000110871	"COQ5"
GM1	ENSG00000110880	"CORO1C"
GM1	ENSG00000110921	"MVK"
GM1	ENSG00000111012	"CYP27B1"
GM1	ENSG00000111144	"LTA4H"
GM1	ENSG00000111224	"PARP11"
GM1	ENSG00000111231	"GPN3"
GM1	ENSG00000111261	"MANSC1"
GM1	ENSG00000111266	"DUSP16"
GM1	ENSG00000111269	"CREBL2"
GM1	ENSG00000111276	"CDKN1B"
GM1	ENSG00000111325	"OGFOD2"
GM1	ENSG00000111328	"CDK2AP1"
GM1	ENSG00000111424	"VDR"
GM1	ENSG00000111540	"RAB5B"
GM1	ENSG00000111554	"MDM1"
GM1	ENSG00000111605	"CPSF6"
GM1	ENSG00000111639	"MRPL51"
GM1	ENSG00000111653	"ING4"
GM1	ENSG00000111666	"CHPT1"
GM1	ENSG00000111671	"SPSB2"
GM1	ENSG00000111679	"PTPN6"
GM1	ENSG00000111716	"LDHB"
GM1	ENSG00000111727	"HCFC2"
GM1	ENSG00000111752	"PHC1"
GM1	ENSG00000111796	"KLRB1"
GM1	ENSG00000111801	"BTN3A3"
GM1	ENSG00000111863	"ADTRP"
GM1	ENSG00000111897	"SERINC1"
GM1	ENSG00000111913	"RIPOR2"
GM1	ENSG00000112031	"MTRF1L"
GM1	ENSG00000112039	"FANCE"
GM1	ENSG00000112110	"MRPL18"
GM1	ENSG00000112116	"IL17F"
GM1	ENSG00000112146	"FBXO9"
GM1	ENSG00000112282	"MED23"
GM1	ENSG00000112406	"HECA"
GM1	ENSG00000112651	"MRPL2"
GM1	ENSG00000112659	"CUL9"
GM1	ENSG00000112685	"EXOC2"
GM1	ENSG00000112695	"COX7A2"
GM1	ENSG00000112715	"VEGFA"
GM1	ENSG00000112796	"ENPP5"
GM1	ENSG00000113048	"MRPS27"
GM1	ENSG00000113108	"APBB3"
GM1	ENSG00000113119	"TMCO6"
GM1	ENSG00000113272	"THG1L"
GM1	ENSG00000113387	"SUB1"
GM1	ENSG00000113441	"LNPEP"
GM1	ENSG00000113595	"TRIM23"
GM1	ENSG00000113615	"SEC24A"
GM1	ENSG00000113658	"SMAD5"
GM1	ENSG00000113734	"BNIP1"
GM1	ENSG00000113739	"STC2"
GM1	ENSG00000113749	"HRH2"
GM1	ENSG00000113812	"ACTR8"
GM1	ENSG00000113916	"BCL6"
GM1	ENSG00000113971	"NPHP3"
GM1	ENSG00000114125	"RNF7"
GM1	ENSG00000114127	"XRN1"
GM1	ENSG00000114354	"TFG"
GM1	ENSG00000114395	"CYB561D2"
GM1	ENSG00000114626	"ABTB1"
GM1	ENSG00000114738	"MAPKAPK3"
GM1	ENSG00000114745	"GORASP1"
GM1	ENSG00000114796	"KLHL24"
GM1	ENSG00000114850	"SSR3"
GM1	ENSG00000114978	"MOB1A"
GM1	ENSG00000115073	"ACTR1B"
GM1	ENSG00000115091	"ACTR3"
GM1	ENSG00000115138	"POMC"
GM1	ENSG00000115232	"ITGA4"
GM1	ENSG00000115241	"PPM1G"
GM1	ENSG00000115286	"NDUFS7"
GM1	ENSG00000115310	"RTN4"
GM1	ENSG00000115415	"STAT1"
GM1	ENSG00000115459	"ELMOD3"
GM1	ENSG00000115486	"GGCX"
GM1	ENSG00000115539	"PDCL3"
GM1	ENSG00000115590	"IL1R2"
GM1	ENSG00000115604	"IL18R1"
GM1	ENSG00000115607	"IL18RAP"
GM1	ENSG00000115652	"UXS1"
GM1	ENSG00000115694	"STK25"
GM1	ENSG00000115738	"ID2"
GM1	ENSG00000115750	"TAF1B"
GM1	ENSG00000115977	"AAK1"
GM1	ENSG00000116005	"PCYOX1"
GM1	ENSG00000116062	"MSH6"
GM1	ENSG00000116096	"SPR"
GM1	ENSG00000116157	"GPX7"
GM1	ENSG00000116161	"CACYBP"
GM1	ENSG00000116237	"ICMT"
GM1	ENSG00000116260	"QSOX1"
GM1	ENSG00000116288	"PARK7"
GM1	ENSG00000116350	"SRSF4"
GM1	ENSG00000116353	"MECR"
GM1	ENSG00000116406	"EDEM3"
GM1	ENSG00000116459	"ATP5PB"
GM1	ENSG00000116489	"CAPZA1"
GM1	ENSG00000116604	"MEF2D"
GM1	ENSG00000116663	"FBXO6"
GM1	ENSG00000116685	"KIAA2013"
GM1	ENSG00000116690	"PRG4"
GM1	ENSG00000116717	"GADD45A"
GM1	ENSG00000116741	"RGS2"
GM1	ENSG00000116750	"UCHL5"
GM1	ENSG00000116761	"CTH"
GM1	ENSG00000116771	"AGMAT"
GM1	ENSG00000116809	"ZBTB17"
GM1	ENSG00000116824	"CD2"
GM1	ENSG00000116830	"TTF2"
GM1	ENSG00000116863	"ADPRHL2"
GM1	ENSG00000116898	"MRPS15"
GM1	ENSG00000116906	"GNPAT"
GM1	ENSG00000116954	"RRAGC"
GM1	ENSG00000117010	"ZNF684"
GM1	ENSG00000117036	"ETV3"
GM1	ENSG00000117226	"GBP3"
GM1	ENSG00000117280	"RAB29"
GM1	ENSG00000117335	"CD46"
GM1	ENSG00000117411	"B4GALT2"
GM1	ENSG00000117593	"DARS2"
GM1	ENSG00000117594	"HSD11B1"
GM1	ENSG00000117602	"RCAN3"
GM1	ENSG00000117614	"SYF2"
GM1	ENSG00000117616	"RSRP1"
GM1	ENSG00000117640	"MTFR1L"
GM1	ENSG00000117676	"RPS6KA1"
GM1	ENSG00000117758	"STX12"
GM1	ENSG00000118058	"KMT2A"
GM1	ENSG00000118137	"APOA1"
GM1	ENSG00000118162	"KPTN"
GM1	ENSG00000118292	"C1orf54"
GM1	ENSG00000118402	"ELOVL4"
GM1	ENSG00000118482	"PHF3"
GM1	ENSG00000118518	"RNF146"
GM1	ENSG00000118564	"FBXL5"
GM1	ENSG00000118620	"ZNF430"
GM1	ENSG00000118939	"UCHL3"
GM1	ENSG00000118971	"CCND2"
GM1	ENSG00000118985	"ELL2"
GM1	ENSG00000119013	"NDUFB3"
GM1	ENSG00000119147	"C2orf40"
GM1	ENSG00000119203	"CPSF3"
GM1	ENSG00000119242	"CCDC92"
GM1	ENSG00000119383	"PTPA"
GM1	ENSG00000119392	"GLE1"
GM1	ENSG00000119431	"HDHD3"
GM1	ENSG00000119446	"RBM18"
GM1	ENSG00000119559	"C19orf25"
GM1	ENSG00000119673	"ACOT2"
GM1	ENSG00000119684	"MLH3"
GM1	ENSG00000119688	"ABCD4"
GM1	ENSG00000119689	"DLST"
GM1	ENSG00000119703	"ZC2HC1C"
GM1	ENSG00000119723	"COQ6"
GM1	ENSG00000119760	"SUPT7L"
GM1	ENSG00000119777	"TMEM214"
GM1	ENSG00000119801	"YPEL5"
GM1	ENSG00000119862	"LGALSL"
GM1	ENSG00000119878	"CRIPT"
GM1	ENSG00000119899	"SLC17A5"
GM1	ENSG00000119906	"SLF2"
GM1	ENSG00000120008	"WDR11"
GM1	ENSG00000120063	"GNA13"
GM1	ENSG00000120129	"DUSP1"
GM1	ENSG00000120137	"PANK3"
GM1	ENSG00000120656	"TAF12"
GM1	ENSG00000120662	"MTRF1"
GM1	ENSG00000120675	"DNAJC15"
GM1	ENSG00000120685	"PROSER1"
GM1	ENSG00000120688	"WBP4"
GM1	ENSG00000120690	"ELF1"
GM1	ENSG00000120696	"KBTBD7"
GM1	ENSG00000120699	"EXOSC8"
GM1	ENSG00000120709	"FAM53C"
GM1	ENSG00000120738	"EGR1"
GM1	ENSG00000120915	"EPHX2"
GM1	ENSG00000120925	"RNF170"
GM1	ENSG00000120963	"ZNF706"
GM1	ENSG00000120992	"LYPLA1"
GM1	ENSG00000121022	"COPS5"
GM1	ENSG00000121060	"TRIM25"
GM1	ENSG00000121406	"ZNF549"
GM1	ENSG00000121486	"TRMT1L"
GM1	ENSG00000121671	"CRY2"
GM1	ENSG00000121716	"PILRB"
GM1	ENSG00000121742	"GJB6"
GM1	ENSG00000121749	"TBC1D15"
GM1	ENSG00000121774	"KHDRBS1"
GM1	ENSG00000121775	"TMEM39B"
GM1	ENSG00000121900	"TMEM54"
GM1	ENSG00000121931	"LRIF1"
GM1	ENSG00000122034	"GTF3A"
GM1	ENSG00000122042	"UBL3"
GM1	ENSG00000122188	"LAX1"
GM1	ENSG00000122299	"ZC3H7A"
GM1	ENSG00000122378	"FAM213A"
GM1	ENSG00000122417	"ODF2L"
GM1	ENSG00000122481	"RWDD3"
GM1	ENSG00000122490	"PQLC1"
GM1	ENSG00000122512	"PMS2"
GM1	ENSG00000122557	"HERPUD2"
GM1	ENSG00000122644	"ARL4A"
GM1	ENSG00000122678	"POLM"
GM1	ENSG00000122705	"CLTA"
GM1	ENSG00000122958	"VPS26A"
GM1	ENSG00000123159	"GIPC1"
GM1	ENSG00000123178	"SPRYD7"
GM1	ENSG00000123179	"EBPL"
GM1	ENSG00000123411	"IKZF4"
GM1	ENSG00000123416	"TUBA1B"
GM1	ENSG00000123453	"SARDH"
GM1	ENSG00000123595	"RAB9A"
GM1	ENSG00000123685	"BATF3"
GM1	ENSG00000123689	"G0S2"
GM1	ENSG00000123728	"RAP2C"
GM1	ENSG00000123737	"EXOSC9"
GM1	ENSG00000123810	"B9D2"
GM1	ENSG00000123933	"MXD4"
GM1	ENSG00000123989	"CHPF"
GM1	ENSG00000124074	"ENKD1"
GM1	ENSG00000124098	"FAM210B"
GM1	ENSG00000124145	"SDC4"
GM1	ENSG00000124214	"STAU1"
GM1	ENSG00000124222	"STX16"
GM1	ENSG00000124225	"PMEPA1"
GM1	ENSG00000124226	"RNF114"
GM1	ENSG00000124256	"ZBP1"
GM1	ENSG00000124257	"NEURL2"
GM1	ENSG00000124380	"SNRNP27"
GM1	ENSG00000124422	"USP22"
GM1	ENSG00000124459	"ZNF45"
GM1	ENSG00000124466	"LYPD3"
GM1	ENSG00000124532	"MRS2"
GM1	ENSG00000124535	"WRNIP1"
GM1	ENSG00000124541	"RRP36"
GM1	ENSG00000124574	"ABCC10"
GM1	ENSG00000124588	"NQO2"
GM1	ENSG00000124641	"MED20"
GM1	ENSG00000124688	"MAD2L1BP"
GM1	ENSG00000124831	"LRRFIP1"
GM1	ENSG00000125037	"EMC3"
GM1	ENSG00000125144	"MT1G"
GM1	ENSG00000125166	"GOT2"
GM1	ENSG00000125245	"GPR18"
GM1	ENSG00000125351	"UPF3B"
GM1	ENSG00000125352	"RNF113A"
GM1	ENSG00000125430	"HS3ST3B1"
GM1	ENSG00000125450	"NUP85"
GM1	ENSG00000125454	"SLC25A19"
GM1	ENSG00000125482	"TTF1"
GM1	ENSG00000125503	"PPP1R12C"
GM1	ENSG00000125505	"MBOAT7"
GM1	ENSG00000125534	"PPDPF"
GM1	ENSG00000125650	"PSPN"
GM1	ENSG00000125656	"CLPP"
GM1	ENSG00000125746	"EML2"
GM1	ENSG00000125826	"RBCK1"
GM1	ENSG00000125827	"TMX4"
GM1	ENSG00000125835	"SNRPB"
GM1	ENSG00000125841	"NRSN2"
GM1	ENSG00000125843	"AP5S1"
GM1	ENSG00000125844	"RRBP1"
GM1	ENSG00000125901	"MRPS26"
GM1	ENSG00000125945	"ZNF436"
GM1	ENSG00000125968	"ID1"
GM1	ENSG00000125971	"DYNLRB1"
GM1	ENSG00000126088	"UROD"
GM1	ENSG00000126215	"XRCC3"
GM1	ENSG00000126251	"GPR42"
GM1	ENSG00000126353	"CCR7"
GM1	ENSG00000126456	"IRF3"
GM1	ENSG00000126464	"PRR12"
GM1	ENSG00000126767	"ELK1"
GM1	ENSG00000126775	"ATG14"
GM1	ENSG00000126803	"HSPA2"
GM1	ENSG00000126804	"ZBTB1"
GM1	ENSG00000126814	"TRMT5"
GM1	ENSG00000126821	"SGPP1"
GM1	ENSG00000126822	"PLEKHG3"
GM1	ENSG00000126860	"EVI2A"
GM1	ENSG00000126903	"SLC10A3"
GM1	ENSG00000127311	"HELB"
GM1	ENSG00000127364	"TAS2R4"
GM1	ENSG00000127366	"TAS2R5"
GM1	ENSG00000127399	"LRRC61"
GM1	ENSG00000127415	"IDUA"
GM1	ENSG00000127419	"TMEM175"
GM1	ENSG00000127452	"FBXL12"
GM1	ENSG00000127526	"SLC35E1"
GM1	ENSG00000127528	"KLF2"
GM1	ENSG00000127530	"OR7C1"
GM1	ENSG00000127554	"GFER"
GM1	ENSG00000127561	"SYNGR3"
GM1	ENSG00000127666	"TICAM1"
GM1	ENSG00000127914	"AKAP9"
GM1	ENSG00000128011	"LRFN1"
GM1	ENSG00000128016	"ZFP36"
GM1	ENSG00000128039	"SRD5A3"
GM1	ENSG00000128040	"SPINK2"
GM1	ENSG00000128045	"RASL11B"
GM1	ENSG00000128050	"PAICS"
GM1	ENSG00000128159	"TUBGCP6"
GM1	ENSG00000128203	"ASPHD2"
GM1	ENSG00000128272	"ATF4"
GM1	ENSG00000128342	"LIF"
GM1	ENSG00000128578	"STRIP2"
GM1	ENSG00000128654	"MTX2"
GM1	ENSG00000128708	"HAT1"
GM1	ENSG00000128789	"PSMG2"
GM1	ENSG00000128928	"IVD"
GM1	ENSG00000128989	"ARPP19"
GM1	ENSG00000129071	"MBD4"
GM1	ENSG00000129128	"SPCS3"
GM1	ENSG00000129197	"RPAIN"
GM1	ENSG00000129235	"TXNDC17"
GM1	ENSG00000129255	"MPDU1"
GM1	ENSG00000129315	"CCNT1"
GM1	ENSG00000129353	"SLC44A2"
GM1	ENSG00000129465	"RIPK3"
GM1	ENSG00000129559	"NEDD8"
GM1	ENSG00000129691	"ASH2L"
GM1	ENSG00000129757	"CDKN1C"
GM1	ENSG00000129824	"RPS4Y1"
GM1	ENSG00000129925	"TMEM8A"
GM1	ENSG00000129933	"MAU2"
GM1	ENSG00000130024	"PHF10"
GM1	ENSG00000130164	"LDLR"
GM1	ENSG00000130165	"ELOF1"
GM1	ENSG00000130203	"APOE"
GM1	ENSG00000130222	"GADD45G"
GM1	ENSG00000130255	"RPL36"
GM1	ENSG00000130303	"BST2"
GM1	ENSG00000130312	"MRPL34"
GM1	ENSG00000130511	"SSBP4"
GM1	ENSG00000130589	"HELZ2"
GM1	ENSG00000130684	"ZNF337"
GM1	ENSG00000130717	"UCK1"
GM1	ENSG00000130724	"CHMP2A"
GM1	ENSG00000130731	"METTL26"
GM1	ENSG00000130748	"TMEM160"
GM1	ENSG00000130779	"CLIP1"
GM1	ENSG00000130787	"HIP1R"
GM1	ENSG00000130813	"C19orf66"
GM1	ENSG00000130827	"PLXNA3"
GM1	ENSG00000130844	"ZNF331"
GM1	ENSG00000130921	"C12orf65"
GM1	ENSG00000130956	"HABP4"
GM1	ENSG00000130985	"UBA1"
GM1	ENSG00000131067	"GGT7"
GM1	ENSG00000131100	"ATP6V1E1"
GM1	ENSG00000131115	"ZNF227"
GM1	ENSG00000131127	"ZNF141"
GM1	ENSG00000131187	"F12"
GM1	ENSG00000131188	"PRR7"
GM1	ENSG00000131368	"MRPS25"
GM1	ENSG00000131375	"CAPN7"
GM1	ENSG00000131381	"RBSN"
GM1	ENSG00000131473	"ACLY"
GM1	ENSG00000131475	"VPS25"
GM1	ENSG00000131484	"AC091132.1"
GM1	ENSG00000131495	"NDUFA2"
GM1	ENSG00000131652	"THOC6"
GM1	ENSG00000131669	"NINJ1"
GM1	ENSG00000131732	"ZCCHC9"
GM1	ENSG00000131778	"CHD1L"
GM1	ENSG00000131791	"PRKAB2"
GM1	ENSG00000131844	"MCCC2"
GM1	ENSG00000131845	"ZNF304"
GM1	ENSG00000131943	"C19orf12"
GM1	ENSG00000132002	"DNAJB1"
GM1	ENSG00000132004	"FBXW9"
GM1	ENSG00000132005	"RFX1"
GM1	ENSG00000132196	"HSD17B7"
GM1	ENSG00000132274	"TRIM22"
GM1	ENSG00000132305	"IMMT"
GM1	ENSG00000132313	"MRPL35"
GM1	ENSG00000132330	"SCLY"
GM1	ENSG00000132356	"PRKAA1"
GM1	ENSG00000132376	"INPP5K"
GM1	ENSG00000132423	"COQ3"
GM1	ENSG00000132424	"PNISR"
GM1	ENSG00000132463	"GRSF1"
GM1	ENSG00000132481	"TRIM47"
GM1	ENSG00000132591	"ERAL1"
GM1	ENSG00000132680	"KHDC4"
GM1	ENSG00000132698	"RAB25"
GM1	ENSG00000132716	"DCAF8"
GM1	ENSG00000132780	"NASP"
GM1	ENSG00000132781	"MUTYH"
GM1	ENSG00000132824	"SERINC3"
GM1	ENSG00000132825	"PPP1R3D"
GM1	ENSG00000132879	"FBXO44"
GM1	ENSG00000133027	"PEMT"
GM1	ENSG00000133028	"SCO1"
GM1	ENSG00000133065	"SLC41A1"
GM1	ENSG00000133114	"GPALPP1"
GM1	ENSG00000133169	"BEX1"
GM1	ENSG00000133193	"FAM104A"
GM1	ENSG00000133250	"ZNF414"
GM1	ENSG00000133275	"CSNK1G2"
GM1	ENSG00000133422	"MORC2"
GM1	ENSG00000133606	"MKRN1"
GM1	ENSG00000133703	"KRAS"
GM1	ENSG00000133794	"ARNTL"
GM1	ENSG00000133818	"RRAS2"
GM1	ENSG00000133858	"ZFC3H1"
GM1	ENSG00000133884	"DPF2"
GM1	ENSG00000134056	"MRPS36"
GM1	ENSG00000134058	"CDK7"
GM1	ENSG00000134077	"THUMPD3"
GM1	ENSG00000134086	"VHL"
GM1	ENSG00000134109	"EDEM1"
GM1	ENSG00000134198	"TSPAN2"
GM1	ENSG00000134202	"GSTM3"
GM1	ENSG00000134248	"LAMTOR5"
GM1	ENSG00000134262	"AP4B1"
GM1	ENSG00000134265	"NAPG"
GM1	ENSG00000134287	"ARF3"
GM1	ENSG00000134324	"LPIN1"
GM1	ENSG00000134352	"IL6ST"
GM1	ENSG00000134363	"FST"
GM1	ENSG00000134419	"RPS15A"
GM1	ENSG00000134453	"RBM17"
GM1	ENSG00000134461	"ANKRD16"
GM1	ENSG00000134480	"CCNH"
GM1	ENSG00000134597	"RBMX2"
GM1	ENSG00000134602	"STK26"
GM1	ENSG00000134825	"TMEM258"
GM1	ENSG00000134899	"ERCC5"
GM1	ENSG00000134905	"CARS2"
GM1	ENSG00000134954	"ETS1"
GM1	ENSG00000135046	"ANXA1"
GM1	ENSG00000135164	"DMTF1"
GM1	ENSG00000135241	"PNPLA8"
GM1	ENSG00000135269	"TES"
GM1	ENSG00000135336	"ORC3"
GM1	ENSG00000135407	"AVIL"
GM1	ENSG00000135414	"GDF11"
GM1	ENSG00000135426	"TESPA1"
GM1	ENSG00000135437	"RDH5"
GM1	ENSG00000135439	"AGAP2"
GM1	ENSG00000135454	"B4GALNT1"
GM1	ENSG00000135469	"COQ10A"
GM1	ENSG00000135473	"PAN2"
GM1	ENSG00000135519	"KCNH3"
GM1	ENSG00000135604	"STX11"
GM1	ENSG00000135617	"PRADC1"
GM1	ENSG00000135622	"SEMA4F"
GM1	ENSG00000135723	"FHOD1"
GM1	ENSG00000135736	"CCDC102A"
GM1	ENSG00000135842	"FAM129A"
GM1	ENSG00000135900	"MRPL44"
GM1	ENSG00000135916	"ITM2C"
GM1	ENSG00000135919	"SERPINE2"
GM1	ENSG00000135926	"TMBIM1"
GM1	ENSG00000135930	"EIF4E2"
GM1	ENSG00000135968	"GCC2"
GM1	ENSG00000135974	"C2orf49"
GM1	ENSG00000136051	"WASHC4"
GM1	ENSG00000136059	"VILL"
GM1	ENSG00000136098	"NEK3"
GM1	ENSG00000136122	"BORA"
GM1	ENSG00000136156	"ITM2B"
GM1	ENSG00000136159	"NUDT15"
GM1	ENSG00000136161	"RCBTB2"
GM1	ENSG00000136167	"LCP1"
GM1	ENSG00000136169	"SETDB2"
GM1	ENSG00000136240	"KDELR2"
GM1	ENSG00000136243	"NUPL2"
GM1	ENSG00000136270	"TBRG4"
GM1	ENSG00000136436	"CALCOCO2"
GM1	ENSG00000136451	"VEZF1"
GM1	ENSG00000136463	"TACO1"
GM1	ENSG00000136485	"DCAF7"
GM1	ENSG00000136490	"LIMD2"
GM1	ENSG00000136504	"KAT7"
GM1	ENSG00000136536	"MARCH7"
GM1	ENSG00000136710	"CCDC115"
GM1	ENSG00000136802	"LRRC8A"
GM1	ENSG00000136810	"TXN"
GM1	ENSG00000136827	"TOR1A"
GM1	ENSG00000136866	"ZFP37"
GM1	ENSG00000136868	"SLC31A1"
GM1	ENSG00000136870	"ZNF189"
GM1	ENSG00000136878	"USP20"
GM1	ENSG00000136929	"HEMGN"
GM1	ENSG00000136986	"DERL1"
GM1	ENSG00000137070	"IL11RA"
GM1	ENSG00000137094	"DNAJB5"
GM1	ENSG00000137098	"SPAG8"
GM1	ENSG00000137124	"ALDH1B1"
GM1	ENSG00000137161	"CNPY3"
GM1	ENSG00000137171	"KLC4"
GM1	ENSG00000137218	"FRS3"
GM1	ENSG00000137265	"IRF4"
GM1	ENSG00000137288	"UQCC2"
GM1	ENSG00000137309	"HMGA1"
GM1	ENSG00000137337	"MDC1"
GM1	ENSG00000137343	"ATAT1"
GM1	ENSG00000137434	"C6orf52"
GM1	ENSG00000137462	"TLR2"
GM1	ENSG00000137496	"IL18BP"
GM1	ENSG00000137497	"NUMA1"
GM1	ENSG00000137504	"CREBZF"
GM1	ENSG00000137507	"LRRC32"
GM1	ENSG00000137575	"SDCBP"
GM1	ENSG00000137642	"SORL1"
GM1	ENSG00000137656	"BUD13"
GM1	ENSG00000137713	"PPP2R1B"
GM1	ENSG00000137714	"FDX1"
GM1	ENSG00000137720	"C11orf1"
GM1	ENSG00000137731	"FXYD2"
GM1	ENSG00000137752	"CASP1"
GM1	ENSG00000137817	"PARP6"
GM1	ENSG00000137857	"DUOX1"
GM1	ENSG00000138032	"PPM1B"
GM1	ENSG00000138050	"THUMPD2"
GM1	ENSG00000138069	"RAB1A"
GM1	ENSG00000138085	"ATRAID"
GM1	ENSG00000138111	"MFSD13A"
GM1	ENSG00000138166	"DUSP5"
GM1	ENSG00000138271	"GPR87"
GM1	ENSG00000138378	"STAT4"
GM1	ENSG00000138380	"CARF"
GM1	ENSG00000138382	"METTL5"
GM1	ENSG00000138430	"OLA1"
GM1	ENSG00000138433	"CIR1"
GM1	ENSG00000138459	"SLC35A5"
GM1	ENSG00000138468	"SENP7"
GM1	ENSG00000138495	"COX17"
GM1	ENSG00000138593	"SECISBP2L"
GM1	ENSG00000138760	"SCARB2"
GM1	ENSG00000138777	"PPA2"
GM1	ENSG00000138867	"GUCD1"
GM1	ENSG00000139112	"GABARAPL1"
GM1	ENSG00000139133	"ALG10"
GM1	ENSG00000139187	"KLRG1"
GM1	ENSG00000139190	"VAMP1"
GM1	ENSG00000139200	"PIANP"
GM1	ENSG00000139218	"SCAF11"
GM1	ENSG00000139223	"ANP32D"
GM1	ENSG00000139266	"MARCH9"
GM1	ENSG00000139278	"GLIPR1"
GM1	ENSG00000139289	"PHLDA1"
GM1	ENSG00000139318	"DUSP6"
GM1	ENSG00000139343	"SNRPF"
GM1	ENSG00000139351	"SYCP3"
GM1	ENSG00000139405	"RITA1"
GM1	ENSG00000139496	"NUP58"
GM1	ENSG00000139610	"CELA1"
GM1	ENSG00000139613	"SMARCC2"
GM1	ENSG00000139624	"CERS5"
GM1	ENSG00000139631	"CSAD"
GM1	ENSG00000139636	"LMBR1L"
GM1	ENSG00000139651	"ZNF740"
GM1	ENSG00000139679	"LPAR6"
GM1	ENSG00000139718	"SETD1B"
GM1	ENSG00000139725	"RHOF"
GM1	ENSG00000139890	"REM2"
GM1	ENSG00000140043	"PTGR2"
GM1	ENSG00000140092	"FBLN5"
GM1	ENSG00000140259	"MFAP1"
GM1	ENSG00000140265	"ZSCAN29"
GM1	ENSG00000140284	"SLC27A2"
GM1	ENSG00000140326	"CDAN1"
GM1	ENSG00000140367	"UBE2Q2"
GM1	ENSG00000140374	"ETFA"
GM1	ENSG00000140400	"MAN2C1"
GM1	ENSG00000140403	"DNAJA4"
GM1	ENSG00000140465	"CYP1A1"
GM1	ENSG00000140553	"UNC45A"
GM1	ENSG00000140675	"SLC5A2"
GM1	ENSG00000140853	"NLRC5"
GM1	ENSG00000140854	"KATNB1"
GM1	ENSG00000140905	"GCSH"
GM1	ENSG00000140941	"MAP1LC3B"
GM1	ENSG00000140990	"NDUFB10"
GM1	ENSG00000140993	"TIGD7"
GM1	ENSG00000141040	"ZNF287"
GM1	ENSG00000141096	"DPEP3"
GM1	ENSG00000141194	"OR4D1"
GM1	ENSG00000141294	"LRRC46"
GM1	ENSG00000141349	"G6PC3"
GM1	ENSG00000141428	"C18orf21"
GM1	ENSG00000141446	"ESCO1"
GM1	ENSG00000141452	"RMC1"
GM1	ENSG00000141510	"TP53"
GM1	ENSG00000141580	"WDR45B"
GM1	ENSG00000141582	"CBX4"
GM1	ENSG00000141682	"PMAIP1"
GM1	ENSG00000141696	"P3H4"
GM1	ENSG00000141741	"MIEN1"
GM1	ENSG00000141759	"TXNL4A"
GM1	ENSG00000141858	"SAMD1"
GM1	ENSG00000141933	"TPGS1"
GM1	ENSG00000141971	"MVB12A"
GM1	ENSG00000141985	"SH3GL1"
GM1	ENSG00000142065	"ZFP14"
GM1	ENSG00000142102	"PGGHG"
GM1	ENSG00000142252	"GEMIN7"
GM1	ENSG00000142327	"RNPEPL1"
GM1	ENSG00000142453	"CARM1"
GM1	ENSG00000142530	"FAM71E1"
GM1	ENSG00000142546	"NOSIP"
GM1	ENSG00000142634	"EFHD2"
GM1	ENSG00000142657	"PGD"
GM1	ENSG00000142751	"GPN2"
GM1	ENSG00000142875	"PRKACB"
GM1	ENSG00000142961	"MOB3C"
GM1	ENSG00000143013	"LMO4"
GM1	ENSG00000143110	"C1orf162"
GM1	ENSG00000143162	"CREG1"
GM1	ENSG00000143184	"XCL1"
GM1	ENSG00000143185	"XCL2"
GM1	ENSG00000143222	"UFC1"
GM1	ENSG00000143258	"USP21"
GM1	ENSG00000143315	"PIGM"
GM1	ENSG00000143321	"HDGF"
GM1	ENSG00000143353	"LYPLAL1"
GM1	ENSG00000143363	"PRUNE1"
GM1	ENSG00000143373	"ZNF687"
GM1	ENSG00000143374	"TARS2"
GM1	ENSG00000143420	"ENSA"
GM1	ENSG00000143436	"MRPL9"
GM1	ENSG00000143442	"POGZ"
GM1	ENSG00000143450	"OAZ3"
GM1	ENSG00000143457	"GOLPH3L"
GM1	ENSG00000143458	"GABPB2"
GM1	ENSG00000143515	"ATP8B2"
GM1	ENSG00000143537	"ADAM15"
GM1	ENSG00000143546	"S100A8"
GM1	ENSG00000143549	"TPM3"
GM1	ENSG00000143553	"SNAPIN"
GM1	ENSG00000143612	"C1orf43"
GM1	ENSG00000143727	"ACP1"
GM1	ENSG00000143742	"SRP9"
GM1	ENSG00000143771	"CNIH4"
GM1	ENSG00000143793	"C1orf35"
GM1	ENSG00000143799	"PARP1"
GM1	ENSG00000143801	"PSEN2"
GM1	ENSG00000143851	"PTPN7"
GM1	ENSG00000143862	"ARL8A"
GM1	ENSG00000143870	"PDIA6"
GM1	ENSG00000143878	"RHOB"
GM1	ENSG00000143994	"ABHD1"
GM1	ENSG00000144026	"ZNF514"
GM1	ENSG00000144029	"MRPS5"
GM1	ENSG00000144034	"TPRKB"
GM1	ENSG00000144182	"LIPT1"
GM1	ENSG00000144224	"UBXN4"
GM1	ENSG00000144306	"SCRN3"
GM1	ENSG00000144485	"HES6"
GM1	ENSG00000144579	"CTDSP1"
GM1	ENSG00000144591	"GMPPA"
GM1	ENSG00000144744	"UBA3"
GM1	ENSG00000144802	"NFKBIZ"
GM1	ENSG00000144827	"ABHD10"
GM1	ENSG00000144848	"ATG3"
GM1	ENSG00000145020	"AMT"
GM1	ENSG00000145247	"OCIAD2"
GM1	ENSG00000145293	"ENOPH1"
GM1	ENSG00000145365	"TIFA"
GM1	ENSG00000145476	"CYP4V2"
GM1	ENSG00000145675	"PIK3R1"
GM1	ENSG00000145777	"TSLP"
GM1	ENSG00000145780	"FEM1C"
GM1	ENSG00000145911	"N4BP3"
GM1	ENSG00000146083	"RNF44"
GM1	ENSG00000146232	"NFKBIE"
GM1	ENSG00000146242	"TPBG"
GM1	ENSG00000146247	"PHIP"
GM1	ENSG00000146278	"PNRC1"
GM1	ENSG00000146386	"ABRACL"
GM1	ENSG00000146409	"SLC18B1"
GM1	ENSG00000146425	"DYNLT1"
GM1	ENSG00000146476	"ARMT1"
GM1	ENSG00000146540	"C7orf50"
GM1	ENSG00000146574	"CCZ1B"
GM1	ENSG00000146587	"RBAK"
GM1	ENSG00000146674	"IGFBP3"
GM1	ENSG00000146729	"NIPSNAP2"
GM1	ENSG00000146733	"PSPH"
GM1	ENSG00000146757	"ZNF92"
GM1	ENSG00000146830	"GIGYF1"
GM1	ENSG00000146859	"TMEM140"
GM1	ENSG00000146904	"EPHA1"
GM1	ENSG00000147059	"SPIN2A"
GM1	ENSG00000147118	"ZNF182"
GM1	ENSG00000147119	"CHST7"
GM1	ENSG00000147138	"GPR174"
GM1	ENSG00000147140	"NONO"
GM1	ENSG00000147144	"CCDC120"
GM1	ENSG00000147162	"OGT"
GM1	ENSG00000147166	"ITGB1BP2"
GM1	ENSG00000147383	"NSDHL"
GM1	ENSG00000147437	"GNRH1"
GM1	ENSG00000147443	"DOK2"
GM1	ENSG00000147526	"TACC1"
GM1	ENSG00000147535	"PLPP5"
GM1	ENSG00000147592	"LACTB2"
GM1	ENSG00000147687	"TATDN1"
GM1	ENSG00000147789	"ZNF7"
GM1	ENSG00000147804	"SLC39A4"
GM1	ENSG00000147813	"NAPRT"
GM1	ENSG00000147874	"HAUS6"
GM1	ENSG00000147894	"C9orf72"
GM1	ENSG00000148019	"CEP78"
GM1	ENSG00000148175	"STOM"
GM1	ENSG00000148248	"SURF4"
GM1	ENSG00000148303	"RPL7A"
GM1	ENSG00000148308	"GTF3C5"
GM1	ENSG00000148339	"SLC25A25"
GM1	ENSG00000148690	"FRA10AC1"
GM1	ENSG00000148803	"FUOM"
GM1	ENSG00000148835	"TAF5"
GM1	ENSG00000148841	"ITPRIP"
GM1	ENSG00000148908	"RGS10"
GM1	ENSG00000148985	"PGAP2"
GM1	ENSG00000149084	"HSD17B12"
GM1	ENSG00000149091	"DGKZ"
GM1	ENSG00000149212	"SESN3"
GM1	ENSG00000149218	"ENDOD1"
GM1	ENSG00000149257	"SERPINH1"
GM1	ENSG00000149308	"NPAT"
GM1	ENSG00000149311	"ATM"
GM1	ENSG00000149476	"TKFC"
GM1	ENSG00000149499	"EML3"
GM1	ENSG00000149541	"B3GAT3"
GM1	ENSG00000149564	"ESAM"
GM1	ENSG00000149573	"MPZL2"
GM1	ENSG00000149577	"SIDT2"
GM1	ENSG00000149582	"TMEM25"
GM1	ENSG00000149591	"TAGLN"
GM1	ENSG00000149609	"C20orf144"
GM1	ENSG00000149798	"CDC42EP2"
GM1	ENSG00000149923	"PPP4C"
GM1	ENSG00000149925	"ALDOA"
GM1	ENSG00000150045	"KLRF1"
GM1	ENSG00000150093	"ITGB1"
GM1	ENSG00000150433	"TMEM218"
GM1	ENSG00000150455	"TIRAP"
GM1	ENSG00000150456	"EEF1AKMT1"
GM1	ENSG00000150783	"TEX12"
GM1	ENSG00000150867	"PIP4K2A"
GM1	ENSG00000150977	"RILPL2"
GM1	ENSG00000150991	"UBC"
GM1	ENSG00000151006	"PRSS53"
GM1	ENSG00000151065	"DCP1B"
GM1	ENSG00000151135	"TMEM263"
GM1	ENSG00000151287	"TEX30"
GM1	ENSG00000151327	"FAM177A1"
GM1	ENSG00000151353	"TMEM18"
GM1	ENSG00000151366	"NDUFC2"
GM1	ENSG00000151665	"PIGF"
GM1	ENSG00000151743	"AMN1"
GM1	ENSG00000151748	"SAV1"
GM1	ENSG00000151846	"PABPC3"
GM1	ENSG00000151876	"FBXO4"
GM1	ENSG00000151923	"TIAL1"
GM1	ENSG00000152256	"PDK1"
GM1	ENSG00000152270	"PDE3B"
GM1	ENSG00000152291	"TGOLN2"
GM1	ENSG00000152359	"POC5"
GM1	ENSG00000152404	"CWF19L2"
GM1	ENSG00000152409	"JMY"
GM1	ENSG00000152433	"ZNF547"
GM1	ENSG00000152439	"ZNF773"
GM1	ENSG00000152443	"ZNF776"
GM1	ENSG00000152455	"SUV39H2"
GM1	ENSG00000152475	"ZNF837"
GM1	ENSG00000152518	"ZFP36L2"
GM1	ENSG00000152556	"PFKM"
GM1	ENSG00000152558	"TMEM123"
GM1	ENSG00000152601	"MBNL1"
GM1	ENSG00000152684	"PELO"
GM1	ENSG00000152749	"GPR180"
GM1	ENSG00000152766	"ANKRD22"
GM1	ENSG00000152904	"GGPS1"
GM1	ENSG00000153094	"BCL2L11"
GM1	ENSG00000154122	"ANKH"
GM1	ENSG00000154124	"OTULIN"
GM1	ENSG00000154134	"ROBO3"
GM1	ENSG00000154153	"RETREG1"
GM1	ENSG00000154277	"UCHL1"
GM1	ENSG00000154305	"MIA3"
GM1	ENSG00000154370	"TRIM11"
GM1	ENSG00000154518	"ATP5MC3"
GM1	ENSG00000154537	"FAM27C"
GM1	ENSG00000154640	"BTG3"
GM1	ENSG00000154719	"MRPL39"
GM1	ENSG00000154723	"ATP5PF"
GM1	ENSG00000154767	"XPC"
GM1	ENSG00000154781	"CCDC174"
GM1	ENSG00000154803	"FLCN"
GM1	ENSG00000154889	"MPPE1"
GM1	ENSG00000154957	"ZNF18"
GM1	ENSG00000155016	"CYP2U1"
GM1	ENSG00000155229	"MMS19"
GM1	ENSG00000155254	"MARVELD1"
GM1	ENSG00000155256	"ZFYVE27"
GM1	ENSG00000155330	"C16orf87"
GM1	ENSG00000155508	"CNOT8"
GM1	ENSG00000155542	"SETD9"
GM1	ENSG00000155868	"MED7"
GM1	ENSG00000155961	"RAB39B"
GM1	ENSG00000156234	"CXCL13"
GM1	ENSG00000156253	"RWDD2B"
GM1	ENSG00000156374	"PCGF6"
GM1	ENSG00000156381	"ANKRD9"
GM1	ENSG00000156467	"UQCRB"
GM1	ENSG00000156521	"TYSND1"
GM1	ENSG00000156587	"UBE2L6"
GM1	ENSG00000156711	"MAPK13"
GM1	ENSG00000156738	"MS4A1"
GM1	ENSG00000156928	"MALSU1"
GM1	ENSG00000156968	"MPV17L"
GM1	ENSG00000157036	"EXOG"
GM1	ENSG00000157191	"NECAP2"
GM1	ENSG00000157350	"ST3GAL2"
GM1	ENSG00000157426	"AASDH"
GM1	ENSG00000157500	"APPL1"
GM1	ENSG00000157734	"SNX22"
GM1	ENSG00000157873	"TNFRSF14"
GM1	ENSG00000157881	"PANK4"
GM1	ENSG00000157954	"WIPI2"
GM1	ENSG00000158006	"PAFAH2"
GM1	ENSG00000158042	"MRPL17"
GM1	ENSG00000158062	"UBXN11"
GM1	ENSG00000158092	"NCK1"
GM1	ENSG00000158122	"AAED1"
GM1	ENSG00000158156	"XKR8"
GM1	ENSG00000158201	"ABHD3"
GM1	ENSG00000158301	"GPRASP2"
GM1	ENSG00000158411	"MITD1"
GM1	ENSG00000158423	"RIBC1"
GM1	ENSG00000158435	"CNOT11"
GM1	ENSG00000158604	"TMED4"
GM1	ENSG00000158639	"PAGE5"
GM1	ENSG00000158716	"DUSP23"
GM1	ENSG00000158793	"NIT1"
GM1	ENSG00000158828	"PINK1"
GM1	ENSG00000158863	"FAM160B2"
GM1	ENSG00000158874	"APOA2"
GM1	ENSG00000158882	"TOMM40L"
GM1	ENSG00000159208	"CIART"
GM1	ENSG00000159214	"CCDC24"
GM1	ENSG00000159256	"MORC3"
GM1	ENSG00000159314	"ARHGAP27"
GM1	ENSG00000159346	"ADIPOR1"
GM1	ENSG00000159399	"HK2"
GM1	ENSG00000159445	"THEM4"
GM1	ENSG00000159461	"AMFR"
GM1	ENSG00000159479	"MED8"
GM1	ENSG00000159588	"CCDC17"
GM1	ENSG00000159593	"NAE1"
GM1	ENSG00000159640	"ACE"
GM1	ENSG00000159648	"TEPP"
GM1	ENSG00000159882	"ZNF230"
GM1	ENSG00000159885	"ZNF222"
GM1	ENSG00000159961	"OR3A3"
GM1	ENSG00000160058	"BSDC1"
GM1	ENSG00000160113	"NR2F6"
GM1	ENSG00000160117	"ANKLE1"
GM1	ENSG00000160131	"VMA21"
GM1	ENSG00000160209	"PDXK"
GM1	ENSG00000160211	"G6PD"
GM1	ENSG00000160221	"GATD3A"
GM1	ENSG00000160256	"FAM207A"
GM1	ENSG00000160271	"RALGDS"
GM1	ENSG00000160307	"S100B"
GM1	ENSG00000160325	"CACFD1"
GM1	ENSG00000160345	"C9orf116"
GM1	ENSG00000160392	"C19orf47"
GM1	ENSG00000160404	"TOR2A"
GM1	ENSG00000160408	"ST6GALNAC6"
GM1	ENSG00000160570	"DEDD2"
GM1	ENSG00000160593	"JAML"
GM1	ENSG00000160654	"CD3G"
GM1	ENSG00000160685	"ZBTB7B"
GM1	ENSG00000160695	"VPS11"
GM1	ENSG00000160710	"ADAR"
GM1	ENSG00000160714	"UBE2Q1"
GM1	ENSG00000160753	"RUSC1"
GM1	ENSG00000160767	"FAM189B"
GM1	ENSG00000160783	"PMF1"
GM1	ENSG00000160791	"CCR5"
GM1	ENSG00000160856	"FCRL3"
GM1	ENSG00000160888	"IER2"
GM1	ENSG00000160908	"ZNF394"
GM1	ENSG00000160949	"TONSL"
GM1	ENSG00000161031	"PGLYRP2"
GM1	ENSG00000161048	"NAPEPLD"
GM1	ENSG00000161055	"SCGB3A1"
GM1	ENSG00000161202	"DVL3"
GM1	ENSG00000161298	"ZNF382"
GM1	ENSG00000161395	"PGAP3"
GM1	ENSG00000161551	"ZNF577"
GM1	ENSG00000161618	"ALDH16A1"
GM1	ENSG00000161638	"ITGA5"
GM1	ENSG00000161654	"LSM12"
GM1	ENSG00000161939	"RNASEK-C17orf49"
GM1	ENSG00000161980	"POLR3K"
GM1	ENSG00000162004	"CCDC78"
GM1	ENSG00000162032	"SPSB3"
GM1	ENSG00000162191	"UBXN1"
GM1	ENSG00000162194	"LBHD1"
GM1	ENSG00000162236	"STX5"
GM1	ENSG00000162241	"SLC25A45"
GM1	ENSG00000162520	"SYNC"
GM1	ENSG00000162545	"CAMK2N1"
GM1	ENSG00000162600	"OMA1"
GM1	ENSG00000162601	"MYSM1"
GM1	ENSG00000162630	"B3GALT2"
GM1	ENSG00000162676	"GFI1"
GM1	ENSG00000162694	"EXTL2"
GM1	ENSG00000162735	"PEX19"
GM1	ENSG00000162739	"SLAMF6"
GM1	ENSG00000162746	"FCRLB"
GM1	ENSG00000162757	"C1orf74"
GM1	ENSG00000162772	"ATF3"
GM1	ENSG00000162775	"RBM15"
GM1	ENSG00000162783	"IER5"
GM1	ENSG00000162813	"BPNT1"
GM1	ENSG00000162819	"BROX"
GM1	ENSG00000162923	"WDR26"
GM1	ENSG00000162971	"TYW5"
GM1	ENSG00000162972	"MAIP1"
GM1	ENSG00000163001	"CFAP36"
GM1	ENSG00000163069	"SGCB"
GM1	ENSG00000163155	"LYSMD1"
GM1	ENSG00000163162	"RNF149"
GM1	ENSG00000163170	"BOLA3"
GM1	ENSG00000163219	"ARHGAP25"
GM1	ENSG00000163257	"DCAF16"
GM1	ENSG00000163312	"HELQ"
GM1	ENSG00000163322	"ABRAXAS1"
GM1	ENSG00000163328	"GPR155"
GM1	ENSG00000163344	"PMVK"
GM1	ENSG00000163346	"PBXIP1"
GM1	ENSG00000163348	"PYGO2"
GM1	ENSG00000163349	"HIPK1"
GM1	ENSG00000163364	"LINC01116"
GM1	ENSG00000163380	"LMOD3"
GM1	ENSG00000163389	"POGLUT1"
GM1	ENSG00000163449	"TMEM169"
GM1	ENSG00000163467	"TSACC"
GM1	ENSG00000163472	"TMEM79"
GM1	ENSG00000163519	"TRAT1"
GM1	ENSG00000163564	"PYHIN1"
GM1	ENSG00000163568	"AIM2"
GM1	ENSG00000163584	"RPL22L1"
GM1	ENSG00000163602	"RYBP"
GM1	ENSG00000163605	"PPP4R2"
GM1	ENSG00000163606	"CD200R1"
GM1	ENSG00000163607	"GTPBP8"
GM1	ENSG00000163608	"NEPRO"
GM1	ENSG00000163626	"COX18"
GM1	ENSG00000163634	"THOC7"
GM1	ENSG00000163644	"PPM1K"
GM1	ENSG00000163655	"GMPS"
GM1	ENSG00000163659	"TIPARP"
GM1	ENSG00000163683	"SMIM14"
GM1	ENSG00000163703	"CRELD1"
GM1	ENSG00000163704	"PRRT3"
GM1	ENSG00000163734	"CXCL3"
GM1	ENSG00000163736	"PPBP"
GM1	ENSG00000163737	"PF4"
GM1	ENSG00000163788	"SNRK"
GM1	ENSG00000163794	"UCN"
GM1	ENSG00000163795	"ZNF513"
GM1	ENSG00000163807	"KIAA1143"
GM1	ENSG00000163832	"ELP6"
GM1	ENSG00000163882	"POLR2H"
GM1	ENSG00000163888	"CAMK2N2"
GM1	ENSG00000163933	"RFT1"
GM1	ENSG00000163946	"FAM208A"
GM1	ENSG00000163961	"RNF168"
GM1	ENSG00000164008	"C1orf50"
GM1	ENSG00000164031	"DNAJB14"
GM1	ENSG00000164053	"ATRIP"
GM1	ENSG00000164056	"SPRY1"
GM1	ENSG00000164062	"APEH"
GM1	ENSG00000164068	"RNF123"
GM1	ENSG00000164073	"MFSD8"
GM1	ENSG00000164086	"DUSP7"
GM1	ENSG00000164117	"FBXO8"
GM1	ENSG00000164169	"PRMT9"
GM1	ENSG00000164209	"SLC25A46"
GM1	ENSG00000164221	"CCDC112"
GM1	ENSG00000164241	"C5orf63"
GM1	ENSG00000164252	"AGGF1"
GM1	ENSG00000164307	"ERAP1"
GM1	ENSG00000164308	"ERAP2"
GM1	ENSG00000164327	"RICTOR"
GM1	ENSG00000164329	"TENT2"
GM1	ENSG00000164366	"CCDC127"
GM1	ENSG00000164398	"ACSL6"
GM1	ENSG00000164400	"CSF2"
GM1	ENSG00000164430	"CGAS"
GM1	ENSG00000164442	"CITED2"
GM1	ENSG00000164463	"CREBRF"
GM1	ENSG00000164483	"SAMD3"
GM1	ENSG00000164530	"PI16"
GM1	ENSG00000164543	"STK17A"
GM1	ENSG00000164609	"SLU7"
GM1	ENSG00000164620	"RELL2"
GM1	ENSG00000164631	"ZNF12"
GM1	ENSG00000164647	"STEAP1"
GM1	ENSG00000164649	"CDCA7L"
GM1	ENSG00000164687	"FABP5"
GM1	ENSG00000164729	"SLC35G3"
GM1	ENSG00000164743	"C8orf48"
GM1	ENSG00000164758	"MED30"
GM1	ENSG00000164776	"PHKG1"
GM1	ENSG00000164889	"SLC4A2"
GM1	ENSG00000164967	"RPP25L"
GM1	ENSG00000165118	"C9orf64"
GM1	ENSG00000165195	"PIGA"
GM1	ENSG00000165275	"TRMT10B"
GM1	ENSG00000165312	"OTUD1"
GM1	ENSG00000165410	"CFL2"
GM1	ENSG00000165416	"SUGT1"
GM1	ENSG00000165434	"PGM2L1"
GM1	ENSG00000165476	"REEP3"
GM1	ENSG00000165494	"PCF11"
GM1	ENSG00000165516	"KLHDC2"
GM1	ENSG00000165572	"KBTBD6"
GM1	ENSG00000165609	"NUDT5"
GM1	ENSG00000165617	"DACT1"
GM1	ENSG00000165629	"ATP5F1C"
GM1	ENSG00000165637	"VDAC2"
GM1	ENSG00000165672	"PRDX3"
GM1	ENSG00000165689	"ENTR1"
GM1	ENSG00000165699	"TSC1"
GM1	ENSG00000165704	"HPRT1"
GM1	ENSG00000165724	"ZMYND19"
GM1	ENSG00000165792	"METTL17"
GM1	ENSG00000165804	"ZNF219"
GM1	ENSG00000165806	"CASP7"
GM1	ENSG00000165819	"METTL3"
GM1	ENSG00000165879	"FRAT1"
GM1	ENSG00000165898	"ISCA2"
GM1	ENSG00000165912	"PACSIN3"
GM1	ENSG00000165929	"TC2N"
GM1	ENSG00000165943	"MOAP1"
GM1	ENSG00000165996	"HACD1"
GM1	ENSG00000165997	"ARL5B"
GM1	ENSG00000166136	"NDUFB8"
GM1	ENSG00000166145	"SPINT1"
GM1	ENSG00000166164	"BRD7"
GM1	ENSG00000166188	"ZNF319"
GM1	ENSG00000166199	"ALKBH3"
GM1	ENSG00000166311	"SMPD1"
GM1	ENSG00000166313	"APBB1"
GM1	ENSG00000166337	"TAF10"
GM1	ENSG00000166340	"TPP1"
GM1	ENSG00000166347	"CYB5A"
GM1	ENSG00000166405	"RIC3"
GM1	ENSG00000166471	"TMEM41B"
GM1	ENSG00000166477	"LEO1"
GM1	ENSG00000166479	"TMX3"
GM1	ENSG00000166507	"NDST2"
GM1	ENSG00000166557	"TMED3"
GM1	ENSG00000166562	"SEC11C"
GM1	ENSG00000166595	"FAM96B"
GM1	ENSG00000166619	"BLCAP"
GM1	ENSG00000166685	"COG1"
GM1	ENSG00000166704	"ZNF606"
GM1	ENSG00000166707	"ZCCHC18"
GM1	ENSG00000166788	"SAAL1"
GM1	ENSG00000166793	"YPEL4"
GM1	ENSG00000166794	"PPIB"
GM1	ENSG00000166881	"NEMP1"
GM1	ENSG00000166889	"PATL1"
GM1	ENSG00000166902	"MRPL16"
GM1	ENSG00000166971	"AKTIP"
GM1	ENSG00000166987	"MBD6"
GM1	ENSG00000166997	"CNPY4"
GM1	ENSG00000167065	"DUSP18"
GM1	ENSG00000167106	"FAM102A"
GM1	ENSG00000167113	"COQ4"
GM1	ENSG00000167136	"ENDOG"
GM1	ENSG00000167173	"C15orf39"
GM1	ENSG00000167196	"FBXO22"
GM1	ENSG00000167261	"DPEP2"
GM1	ENSG00000167264	"DUS2"
GM1	ENSG00000167302	"TEPSIN"
GM1	ENSG00000167333	"TRIM68"
GM1	ENSG00000167363	"FN3K"
GM1	ENSG00000167371	"PRRT2"
GM1	ENSG00000167380	"ZNF226"
GM1	ENSG00000167384	"ZNF180"
GM1	ENSG00000167394	"ZNF668"
GM1	ENSG00000167395	"ZNF646"
GM1	ENSG00000167414	"GNG8"
GM1	ENSG00000167461	"RAB8A"
GM1	ENSG00000167470	"MIDN"
GM1	ENSG00000167508	"MVD"
GM1	ENSG00000167524	"SGK494"
GM1	ENSG00000167528	"ZNF641"
GM1	ENSG00000167536	"DHRS13"
GM1	ENSG00000167549	"CORO6"
GM1	ENSG00000167555	"ZNF528"
GM1	ENSG00000167565	"SERTAD3"
GM1	ENSG00000167578	"RAB4B"
GM1	ENSG00000167595	"PROSER3"
GM1	ENSG00000167637	"ZNF283"
GM1	ENSG00000167644	"C19orf33"
GM1	ENSG00000167702	"KIFC2"
GM1	ENSG00000167716	"WDR81"
GM1	ENSG00000167766	"ZNF83"
GM1	ENSG00000167768	"KRT1"
GM1	ENSG00000167797	"CDK2AP2"
GM1	ENSG00000167862	"MRPL58"
GM1	ENSG00000167881	"SRP68"
GM1	ENSG00000167920	"TMEM99"
GM1	ENSG00000167925	"GHDC"
GM1	ENSG00000167962	"ZNF598"
GM1	ENSG00000167965	"MLST8"
GM1	ENSG00000167968	"DNASE1L2"
GM1	ENSG00000167984	"NLRC3"
GM1	ENSG00000168000	"BSCL2"
GM1	ENSG00000168002	"POLR2G"
GM1	ENSG00000168028	"RPSA"
GM1	ENSG00000168116	"KIAA1586"
GM1	ENSG00000168137	"SETD5"
GM1	ENSG00000168216	"LMBRD1"
GM1	ENSG00000168229	"PTGDR"
GM1	ENSG00000168234	"TTC39C"
GM1	ENSG00000168255	"POLR2J3"
GM1	ENSG00000168268	"NT5DC2"
GM1	ENSG00000168275	"COA6"
GM1	ENSG00000168288	"MMADHC"
GM1	ENSG00000168291	"PDHB"
GM1	ENSG00000168297	"PXK"
GM1	ENSG00000168300	"PCMTD1"
GM1	ENSG00000168310	"IRF2"
GM1	ENSG00000168394	"TAP1"
GM1	ENSG00000168397	"ATG4B"
GM1	ENSG00000168404	"MLKL"
GM1	ENSG00000168476	"REEP4"
GM1	ENSG00000168564	"CDKN2AIP"
GM1	ENSG00000168566	"SNRNP48"
GM1	ENSG00000168569	"TMEM223"
GM1	ENSG00000168591	"TMUB2"
GM1	ENSG00000168610	"STAT3"
GM1	ENSG00000168612	"ZSWIM1"
GM1	ENSG00000168653	"NDUFS5"
GM1	ENSG00000168661	"ZNF30"
GM1	ENSG00000168679	"SLC16A4"
GM1	ENSG00000168710	"AHCYL1"
GM1	ENSG00000168724	"DNAJC21"
GM1	ENSG00000168763	"CNNM3"
GM1	ENSG00000168824	"NSG1"
GM1	ENSG00000168826	"ZBTB49"
GM1	ENSG00000168894	"RNF181"
GM1	ENSG00000168913	"ENHO"
GM1	ENSG00000168917	"SLC35G2"
GM1	ENSG00000168936	"TMEM129"
GM1	ENSG00000168958	"MFF"
GM1	ENSG00000169019	"COMMD8"
GM1	ENSG00000169021	"UQCRFS1"
GM1	ENSG00000169057	"MECP2"
GM1	ENSG00000169093	"ASMTL"
GM1	ENSG00000169136	"ATF5"
GM1	ENSG00000169139	"UBE2V2"
GM1	ENSG00000169155	"ZBTB43"
GM1	ENSG00000169188	"APEX2"
GM1	ENSG00000169189	"NSMCE1"
GM1	ENSG00000169194	"IL13"
GM1	ENSG00000169208	"OR10G3"
GM1	ENSG00000169231	"THBS3"
GM1	ENSG00000169242	"EFNA1"
GM1	ENSG00000169245	"CXCL10"
GM1	ENSG00000169249	"ZRSR2"
GM1	ENSG00000169252	"ADRB2"
GM1	ENSG00000169255	"B3GALNT1"
GM1	ENSG00000169359	"SLC33A1"
GM1	ENSG00000169583	"CLIC3"
GM1	ENSG00000169592	"INO80E"
GM1	ENSG00000169684	"CHRNA5"
GM1	ENSG00000169689	"CENPX"
GM1	ENSG00000169710	"FASN"
GM1	ENSG00000169871	"TRIM56"
GM1	ENSG00000169877	"AHSP"
GM1	ENSG00000169895	"SYAP1"
GM1	ENSG00000169925	"BRD3"
GM1	ENSG00000169957	"ZNF768"
GM1	ENSG00000169967	"MAP3K2"
GM1	ENSG00000169972	"PUSL1"
GM1	ENSG00000169981	"ZNF35"
GM1	ENSG00000170006	"TMEM154"
GM1	ENSG00000170035	"UBE2E3"
GM1	ENSG00000170037	"CNTROB"
GM1	ENSG00000170161	"AL512625.1"
GM1	ENSG00000170191	"NANP"
GM1	ENSG00000170234	"PWWP2A"
GM1	ENSG00000170270	"GON7"
GM1	ENSG00000170291	"ELP5"
GM1	ENSG00000170293	"CMTM8"
GM1	ENSG00000170296	"GABARAP"
GM1	ENSG00000170469	"SPATA24"
GM1	ENSG00000170486	"KRT72"
GM1	ENSG00000170525	"PFKFB3"
GM1	ENSG00000170571	"EMB"
GM1	ENSG00000170581	"STAT2"
GM1	ENSG00000170608	"FOXA3"
GM1	ENSG00000170613	"FAM71B"
GM1	ENSG00000170619	"COMMD5"
GM1	ENSG00000170633	"RNF34"
GM1	ENSG00000170684	"ZNF296"
GM1	ENSG00000170791	"CHCHD7"
GM1	ENSG00000170846	"AC093323.1"
GM1	ENSG00000170852	"KBTBD2"
GM1	ENSG00000170860	"LSM3"
GM1	ENSG00000170899	"GSTA4"
GM1	ENSG00000170949	"ZNF160"
GM1	ENSG00000170989	"S1PR1"
GM1	ENSG00000171067	"C11orf24"
GM1	ENSG00000171115	"GIMAP8"
GM1	ENSG00000171119	"NRTN"
GM1	ENSG00000171155	"C1GALT1C1"
GM1	ENSG00000171163	"ZNF692"
GM1	ENSG00000171206	"TRIM8"
GM1	ENSG00000171224	"FAM241B"
GM1	ENSG00000171246	"NPTX1"
GM1	ENSG00000171262	"FAM98B"
GM1	ENSG00000171291	"ZNF439"
GM1	ENSG00000171295	"ZNF440"
GM1	ENSG00000171314	"PGAM1"
GM1	ENSG00000171469	"ZNF561"
GM1	ENSG00000171497	"PPID"
GM1	ENSG00000171503	"ETFDH"
GM1	ENSG00000171603	"CLSTN1"
GM1	ENSG00000171606	"ZNF274"
GM1	ENSG00000171608	"PIK3CD"
GM1	ENSG00000171649	"ZIK1"
GM1	ENSG00000171657	"GPR82"
GM1	ENSG00000171791	"BCL2"
GM1	ENSG00000171806	"METTL18"
GM1	ENSG00000171813	"PWWP2B"
GM1	ENSG00000171827	"ZNF570"
GM1	ENSG00000171862	"PTEN"
GM1	ENSG00000171865	"RNASEH1"
GM1	ENSG00000171940	"ZNF217"
GM1	ENSG00000171953	"ATPAF2"
GM1	ENSG00000171960	"PPIH"
GM1	ENSG00000172006	"ZNF554"
GM1	ENSG00000172007	"RAB33B"
GM1	ENSG00000172009	"THOP1"
GM1	ENSG00000172059	"KLF11"
GM1	ENSG00000172086	"KRCC1"
GM1	ENSG00000172146	"OR1A1"
GM1	ENSG00000172172	"MRPL13"
GM1	ENSG00000172216	"CEBPB"
GM1	ENSG00000172269	"DPAGT1"
GM1	ENSG00000172273	"HINFP"
GM1	ENSG00000172301	"COPRS"
GM1	ENSG00000172336	"POP7"
GM1	ENSG00000172339	"ALG14"
GM1	ENSG00000172349	"IL16"
GM1	ENSG00000172366	"MCRIP2"
GM1	ENSG00000172375	"C2CD2L"
GM1	ENSG00000172465	"TCEAL1"
GM1	ENSG00000172519	"OR10H5"
GM1	ENSG00000172568	"FNDC9"
GM1	ENSG00000172586	"CHCHD1"
GM1	ENSG00000172613	"RAD9A"
GM1	ENSG00000172661	"WASHC2C"
GM1	ENSG00000172667	"ZMAT3"
GM1	ENSG00000172732	"MUS81"
GM1	ENSG00000172742	"OR4D9"
GM1	ENSG00000172845	"SP3"
GM1	ENSG00000172867	"KRT2"
GM1	ENSG00000172889	"EGFL7"
GM1	ENSG00000172922	"RNASEH2C"
GM1	ENSG00000172932	"ANKRD13D"
GM1	ENSG00000172936	"MYD88"
GM1	ENSG00000173011	"TADA2B"
GM1	ENSG00000173041	"ZNF680"
GM1	ENSG00000173141	"MRPL57"
GM1	ENSG00000173156	"RHOD"
GM1	ENSG00000173171	"MTX1"
GM1	ENSG00000173198	"CYSLTR1"
GM1	ENSG00000173214	"MFSD4B"
GM1	ENSG00000173275	"ZNF449"
GM1	ENSG00000173285	"OR10K1"
GM1	ENSG00000173334	"TRIB1"
GM1	ENSG00000173349	"SFT2D3"
GM1	ENSG00000173404	"INSM1"
GM1	ENSG00000173409	"ARV1"
GM1	ENSG00000173456	"RNF26"
GM1	ENSG00000173457	"PPP1R14B"
GM1	ENSG00000173480	"ZNF417"
GM1	ENSG00000173540	"GMPPB"
GM1	ENSG00000173575	"CHD2"
GM1	ENSG00000173621	"LRFN4"
GM1	ENSG00000173638	"SLC19A1"
GM1	ENSG00000173726	"TOMM20"
GM1	ENSG00000173786	"CNP"
GM1	ENSG00000173821	"RNF213"
GM1	ENSG00000173917	"HOXB2"
GM1	ENSG00000173991	"TCAP"
GM1	ENSG00000174013	"FBXO45"
GM1	ENSG00000174032	"SLC25A30"
GM1	ENSG00000174080	"CTSF"
GM1	ENSG00000174132	"FAM174A"
GM1	ENSG00000174151	"CYB561D1"
GM1	ENSG00000174326	"SLC16A11"
GM1	ENSG00000174460	"ZCCHC12"
GM1	ENSG00000174529	"TMEM81"
GM1	ENSG00000174547	"MRPL11"
GM1	ENSG00000174579	"MSL2"
GM1	ENSG00000174652	"ZNF266"
GM1	ENSG00000174695	"TMEM167A"
GM1	ENSG00000174718	"KIAA1551"
GM1	ENSG00000174721	"FGFBP3"
GM1	ENSG00000174791	"RIN1"
GM1	ENSG00000174903	"RAB1B"
GM1	ENSG00000174939	"ASPHD1"
GM1	ENSG00000175073	"VCPIP1"
GM1	ENSG00000175087	"PDIK1L"
GM1	ENSG00000175137	"SH3BP5L"
GM1	ENSG00000175155	"YPEL2"
GM1	ENSG00000175182	"FAM131A"
GM1	ENSG00000175215	"CTDSP2"
GM1	ENSG00000175220	"ARHGAP1"
GM1	ENSG00000175265	"GOLGA8A"
GM1	ENSG00000175309	"PHYKPL"
GM1	ENSG00000175395	"ZNF25"
GM1	ENSG00000175505	"CLCF1"
GM1	ENSG00000175536	"LIPT2"
GM1	ENSG00000175582	"RAB6A"
GM1	ENSG00000175634	"RPS6KB2"
GM1	ENSG00000175707	"KDF1"
GM1	ENSG00000175727	"MLXIP"
GM1	ENSG00000175787	"ZNF169"
GM1	ENSG00000175826	"CTDNEP1"
GM1	ENSG00000175854	"SWI5"
GM1	ENSG00000175895	"PLEKHF2"
GM1	ENSG00000175970	"UNC119B"
GM1	ENSG00000176024	"ZNF613"
GM1	ENSG00000176396	"EID2"
GM1	ENSG00000176407	"KCMF1"
GM1	ENSG00000176476	"SGF29"
GM1	ENSG00000176542	"USF3"
GM1	ENSG00000176619	"LMNB2"
GM1	ENSG00000176731	"C8orf59"
GM1	ENSG00000176749	"CDK5R1"
GM1	ENSG00000176868	"AL358781.1"
GM1	ENSG00000176871	"WSB2"
GM1	ENSG00000176896	"TCEANC"
GM1	ENSG00000176928	"GCNT4"
GM1	ENSG00000176994	"SMCR8"
GM1	ENSG00000177000	"MTHFR"
GM1	ENSG00000177042	"TMEM80"
GM1	ENSG00000177051	"FBXO46"
GM1	ENSG00000177054	"ZDHHC13"
GM1	ENSG00000177105	"RHOG"
GM1	ENSG00000177150	"FAM210A"
GM1	ENSG00000177311	"ZBTB38"
GM1	ENSG00000177340	"AC024940.1"
GM1	ENSG00000177363	"LRRN4CL"
GM1	ENSG00000177374	"HIC1"
GM1	ENSG00000177432	"NAP1L5"
GM1	ENSG00000177465	"ACOT4"
GM1	ENSG00000177485	"ZBTB33"
GM1	ENSG00000177519	"RPRM"
GM1	ENSG00000177535	"OR2B11"
GM1	ENSG00000177556	"ATOX1"
GM1	ENSG00000177646	"ACAD9"
GM1	ENSG00000177663	"IL17RA"
GM1	ENSG00000177666	"PNPLA2"
GM1	ENSG00000177692	"DNAJC28"
GM1	ENSG00000177697	"CD151"
GM1	ENSG00000177710	"SLC35G5"
GM1	ENSG00000177721	"ANXA2R"
GM1	ENSG00000177731	"FLII"
GM1	ENSG00000177732	"SOX12"
GM1	ENSG00000177842	"ZNF620"
GM1	ENSG00000177873	"ZNF619"
GM1	ENSG00000177875	"CCDC184"
GM1	ENSG00000177943	"MAMDC4"
GM1	ENSG00000177951	"BET1L"
GM1	ENSG00000177981	"ASB8"
GM1	ENSG00000178035	"IMPDH2"
GM1	ENSG00000178093	"TSSK6"
GM1	ENSG00000178188	"SH2B1"
GM1	ENSG00000178201	"VN1R1"
GM1	ENSG00000178209	"PLEC"
GM1	ENSG00000178229	"ZNF543"
GM1	ENSG00000178338	"ZNF354B"
GM1	ENSG00000178381	"ZFAND2A"
GM1	ENSG00000178386	"ZNF223"
GM1	ENSG00000178562	"CD28"
GM1	ENSG00000178691	"SUZ12"
GM1	ENSG00000178700	"DHFR2"
GM1	ENSG00000178732	"GP5"
GM1	ENSG00000178752	"ERFE"
GM1	ENSG00000178773	"CPNE7"
GM1	ENSG00000178809	"TRIM73"
GM1	ENSG00000178814	"OPLAH"
GM1	ENSG00000178821	"TMEM52"
GM1	ENSG00000178917	"ZNF852"
GM1	ENSG00000178951	"ZBTB7A"
GM1	ENSG00000178971	"CTC1"
GM1	ENSG00000178974	"FBXO34"
GM1	ENSG00000178980	"SELENOW"
GM1	ENSG00000178988	"MRFAP1L1"
GM1	ENSG00000178996	"SNX18"
GM1	ENSG00000179021	"C3orf38"
GM1	ENSG00000179051	"RCC2"
GM1	ENSG00000179057	"IGSF22"
GM1	ENSG00000179111	"HES7"
GM1	ENSG00000179144	"GIMAP7"
GM1	ENSG00000179163	"FUCA1"
GM1	ENSG00000179172	"HNRNPCL1"
GM1	ENSG00000179253	"AL162457.1"
GM1	ENSG00000179363	"TMEM31"
GM1	ENSG00000179476	"C14orf28"
GM1	ENSG00000179523	"EIF3J-DT"
GM1	ENSG00000179626	"OR6C4"
GM1	ENSG00000179627	"ZBTB42"
GM1	ENSG00000179743	"AL450998.2"
GM1	ENSG00000179841	"AKAP5"
GM1	ENSG00000179859	"RNF227"
GM1	ENSG00000179862	"CITED4"
GM1	ENSG00000179909	"ZNF154"
GM1	ENSG00000179922	"ZNF784"
GM1	ENSG00000179933	"C14orf119"
GM1	ENSG00000179941	"BBS10"
GM1	ENSG00000180089	"TMEM86B"
GM1	ENSG00000180090	"OR3A1"
GM1	ENSG00000180104	"EXOC3"
GM1	ENSG00000180198	"RCC1"
GM1	ENSG00000180209	"MYLPF"
GM1	ENSG00000180228	"PRKRA"
GM1	ENSG00000180257	"ZNF816"
GM1	ENSG00000180376	"CCDC66"
GM1	ENSG00000180425	"C11orf71"
GM1	ENSG00000180447	"GAS1"
GM1	ENSG00000180479	"ZNF571"
GM1	ENSG00000180616	"SSTR2"
GM1	ENSG00000180626	"ZNF594"
GM1	ENSG00000180730	"SHISA2"
GM1	ENSG00000180817	"PPA1"
GM1	ENSG00000180884	"ZNF792"
GM1	ENSG00000180938	"ZNF572"
GM1	ENSG00000180953	"ST20"
GM1	ENSG00000180979	"LRRC57"
GM1	ENSG00000180992	"MRPL14"
GM1	ENSG00000181001	"OR52N1"
GM1	ENSG00000181004	"BBS12"
GM1	ENSG00000181007	"ZFP82"
GM1	ENSG00000181038	"METTL23"
GM1	ENSG00000181045	"SLC26A11"
GM1	ENSG00000181061	"HIGD1A"
GM1	ENSG00000181222	"POLR2A"
GM1	ENSG00000181315	"ZNF322"
GM1	ENSG00000181350	"LRRC75A"
GM1	ENSG00000181396	"OGFOD3"
GM1	ENSG00000181404	"WASHC1"
GM1	ENSG00000181444	"ZNF467"
GM1	ENSG00000181467	"RAP2B"
GM1	ENSG00000181472	"ZBTB2"
GM1	ENSG00000181523	"SGSH"
GM1	ENSG00000181649	"PHLDA2"
GM1	ENSG00000181652	"ATG9B"
GM1	ENSG00000181690	"PLAG1"
[truncated: 9,000 more rows]

## Sheet: Supplementary Table 5 
Supplementry Table 5. Co-expression gene modules and enriched pathways
We identified modules of co-expressed genes by averaging gene counts across cells from the same individual and cluster, then using WGCNA to estimate a topological overlap matrix and applying hierarhical clustering to group genes into modules. We tested for pathway enrichment within each gene module using gprofiler2. Enrichmenet P values were estimated using a hypergeometric test and multiple test…
gene_module	source	term_name	pval_adj
GM1	KEGG	Herpes simplex virus 1 infection	4.79456e-24
GM1	KEGG	Longevity regulating pathway	0.00920503
GM1	KEGG	PD-L1 expression and PD-1 checkpoint pathway in cancer	0.0303906
GM1	KEGG	Thermogenesis	0.0328966
GM1	REAC	Mitochondrial translation initiation	3.6661e-09
GM1	REAC	Mitochondrial translation	9.04191e-09
GM1	REAC	Mitochondrial translation termination	1.81314e-08
GM1	REAC	Mitochondrial translation elongation	8.55948e-08
GM1	REAC	Generic Transcription Pathway	9.00028e-07
GM1	REAC	RNA Polymerase II Transcription	1.64007e-06
GM1	REAC	Gene expression (Transcription)	7.62088e-05
GM2	KEGG	Spliceosome	6.48847e-23
GM2	KEGG	Proteasome	6.85188e-20
GM2	KEGG	Ribosome biogenesis in eukaryotes	9.48793e-16
GM2	KEGG	RNA transport	4.74325e-15
GM2	KEGG	Amyotrophic lateral sclerosis	2.81274e-14
GM2	KEGG	Parkinson disease	3.98981e-10
GM2	KEGG	Huntington disease	1.38033e-09
GM2	KEGG	Spinocerebellar ataxia	2.31908e-08
GM2	KEGG	Prion disease	6.32003e-08
GM2	KEGG	Protein processing in endoplasmic reticulum	1.31855e-07
GM2	KEGG	Alzheimer disease	3.93333e-07
GM2	KEGG	RNA polymerase	0.000175993
GM2	KEGG	Protein export	0.00330028
GM2	KEGG	mRNA surveillance pathway	0.00406185
GM2	KEGG	N-Glycan biosynthesis	0.0050859
GM2	KEGG	Non-alcoholic fatty liver disease	0.0220376
GM2	KEGG	IL-17 signaling pathway	0.0265547
GM2	KEGG	Oxidative phosphorylation	0.0363106
GM2	REAC	Metabolism of RNA	6.98387e-84
GM2	REAC	mRNA Splicing - Major Pathway	1.99814e-35
GM2	REAC	Processing of Capped Intron-Containing Pre-mRNA	4.75521e-34
GM2	REAC	mRNA Splicing	5.39758e-34
GM2	REAC	HIV Infection	6.82444e-26
GM2	REAC	rRNA modification in the nucleus and cytosol	4.87459e-21
GM2	REAC	Host Interactions of HIV factors	3.51775e-19
GM2	REAC	Regulation of mRNA stability by proteins that bind AU-rich elements	4.69025e-19
GM2	REAC	rRNA processing	8.87277e-19
GM2	REAC	Autodegradation of Cdh1 by Cdh1:APC/C	1.83825e-17
GM2	REAC	Regulation of ornithine decarboxylase (ODC)	3.47553e-17
GM2	REAC	Vpu mediated degradation of CD4	1.02935e-16
GM2	REAC	rRNA processing in the nucleus and cytosol	1.08593e-16
GM2	REAC	Metabolism of polyamines	2.59226e-16
GM2	REAC	Negative regulation of NOTCH4 signaling	2.91307e-16
GM2	REAC	Vif-mediated degradation of APOBEC3G	2.91307e-16
GM2	REAC	NIK-->noncanonical NF-kB signaling	6.53293e-16
GM2	REAC	AUF1 (hnRNP D0) binds and destabilizes mRNA	7.90555e-16
GM2	REAC	Regulation of RUNX3 expression and activity	7.90555e-16
GM2	REAC	Degradation of DVL	1.1659e-15
GM2	REAC	Ubiquitin-dependent degradation of Cyclin D	1.35895e-15
GM2	REAC	Dectin-1 mediated noncanonical NF-kB signaling	1.59459e-15
GM2	REAC	Downstream signaling events of B Cell Receptor (BCR)	1.87e-15
GM2	REAC	SCF-beta-TrCP mediated degradation of Emi1	2.06377e-15
GM2	REAC	Regulation of activated PAK-2p34 by proteasome mediated degradation	2.30738e-15
GM2	REAC	Defective CFTR causes cystic fibrosis	3.7772e-15
GM2	REAC	Hh mutants that don't undergo autocatalytic processing are degraded by ERAD	5.19683e-15
GM2	REAC	Activation of NF-kappaB in B cells	5.48213e-15
GM2	REAC	APC/C:Cdc20 mediated degradation of Securin	5.48213e-15
GM2	REAC	Major pathway of rRNA processing in the nucleolus and cytosol	1.22559e-14
GM2	REAC	SCF(Skp2)-mediated degradation of p27/p21	1.61549e-14
GM2	REAC	p53-Independent G1/S DNA damage checkpoint	1.64244e-14
GM2	REAC	Ubiquitin Mediated Degradation of Phosphorylated Cdc25A	1.64244e-14
GM2	REAC	p53-Independent DNA Damage Response	1.64244e-14
GM2	REAC	Autodegradation of the E3 ubiquitin ligase COP1	1.64244e-14
GM2	REAC	Oxygen-dependent proline hydroxylation of Hypoxia-inducible Factor Alpha	2.24628e-14
GM2	REAC	FBXL7 down-regulates AURKA during mitotic entry and in early mitosis	2.29482e-14
GM2	REAC	tRNA processing	2.50431e-14
GM2	REAC	APC/C:Cdh1 mediated degradation of Cdc20 and other APC/C:Cdh1 targeted proteins in late mitosis/early G1	2.6489e-14
GM2	REAC	CDK-mediated phosphorylation and removal of Cdc6	2.6489e-14
GM2	REAC	Cross-presentation of soluble exogenous antigens (endosomes)	2.87953e-14
GM2	REAC	Regulation of Apoptosis	4.13222e-14
GM2	REAC	Hh mutants abrogate ligand secretion	6.84181e-14
GM2	REAC	Stabilization of p53	1.27324e-13
GM2	REAC	TNFR2 non-canonical NF-kB pathway	1.69e-13
GM2	REAC	Cdc20:Phospho-APC/C mediated degradation of Cyclin A	2.05391e-13
GM2	REAC	Degradation of AXIN	2.35804e-13
GM2	REAC	APC:Cdc20 mediated degradation of cell cycle proteins prior to satisfation of the cell cycle checkpoint	4.00276e-13
GM2	REAC	Translation	4.44696e-13
GM2	REAC	Metabolism of proteins	5.37528e-13
GM2	REAC	CDT1 association with the CDC6:ORC:origin complex	6.28639e-13
GM2	REAC	ER-Phagosome pathway	6.32318e-13
GM2	REAC	Regulation of APC/C activators between G1/S and early anaphase	6.87279e-13
GM2	REAC	Degradation of GLI2 by the proteasome	1.34286e-12
GM2	REAC	GLI3 is processed to GLI3R by the proteasome	1.34286e-12
GM2	REAC	Degradation of GLI1 by the proteasome	1.34286e-12
GM2	REAC	APC/C:Cdc20 mediated degradation of mitotic proteins	1.44503e-12
GM2	REAC	Activation of APC/C and APC/C:Cdc20 mediated degradation of mitotic proteins	2.68061e-12
GM2	REAC	Asymmetric localization of PCP proteins	2.94222e-12
GM2	REAC	Regulation of RUNX2 expression and activity	5.60027e-12
GM2	REAC	Hedgehog ligand biogenesis	5.8359e-12
GM2	REAC	HIV Life Cycle	6.24737e-12
GM2	REAC	Signaling by NOTCH4	7.9018e-12
GM2	REAC	Cellular response to hypoxia	9.68643e-12
GM2	REAC	Regulation of PTEN stability and activity	1.10159e-11
GM2	REAC	p53-Dependent G1/S DNA damage checkpoint	1.13484e-11
GM2	REAC	p53-Dependent G1 DNA Damage Response	1.13484e-11
GM2	REAC	Antigen processing-Cross presentation	1.65854e-11
GM2	REAC	APC/C-mediated degradation of cell cycle proteins	2.05997e-11
GM2	REAC	Regulation of mitotic cell cycle	2.05997e-11
GM2	REAC	Regulation of RAS by GAPs	2.16559e-11
GM2	REAC	Switching of origins to a post-replicative state	2.93009e-11
GM2	REAC	G1/S DNA Damage Checkpoints	4.05896e-11
GM2	REAC	UCH proteinases	4.27088e-11
GM2	REAC	The role of GTSE1 in G2/M progression after G2 checkpoint	9.4275e-11
GM2	REAC	Degradation of beta-catenin by the destruction complex	1.37036e-10
GM2	REAC	CLEC7A (Dectin-1) signaling	1.66581e-10
GM2	REAC	ABC transporter disorders	1.8709e-10
GM2	REAC	Late Phase of HIV Life Cycle	2.20595e-10
GM2	REAC	Orc1 removal from chromatin	2.41869e-10
GM2	REAC	Downstream TCR signaling	2.63129e-10
GM2	REAC	Assembly of the pre-replicative complex	2.68245e-10
GM2	REAC	ABC-family proteins mediated transport	5.02828e-10
GM2	REAC	PTEN Regulation	9.24248e-10
GM2	REAC	TCR signaling	1.31546e-09
GM2	REAC	Cyclin A:Cdk2-associated events at S phase entry	1.96918e-09
GM2	REAC	Mitotic Anaphase	2.24129e-09
GM2	REAC	Mitotic Metaphase and Anaphase	2.87198e-09
GM2	REAC	Mitochondrial translation	3.13468e-09
GM2	REAC	Apoptosis	3.49171e-09
GM2	REAC	Cyclin E associated events during G1/S transition	3.89266e-09
GM2	REAC	Interleukin-1 signaling	4.46438e-09
GM2	REAC	Programmed Cell Death	8.2223e-09
GM2	REAC	PCP/CE pathway	9.4927e-09
GM2	REAC	Mitochondrial protein import	1.14219e-08
GM2	REAC	MAPK6/MAPK4 signaling	1.20948e-08
GM2	REAC	Synthesis of DNA	1.4602e-08
GM2	REAC	Mitochondrial translation termination	2.37395e-08
GM2	REAC	Mitochondrial translation elongation	2.37395e-08
GM2	REAC	mRNA Splicing - Minor Pathway	3.38493e-08
GM2	REAC	DNA Replication Pre-Initiation	4.65707e-08
GM2	REAC	Transcriptional regulation by RUNX3	9.56252e-08
GM2	REAC	Mitochondrial translation initiation	1.08192e-07
GM2	REAC	Protein localization	1.3484e-07
GM2	REAC	Hedgehog 'on' state	2.11079e-07
GM2	REAC	DNA Replication	2.12796e-07
GM2	REAC	Disorders of transmembrane transporters	2.56571e-07
GM2	REAC	tRNA processing in the nucleus	3.52017e-07
GM2	REAC	Transport of Mature Transcript to Cytoplasm	5.32488e-07
GM2	REAC	RNA Polymerase II Transcription Termination	1.77723e-06
GM2	REAC	Asparagine N-linked glycosylation	4.33122e-06
GM2	REAC	RNA Polymerase II Pre-transcription Events	4.99086e-06
GM2	REAC	Transcription of the HIV genome	5.12123e-06
GM2	REAC	Class I MHC mediated antigen processing & presentation	5.5908e-06
GM2	REAC	Separation of Sister Chromatids	7.23386e-06
GM2	REAC	Metabolism of non-coding RNA	7.93192e-06
GM2	REAC	snRNP Assembly	7.93192e-06
GM2	REAC	C-type lectin receptors (CLRs)	9.36611e-06
GM2	REAC	Interleukin-1 family signaling	1.57841e-05
GM2	REAC	mRNA 3'-end processing	1.70844e-05
GM2	REAC	Transport of Mature mRNA derived from an Intron-Containing Transcript	2.2162e-05
GM2	REAC	Cellular responses to stress	2.23061e-05
GM2	REAC	G1/S Transition	2.31569e-05
GM2	REAC	Gene expression (Transcription)	2.44524e-05
GM2	REAC	RNA polymerase II transcribes snRNA genes	4.71951e-05
GM2	REAC	Nucleotide Excision Repair	5.31993e-05
GM2	REAC	RNA Polymerase III Transcription Initiation	5.3676e-05
GM2	REAC	Cellular responses to external stimuli	5.74677e-05
GM2	REAC	S Phase	6.02439e-05
GM2	REAC	RNA Polymerase II Transcription Elongation	6.38217e-05
GM2	REAC	Formation of RNA Pol II elongation complex	6.38217e-05
GM2	REAC	Transcriptional regulation by RUNX2	6.41459e-05
GM2	REAC	Formation of HIV elongation complex in the absence of HIV Tat	0.00010236
GM2	REAC	RNA Polymerase III Transcription Initiation From Type 1 Promoter	0.000109337
GM2	REAC	RNA Polymerase III Transcription Initiation From Type 2 Promoter	0.000109337
GM2	REAC	G2/M Transition	0.000117616
GM2	REAC	Signaling by Interleukins	0.000119057
GM2	REAC	Respiratory electron transport	0.000137987
GM2	REAC	Hedgehog 'off' state	0.00015896
GM2	REAC	Mitotic G2-G2/M phases	0.000172046
GM2	REAC	Post-translational protein modification	0.000192591
GM2	REAC	Regulation of expression of SLITs and ROBOs	0.000194331
GM2	REAC	Formation of HIV-1 elongation complex containing HIV-1 Tat	0.000203406
GM2	REAC	Tat-mediated elongation of the HIV-1 transcript	0.000203406
GM2	REAC	HIV Transcription Elongation	0.000203406
GM2	REAC	FGFR2 alternative splicing	0.000212207
GM2	REAC	FCERI mediated NF-kB activation	0.000229654
GM2	REAC	Neddylation	0.000242806
GM2	REAC	Antigen processing: Ubiquitination & Proteasome degradation	0.000308879
GM2	REAC	Cellular response to heat stress	0.000364859
GM2	REAC	Beta-catenin independent WNT signaling	0.000410768
GM2	REAC	Mitotic G1 phase and G1/S transition	0.000460178
GM2	REAC	Global Genome Nucleotide Excision Repair (GG-NER)	0.000499791
GM2	REAC	Viral Messenger RNA Synthesis	0.000804486
GM2	REAC	RNA Polymerase III Transcription	0.000804486
GM2	REAC	RNA Polymerase III Abortive And Retractive Initiation	0.000804486
GM2	REAC	Postmitotic nuclear pore complex (NPC) reformation	0.000846383
GM2	REAC	The citric acid (TCA) cycle and respiratory electron transport	0.000862602
GM2	REAC	HIV elongation arrest and recovery	0.00117521
GM2	REAC	Pausing and recovery of HIV elongation	0.00117521
GM2	REAC	Interactions of Rev with host cellular proteins	0.00117521
GM2	REAC	M Phase	0.00125063
GM2	REAC	Regulation of HSF1-mediated heat shock response	0.00125692
GM2	REAC	tRNA modification in the nucleus and cytosol	0.00128585
GM2	REAC	Transcriptional Regulation by TP53	0.00137821
GM2	REAC	RNA Polymerase III Transcription Initiation From Type 3 Promoter	0.00154072
GM2	REAC	Fc epsilon receptor (FCERI) signaling	0.00158321
GM2	REAC	DNA Damage Recognition in GG-NER	0.00160143
GM2	REAC	Transport of Mature mRNA Derived from an Intronless Transcript	0.00160143
GM2	REAC	G2/M Checkpoints	0.00160547
GM2	REAC	Signaling by the B Cell Receptor (BCR)	0.00181616
GM2	REAC	Respiratory electron transport, ATP synthesis by chemiosmotic coupling, and heat production by uncoupling proteins.	0.00224803
GM2	REAC	Tat-mediated HIV elongation arrest and recovery	0.00235169
GM2	REAC	Pausing and recovery of Tat-mediated HIV elongation	0.00235169
GM2	REAC	Transport of Mature mRNAs Derived from Intronless Transcripts	0.00255195
GM2	REAC	Cell Cycle Checkpoints	0.00288161
GM2	REAC	PIP3 activates AKT signaling	0.00295332
GM2	REAC	RNA Polymerase I Transcription Initiation	0.00356089
GM2	REAC	Complex I biogenesis	0.00420331
GM2	REAC	Nucleobase biosynthesis	0.00533095
GM2	REAC	Folding of actin by CCT/TriC	0.0054294
GM2	REAC	RNA Polymerase III Chain Elongation	0.00632791
GM2	REAC	Abortive elongation of HIV-1 transcript in the absence of Tat	0.00652329
GM2	REAC	Recycling of eIF2:GDP	0.00735384
GM2	REAC	Synthesis of UDP-N-acetyl-glucosamine	0.00735384
GM2	REAC	Formation of the HIV-1 Early Elongation Complex	0.00784714
GM2	REAC	Formation of the Early Elongation Complex	0.00784714
GM2	REAC	Gene and protein expression by JAK-STAT signaling after Interleukin-12 stimulation	0.0078725
GM2	REAC	Deubiquitination	0.00804923
GM2	REAC	Signaling by Hedgehog	0.00854838
GM2	REAC	Signaling by ROBO receptors	0.0090626
GM2	REAC	mRNA Capping	0.00945977
GM2	REAC	Processing of Capped Intronless Pre-mRNA	0.00945977
GM2	REAC	SUMOylation of ubiquitinylation proteins	0.0100661
GM2	REAC	HIV Transcription Initiation	0.0101444
GM2	REAC	RNA Polymerase II Promoter Escape	0.0101444
GM2	REAC	RNA Polymerase II Transcription Initiation And Promoter Clearance	0.0101444
GM2	REAC	RNA Polymerase II HIV Promoter Escape	0.0101444
GM2	REAC	RNA Polymerase II Transcription Pre-Initiation And Promoter Opening	0.0101444
GM2	REAC	RNA Polymerase II Transcription Initiation	0.0101444
GM2	REAC	Unfolded Protein Response (UPR)	0.0102843
GM2	REAC	Rev-mediated nuclear export of HIV RNA	0.0126961
GM2	REAC	PERK regulates gene expression	0.0126961
GM2	REAC	Diseases of signal transduction by growth factor receptors and second messengers	0.0136779
GM2	REAC	Ub-specific processing proteases	0.0160862
GM2	REAC	RUNX1 regulates transcription of genes involved in differentiation of HSCs	0.0192145
GM2	REAC	Cytokine Signaling in Immune system	0.0201587
GM2	REAC	Formation of TC-NER Pre-Incision Complex	0.0213396
GM2	REAC	Transcription-Coupled Nucleotide Excision Repair (TC-NER)	0.0229211
GM2	REAC	Adaptive Immune System	0.0273433
GM2	REAC	Interactions of Vpr with host cellular proteins	0.0307835
GM2	REAC	Nuclear Envelope (NE) Reassembly	0.0339158
GM2	REAC	RNA Polymerase I Transcription Termination	0.0397994
GM2	REAC	Nuclear import of Rev protein	0.0397994
GM2	REAC	Transport of the SLBP independent Mature mRNA	0.0397994
GM2	REAC	HSF1 activation	0.0447425
GM2	REAC	TP53 Regulates Transcription of DNA Repair Genes	0.0497567
GM2	REAC	Signaling by FGFR2 IIIa TM	0.0499397
GM3	KEGG	Cell cycle	1.42456e-08
GM3	KEGG	p53 signaling pathway	1.43069e-05
GM3	KEGG	Fanconi anemia pathway	4.52017e-05
GM3	KEGG	Oocyte meiosis	0.000198834
GM3	KEGG	Homologous recombination	0.00373872
GM3	KEGG	Human T-cell leukemia virus 1 infection	0.00565532
GM3	KEGG	Mismatch repair	0.0126853
GM3	KEGG	Cellular senescence	0.0175245
GM3	KEGG	DNA replication	0.0457311
GM3	KEGG	Progesterone-mediated oocyte maturation	0.0499346
GM3	REAC	Cell Cycle	8.10188e-40
GM3	REAC	Cell Cycle, Mitotic	9.58505e-31
GM3	REAC	Cell Cycle Checkpoints	8.31869e-22
GM3	REAC	Mitotic Prometaphase	1.60411e-21
GM3	REAC	Resolution of Sister Chromatid Cohesion	4.0935e-17
GM3	REAC	Amplification of signal from unattached kinetochores via a MAD2 inhibitory signal	4.05055e-16
GM3	REAC	Amplification of signal from the kinetochores	4.05055e-16
GM3	REAC	M Phase	3.65266e-15
GM3	REAC	Mitotic Spindle Checkpoint	1.277e-14
GM3	REAC	EML4 and NUDC in mitotic spindle formation	1.1119e-13
GM3	REAC	RHO GTPase Effectors	4.0973e-12
GM3	REAC	RHO GTPases Activate Formins	2.76583e-11
GM3	REAC	Chromosome Maintenance	6.64861e-11
GM3	REAC	Signaling by Rho GTPases	1.05916e-10
GM3	REAC	Mitotic Metaphase and Anaphase	1.17561e-10
GM3	REAC	Separation of Sister Chromatids	2.15029e-10
GM3	REAC	Mitotic Anaphase	4.32045e-10
GM3	REAC	HDR through Homologous Recombination (HRR)	1.0686e-06
GM3	REAC	G2/M Checkpoints	1.37648e-06
GM3	REAC	Homology Directed Repair	3.95807e-06
GM3	REAC	Mitotic G1 phase and G1/S transition	4.56813e-06
GM3	REAC	Deposition of new CENPA-containing nucleosomes at the centromere	5.13724e-06
GM3	REAC	Nucleosome assembly	5.13724e-06
GM3	REAC	G1/S-Specific Transcription	5.18982e-06
GM3	REAC	Condensation of Prometaphase Chromosomes	6.07561e-06
GM3	REAC	HDR through Homologous Recombination (HRR) or Single Strand Annealing (SSA)	6.47291e-06
GM3	REAC	DNA Repair	7.76232e-06
GM3	REAC	DNA Double-Strand Break Repair	6.00499e-05
GM3	REAC	Telomere C-strand (Lagging Strand) Synthesis	6.37916e-05
GM3	REAC	G2/M DNA damage checkpoint	9.86125e-05
GM3	REAC	G1/S Transition	9.86148e-05
GM3	REAC	Homologous DNA Pairing and Strand Exchange	0.000120987
GM3	REAC	Transcriptional Regulation by TP53	0.000126596
GM3	REAC	Mitotic G2-G2/M phases	0.000241892
GM3	REAC	Polo-like kinase mediated events	0.000368959
GM3	REAC	Presynaptic phase of homologous DNA pairing and strand exchange	0.000378366
GM3	REAC	Resolution of D-loop Structures through Holliday Junction Intermediates	0.000444961
GM3	REAC	G2/M Transition	0.000618555
GM3	REAC	Resolution of D-Loop Structures	0.000624941
GM3	REAC	DNA Replication	0.000849655
GM3	REAC	Telomere Maintenance	0.000882527
GM3	REAC	Processive synthesis on the C-strand of the telomere	0.00098974
GM3	REAC	Phosphorylation of Emi1	0.00145113
GM3	REAC	Extension of Telomeres	0.00157775
GM3	REAC	Activation of ATR in response to replication stress	0.00160189
GM3	REAC	DNA strand elongation	0.0027244
GM3	REAC	Fanconi Anemia Pathway	0.00283507
GM3	REAC	Resolution of D-loop Structures through Synthesis-Dependent Strand Annealing (SDSA)	0.00311851
GM3	REAC	Processing of DNA double-strand break ends	0.00315253
GM3	REAC	Activation of the pre-replicative complex	0.00371547
GM3	REAC	G0 and Early G1	0.00444809
GM3	REAC	Regulation of TP53 Activity through Phosphorylation	0.00521459
GM3	REAC	TP53 Regulates Transcription of Cell Cycle Genes	0.00533899
GM3	REAC	Regulation of PLK1 Activity at G2/M Transition	0.00739339
GM3	REAC	Intra-Golgi and retrograde Golgi-to-ER traffic	0.0106866
GM3	REAC	Kinesins	0.0116751
GM3	REAC	S Phase	0.0137241
GM3	REAC	AURKA Activation by TPX2	0.0145193
GM3	REAC	COPI-dependent Golgi-to-ER retrograde traffic	0.016214
GM3	REAC	Chk1/Chk2(Cds1) mediated inactivation of Cyclin B:Cdk1 complex	0.0171656
GM3	REAC	Gap-filling DNA repair synthesis and ligation in GG-NER	0.0197988
GM3	REAC	Cyclin A/B1/B2 associated events during G2/M transition	0.0197988
GM3	REAC	G2/M DNA replication checkpoint	0.0218507
GM3	REAC	Mismatch repair (MMR) directed by MSH2:MSH6 (MutSalpha)	0.0286265
GM3	REAC	Mismatch repair (MMR) directed by MSH2:MSH3 (MutSbeta)	0.0286265
GM3	REAC	Lagging Strand Synthesis	0.0316974
GM3	REAC	Mismatch Repair	0.0454685
GM3	REAC	Processive synthesis on the lagging strand	0.0454685
GM4	KEGG	DNA replication	9.49899e-12
GM4	KEGG	Cell cycle	7.13859e-09
GM4	KEGG	Glyoxylate and dicarboxylate metabolism	9.22961e-07
GM4	KEGG	Metabolic pathways	7.46461e-05
GM4	KEGG	Carbon metabolism	0.000325178
GM4	KEGG	Base excision repair	0.000371389
GM4	KEGG	Propanoate metabolism	0.00425031
GM4	KEGG	Valine, leucine and isoleucine degradation	0.00954827
GM4	KEGG	Mismatch repair	0.021768
GM4	KEGG	Fanconi anemia pathway	0.0245548
GM4	KEGG	Synthesis and degradation of ketone bodies	0.0433901
GM4	REAC	Cell Cycle	6.01968e-14
GM4	REAC	DNA strand elongation	4.57812e-12
GM4	REAC	S Phase	7.07114e-11
GM4	REAC	DNA Replication	1.58293e-09
GM4	REAC	Cell Cycle Checkpoints	1.59606e-09
GM4	REAC	Cell Cycle, Mitotic	2.02766e-09
GM4	REAC	Synthesis of DNA	2.27857e-09
GM4	REAC	Activation of ATR in response to replication stress	2.46314e-08
GM4	REAC	Activation of the pre-replicative complex	1.04473e-06
GM4	REAC	Unwinding of DNA	1.19936e-06
GM4	REAC	Resolution of Abasic Sites (AP sites)	3.98327e-05
GM4	REAC	Polymerase switching on the C-strand of the telomere	4.942e-05
GM4	REAC	G2/M Checkpoints	9.14115e-05
GM4	REAC	Metabolism	0.000102124
GM4	REAC	DNA Repair	0.00012456
GM4	REAC	Polymerase switching	0.000192641
GM4	REAC	Leading Strand Synthesis	0.000192641
GM4	REAC	Lagging Strand Synthesis	0.000230527
GM4	REAC	Telomere C-strand (Lagging Strand) Synthesis	0.000381989
GM4	REAC	G1/S Transition	0.000440229
GM4	REAC	Mitochondrial Fatty Acid Beta-Oxidation	0.000558899
GM4	REAC	Mitotic G1 phase and G1/S transition	0.000715486
GM4	REAC	Resolution of AP sites via the multiple-nucleotide patch replacement pathway	0.0016616
GM4	REAC	Extension of Telomeres	0.00310391
GM4	REAC	PCNA-Dependent Long Patch Base Excision Repair	0.00512543
GM4	REAC	Switching of origins to a post-replicative state	0.00533276
GM4	REAC	Chromosome Maintenance	0.0069176
GM4	REAC	Presynaptic phase of homologous DNA pairing and strand exchange	0.00795038
GM4	REAC	Mitotic Spindle Checkpoint	0.0106089
GM4	REAC	DNA Replication Pre-Initiation	0.0132358
GM4	REAC	Homologous DNA Pairing and Strand Exchange	0.0150523
GM4	REAC	Homology Directed Repair	0.0151099
GM4	REAC	Mitotic Prometaphase	0.0196729
GM4	REAC	Separation of Sister Chromatids	0.0247473
GM4	REAC	HDR through Homologous Recombination (HRR)	0.028126
GM4	REAC	HDR through Single Strand Annealing (SSA)	0.0390345
GM4	REAC	RHO GTPases Activate Formins	0.045098
GM4	REAC	Mitotic Anaphase	0.0470519
GM4	REAC	Resolution of Sister Chromatid Cohesion	0.0493752
GM5	KEGG	RNA transport	0.0415658
GM5	REAC	mRNA Splicing - Major Pathway	0.00126798
GM5	REAC	Metabolism of RNA	0.00203568
GM5	REAC	mRNA Splicing	0.00237965
GM5	REAC	Processing of Capped Intron-Containing Pre-mRNA	0.00582501
GM5	REAC	Gene expression (Transcription)	0.0118769
GM6	KEGG	Herpes simplex virus 1 infection	0.00445897
GM8	REAC	Metabolism of RNA	7.10214e-07
GM8	REAC	Major pathway of rRNA processing in the nucleolus and cytosol	0.0349179
GM9	KEGG	Allograft rejection	4.31713e-09
GM9	KEGG	Graft-versus-host disease	9.03301e-09
GM9	KEGG	Type I diabetes mellitus	1.77048e-08
GM9	KEGG	Asthma	3.53925e-08
GM9	KEGG	Intestinal immune network for IgA production	4.83056e-08
GM9	KEGG	Autoimmune thyroid disease	9.891e-08
GM9	KEGG	Viral myocarditis	3.00015e-07
GM9	KEGG	Inflammatory bowel disease	6.9138e-07
GM9	KEGG	Antigen processing and presentation	1.64646e-06
GM9	KEGG	Leishmaniasis	2.31901e-06
GM9	KEGG	Phagosome	4.48108e-06
GM9	KEGG	Th1 and Th2 cell differentiation	1.24846e-05
GM9	KEGG	Hematopoietic cell lineage	2.08022e-05
GM9	KEGG	Th17 cell differentiation	4.19908e-05
GM9	KEGG	Human T-cell leukemia virus 1 infection	0.000161064
GM9	KEGG	Staphylococcus aureus infection	0.000168338
GM9	KEGG	Rheumatoid arthritis	0.000181899
GM9	KEGG	Cell adhesion molecules	0.00054731
GM9	KEGG	Epstein-Barr virus infection	0.000642117
GM9	KEGG	Toxoplasmosis	0.000762016
GM9	KEGG	Tuberculosis	0.0020598
GM9	KEGG	Systemic lupus erythematosus	0.00266093
GM9	KEGG	Influenza A	0.0122671
GM9	KEGG	Apoptosis	0.0275318
GM9	REAC	Immune System	2.95555e-07
GM9	REAC	Neutrophil degranulation	1.7384e-05
GM9	REAC	MHC class II antigen presentation	3.51006e-05
GM9	REAC	Translocation of ZAP-70 to Immunological synapse	5.7276e-05
GM9	REAC	Phosphorylation of CD3 and TCR zeta chains	0.000122447
GM9	REAC	PD-1 signaling	0.00627248
GM9	REAC	Innate Immune System	0.0175239
GM9	REAC	Dissolution of Fibrin Clot	0.0286081
GM9	REAC	Generation of second messenger molecules	0.0292889
GM10	KEGG	Cytokine-cytokine receptor interaction	0.00216081
GM10	REAC	Immune System	2.73309e-05
GM10	REAC	Signaling by Interleukins	0.000552806
GM10	REAC	Cytokine Signaling in Immune system	0.00221345
GM11	KEGG	Influenza A	2.37142e-08
GM11	KEGG	Hepatitis C	4.07574e-07
GM11	KEGG	Measles	4.60903e-06
GM11	KEGG	RIG-I-like receptor signaling pathway	7.55947e-05
GM11	KEGG	Epstein-Barr virus infection	0.000868937
GM11	KEGG	NOD-like receptor signaling pathway	0.00697149
GM11	KEGG	Herpes simplex virus 1 infection	0.0180122
GM11	REAC	Interferon Signaling	3.28702e-19
GM11	REAC	Interferon alpha/beta signaling	1.1986e-18
GM11	REAC	Antiviral mechanism by IFN-stimulated genes	6.43324e-12
GM11	REAC	Cytokine Signaling in Immune system	1.0536e-09
GM11	REAC	Immune System	3.34914e-07
GM11	REAC	Interferon gamma signaling	2.20867e-06
GM11	REAC	OAS antiviral response	3.05804e-06
GM11	REAC	ISG15 antiviral mechanism	2.01316e-05
GM11	REAC	DDX58/IFIH1-mediated induction of interferon-alpha/beta	0.00120426
GM11	REAC	Negative regulators of DDX58/IFIH1 signaling	0.0486927
GM12	KEGG	Viral protein interaction with cytokine and cytokine receptor	0.00496932
GM12	KEGG	Natural killer cell mediated cytotoxicity	0.00977067
GM12	KEGG	Graft-versus-host disease	0.0296709
GM12	KEGG	Chemokine signaling pathway	0.0351877
GM12	REAC	Immunoregulatory interactions between a Lymphoid and a non-Lymphoid cell	0.00118486

## Sheet: Supplementary Table 6
Supplementary Table 6. Pseudotime-associated genes
We used monocle3 to order cells into a branched pseudotime trajectory spanning four time points of activation, from 0h to 5 days. We then used a Moran's I test (two-sided) to identify genes that significantly change their expression level as a function of pseudotime. Finally, we used gprofiler2 with REACTOME as a reference to identiy pathways enriched in pseudotime-associated genes.
We report any genes with a q value < 0.05 and a Moran's I > 0.05
gene_name	gene_id	morans_I	morans_test_statistic	p_value	q_value
"SEPT1"	ENSG00000180096	0.19632	553.222	0	0
"SEPT2"	ENSG00000168385	0.158166	445.708	0	0
"MARCH5"	ENSG00000198060	0.0638229	179.854	0	0
"SEPT6"	ENSG00000125354	0.115234	324.727	0	0
"SEPT7"	ENSG00000122545	0.135387	381.519	0	0
"SEPT9"	ENSG00000184640	0.107951	304.203	0	0
"SEPT11"	ENSG00000138758	0.113013	318.47	0	0
"AAAS"	ENSG00000094914	0.126969	357.798	0	0
"AAED1"	ENSG00000158122	0.0933555	263.076	0	0
"AAGAB"	ENSG00000103591	0.0901251	253.973	0	0
"AAMP"	ENSG00000127837	0.218485	615.683	0	0
"AAR2"	ENSG00000131043	0.0619564	174.595	0	0
"AARS"	ENSG00000090861	0.14331	403.843	0	0
"AASDHPPT"	ENSG00000149313	0.0944695	266.214	0	0
"AATF"	ENSG00000275700	0.205606	579.392	0	0
"ABCB7"	ENSG00000131269	0.0767752	216.353	0	0
"ABCB8"	ENSG00000197150	0.087394	246.277	0	0
"ABCD3"	ENSG00000117528	0.0704824	198.621	0	0
"ABCE1"	ENSG00000164163	0.36335	1023.9	0	0
"ABCF1"	ENSG00000204574	0.271067	763.857	0	0
"ABCF2-1"	ENSG00000033050	0.328906	926.842	0	0
"ABCF3"	ENSG00000161204	0.0577358	162.701	0	0
"ABHD10"	ENSG00000144827	0.0860639	242.528	0	0
"ABHD11"	ENSG00000106077	0.133589	376.453	0	0
"ABHD14B"	ENSG00000114779	0.08853	249.477	0	0
"ABHD17A"	ENSG00000129968	0.134284	378.41	0	0
"ABHD5"	ENSG00000011198	0.0791204	222.963	0	0
"ABI1"	ENSG00000136754	0.0735436	207.246	0	0
"ABI2"	ENSG00000138443	0.0669168	188.573	0	0
"ABI3"	ENSG00000108798	0.271753	765.788	0	0
"ABRACL"	ENSG00000146386	0.335707	946.008	0	0
"ABT1"	ENSG00000146109	0.169732	478.299	0	0
"AC002454.1"	ENSG00000237819	0.0506187	142.658	0	0
"AC004148.2"	ENSG00000263272	0.244697	689.549	0	0
"AC004585.1"	ENSG00000266088	0.157184	442.945	0	0
"AC004687.1"	ENSG00000265206	0.0500341	140.998	0	0
"AC005842.1"	ENSG00000256862	0.0543757	153.234	0	0
"AC009948.1"	ENSG00000223960	0.0593216	167.173	0	0
"AC011603.2"	ENSG00000258017	0.0563445	158.784	0	0
"AC016831.5"	ENSG00000271204	0.0784679	221.123	0	0
"AC017002.3"	ENSG00000240350	0.252807	712.406	0	0
"AC018816.1"	ENSG00000235978	0.0504125	142.066	0	0
"AC020571.1"	ENSG00000229056	0.0596979	168.232	0	0
"AC058791.1"	ENSG00000273319	0.0768319	216.513	0	0
"AC073611.1"	ENSG00000257605	0.142953	402.843	0	0
"AC084033.3"	ENSG00000257698	0.122752	345.913	0	0
"AC090204.1"	ENSG00000247134	0.0864329	243.571	0	0
"AC097534.2"	ENSG00000272870	0.241206	679.716	0	0
"AC108134.3"	ENSG00000262370	0.0721373	203.291	0	0
"AC114760.2"	ENSG00000272211	0.0518288	146.055	0	0
"AC114803.1"	ENSG00000230432	0.0781145	220.148	0	0
"AC133644.2"	ENSG00000273445	0.258812	729.325	0	0
"AC147651.4"	ENSG00000237181	0.191934	540.868	0	0
"ACAA1"	ENSG00000060971	0.129881	366.001	0	0
"ACAA2"	ENSG00000167315	0.302331	851.956	0	0
"ACACA"	ENSG00000278540	0.0781901	220.342	0	0
"ACAD9"	ENSG00000177646	0.133065	374.975	0	0
"ACADM"	ENSG00000117054	0.240649	678.14	0	0
"ACADVL"	ENSG00000072778	0.296624	835.875	0	0
"ACAP1"	ENSG00000072818	0.242943	684.604	0	0
"ACAP2"	ENSG00000114331	0.0509115	143.47	0	0
"ACAT1"	ENSG00000075239	0.250481	705.845	0	0
"ACAT2"	ENSG00000120437	0.412833	1163.34	0	0
"ACBD6"	ENSG00000230124	0.146295	412.255	0	0
"ACD"	ENSG00000102977	0.178966	504.321	0	0
"ACIN1"	ENSG00000100813	0.157127	442.781	0	0
"ACLY"	ENSG00000131473	0.118452	333.795	0	0
"ACO2"	ENSG00000100412	0.21991	619.698	0	0
"ACOT13"	ENSG00000112304	0.229015	645.358	0	0
"ACOT4"	ENSG00000177465	0.0560518	157.957	0	0
"ACOT7"	ENSG00000097021	0.455549	1283.72	0	0
"ACOT8"	ENSG00000101473	0.0887371	250.061	0	0
"ACOT9"	ENSG00000123130	0.188634	531.564	0	0
"ACOX3"	ENSG00000087008	0.0812372	228.928	0	0
"ACP1"	ENSG00000143727	0.354361	998.572	0	0
"ACP5"	ENSG00000102575	0.216884	611.174	0	0
"ACSL3"	ENSG00000123983	0.0676663	190.685	0	0
"ACSL4"	ENSG00000068366	0.0620474	174.851	0	0
"ACSL5"	ENSG00000197142	0.0687043	193.61	0	0
"ACSS2"	ENSG00000131069	0.0528914	149.052	0	0
"ACTA2"	ENSG00000107796	0.0727388	204.982	0	0
"ACTB"	ENSG00000075624	0.479086	1350.05	0	0
"ACTG1"	ENSG00000184009	0.464776	1309.72	0	0
"ACTL6A"	ENSG00000136518	0.262842	740.678	0	0
"ACTN1"	ENSG00000072110	0.127656	359.732	0	0
"ACTN4"	ENSG00000130402	0.139808	393.975	0	0
"ACTR10"	ENSG00000131966	0.0669584	188.689	0	0
"ACTR1A"	ENSG00000138107	0.112933	318.244	0	0
"ACTR1B"	ENSG00000115073	0.0944113	266.05	0	0
"ACTR2"	ENSG00000138071	0.0776093	218.703	0	0
"ACTR3"	ENSG00000115091	0.34406	969.546	0	0
"ACTR6"	ENSG00000075089	0.0516915	145.668	0	0
"ACYP1"	ENSG00000119640	0.246256	693.941	0	0
"ADA"	ENSG00000196839	0.210631	593.552	0	0
"ADAM15"	ENSG00000143537	0.0723294	203.826	0	0
"ADAM19"	ENSG00000135074	0.124491	350.815	0	0
"ADAM8"	ENSG00000151651	0.115792	326.301	0	0
"ADAT2"	ENSG00000189007	0.0527703	148.71	0	0
"ADD3"	ENSG00000148700	0.0815567	229.827	0	0
"ADGRE5"	ENSG00000123146	0.0547117	154.179	0	0
"ADGRG1"	ENSG00000205336	0.0545357	153.7	0	0
"ADH5"	ENSG00000197894	0.161693	455.646	0	0
"ADI1"	ENSG00000182551	0.158212	445.836	0	0
"ADIPOR1"	ENSG00000159346	0.195962	552.214	0	0
"ADIPOR2"	ENSG00000006831	0.0525884	148.196	0	0
"ADK"	ENSG00000156110	0.221626	624.533	0	0
"ADM"	ENSG00000148926	0.288451	812.862	0	0
"ADO"	ENSG00000181915	0.0535186	150.818	0	0
"ADPRHL2"	ENSG00000116863	0.166972	470.522	0	0
"ADRM1"	ENSG00000130706	0.450766	1270.24	0	0
"ADSL"	ENSG00000239900	0.246773	695.396	0	0
"ADSS"	ENSG00000035687	0.13246	373.27	0	0
"ADTRP"	ENSG00000111863	0.117457	330.991	0	0
"AEN"	ENSG00000181026	0.0597361	168.338	0	0
"AES"	ENSG00000104964	0.252044	710.251	0	0
"AFG3L2"	ENSG00000141385	0.167591	472.266	0	0
"AFMID"	ENSG00000183077	0.0552113	155.59	0	0
"AGA"	ENSG00000038002	0.0629283	177.333	0	0
"AGFG1"	ENSG00000173744	0.0582241	164.078	0	0
"AGK"	ENSG00000006530	0.0648213	182.668	0	0
"AGMAT"	ENSG00000116771	0.120617	339.898	0	0
"AGO2"	ENSG00000123908	0.0808742	227.904	0	0
"AGPAT2"	ENSG00000169692	0.148969	419.793	0	0
"AGPAT5"	ENSG00000155189	0.144622	407.543	0	0
"AGPS"	ENSG00000018510	0.115797	326.315	0	0
"AHCY"	ENSG00000101444	0.420658	1185.4	0	0
"AHCYL1"	ENSG00000168710	0.118803	334.786	0	0
"AHI1"	ENSG00000135541	0.0818035	230.523	0	0
"AHNAK"	ENSG00000124942	0.0942359	265.558	0	0
"AHSA1"	ENSG00000100591	0.433485	1221.54	0	0
"AIF1"	ENSG00000204472	0.32153	906.058	0	0
"AIFM1"	ENSG00000156709	0.190763	537.566	0	0
"AIFM2"	ENSG00000042286	0.107469	302.848	0	0
"AIG1"	ENSG00000146416	0.0737074	207.709	0	0
"AIM2"	ENSG00000163568	0.377133	1062.75	0	0
"AIMP1"	ENSG00000164022	0.230787	650.349	0	0
"AIMP2"	ENSG00000106305	0.373881	1053.58	0	0
"AIP"	ENSG00000110711	0.200127	563.952	0	0
"AK2"	ENSG00000004455	0.362092	1020.36	0	0
"AK3"	ENSG00000147853	0.0749752	211.281	0	0
"AK4"	ENSG00000162433	0.322902	909.928	0	0
"AK6"	ENSG00000085231	0.432012	1217.39	0	0
"AKAP1"	ENSG00000121057	0.0725726	204.512	0	0
"AKAP8"	ENSG00000105127	0.0719144	202.656	0	0
"AKAP8L"	ENSG00000011243	0.0551157	155.318	0	0
"AKIP1"	ENSG00000166452	0.166741	469.871	0	0
"AKIRIN1"	ENSG00000174574	0.0591579	166.708	0	0
"AKIRIN2"	ENSG00000135334	0.0731757	206.21	0	0
"AKR1A1"	ENSG00000117448	0.298082	839.983	0	0
"AKR1B1"	ENSG00000085662	0.220794	622.188	0	0
"AKR7A2"	ENSG00000053371	0.204997	577.676	0	0
"AKT1S1"	ENSG00000204673	0.0644254	181.553	0	0
"AL031429.1"	ENSG00000235782	0.142763	410.732	0	0
"AL138724.1"	ENSG00000272269	0.0957202	269.741	0	0
"AL158071.3"	ENSG00000230537	0.0888258	250.325	0	0
"AL158071.4"	ENSG00000237422	0.0918051	258.719	0	0
"AL354707.1"	ENSG00000225489	0.0688927	194.144	0	0
"AL355338.1"	ENSG00000274605	0.0929833	262.03	0	0
"AL391056.1"	ENSG00000227619	0.0531507	149.79	0	0
"AL391832.2"	ENSG00000238005	0.066073	186.202	0	0
"AL441992.1"	ENSG00000223478	0.161321	454.6	0	0
"AL445524.1"	ENSG00000233461	0.207953	586.006	0	0
"AL606807.1"	ENSG00000237372	0.146501	412.839	0	0
"ALAS1"	ENSG00000023330	0.143946	405.637	0	0
"ALDH16A1"	ENSG00000161618	0.111397	313.917	0	0
"ALDH18A1"	ENSG00000059573	0.0942135	265.494	0	0
"ALDH1B1"	ENSG00000137124	0.116589	328.548	0	0
"ALDH9A1"	ENSG00000143149	0.0763637	215.193	0	0
"ALDOA"	ENSG00000149925	0.190374	536.467	0	0
"ALDOC"	ENSG00000109107	0.464117	1307.86	0	0
"ALG1"	ENSG00000033011	0.0959762	270.461	0	0
"ALG13"	ENSG00000101901	0.158552	446.794	0	0
"ALG14"	ENSG00000172339	0.114856	323.664	0	0
"ALG3"	ENSG00000214160	0.22418	631.731	0	0
"ALG5"	ENSG00000120697	0.197331	556.072	0	0
"ALG8"	ENSG00000159063	0.12981	365.801	0	0
"ALKBH2"	ENSG00000189046	0.199592	562.444	0	0
"ALKBH3"	ENSG00000166199	0.0876602	247.027	0	0
"ALKBH5"	ENSG00000091542	0.0637788	179.729	0	0
"ALKBH6"	ENSG00000239382	0.0785773	221.432	0	0
"ALKBH7"	ENSG00000125652	0.147079	414.465	0	0
"ALOX5AP"	ENSG00000132965	0.332879	938.039	0	0
"ALYREF"	ENSG00000183684	0.216615	610.415	0	0
"AMD1"	ENSG00000123505	0.272225	767.12	0	0
"AMDHD2"	ENSG00000162066	0.0549988	154.989	0	0
"AMZ2"	ENSG00000196704	0.149515	421.329	0	0
"ANAPC10"	ENSG00000164162	0.123349	347.595	0	0
"ANAPC11"	ENSG00000141552	0.365951	1031.23	0	0
"ANAPC13"	ENSG00000129055	0.110802	312.238	0	0
"ANAPC15"	ENSG00000110200	0.198378	559.022	0	0
"ANAPC16"	ENSG00000166295	0.143389	404.066	0	0
"ANAPC4"	ENSG00000053900	0.0578341	162.978	0	0
"ANAPC5"	ENSG00000089053	0.14644	412.663	0	0
"ANAPC7"	ENSG00000196510	0.0811782	228.761	0	0
"ANG"	ENSG00000214274	0.0714221	201.278	0	0
"ANGPTL4"	ENSG00000167772	0.106846	301.12	0	0
"ANKHD1"	ENSG00000131503	0.0696193	196.189	0	0
"ANKLE2"	ENSG00000176915	0.0549169	154.757	0	0
"ANKRD11"	ENSG00000167522	0.0534826	150.715	0	0
"ANKRD37"	ENSG00000186352	0.250675	706.395	0	0
"ANKRD39"	ENSG00000213337	0.189955	535.288	0	0
"ANKZF1"	ENSG00000163516	0.0990076	279.003	0	0
"ANLN"	ENSG00000011426	0.100651	283.64	0	0
"ANP32A"	ENSG00000140350	0.341074	961.131	0	0
"ANP32B"	ENSG00000136938	0.336443	948.082	0	0
"ANP32E"	ENSG00000143401	0.32682	920.963	0	0
"ANXA1"	ENSG00000135046	0.23726	668.59	0	0
"ANXA11"	ENSG00000122359	0.214259	603.774	0	0
"ANXA2"	ENSG00000182718	0.389727	1098.23	0	0
"ANXA2R"	ENSG00000177721	0.0863002	243.194	0	0
"ANXA3"	ENSG00000138772	0.110101	310.28	0	0
"ANXA4"	ENSG00000196975	0.1472	414.806	0	0
"ANXA5"	ENSG00000164111	0.330643	931.737	0	0
"ANXA6"	ENSG00000197043	0.235852	664.621	0	0
"ANXA7"	ENSG00000138279	0.228743	644.589	0	0
"AP002852.1"	ENSG00000253633	0.101871	287.09	0	0
"AP003472.1"	ENSG00000253824	0.07398	208.488	0	0
"AP1B1"	ENSG00000100280	0.0753906	212.452	0	0
"AP1G2"	ENSG00000213983	0.0522302	147.187	0	0
"AP1M1"	ENSG00000072958	0.058537	164.959	0	0
"AP1S1"	ENSG00000106367	0.252203	710.698	0	0
"AP1S2"	ENSG00000182287	0.0814007	229.387	0	0
"AP2A1"	ENSG00000196961	0.0942647	265.638	0	0
"AP2B1"	ENSG00000006125	0.0866723	244.242	0	0
"AP2M1"	ENSG00000161203	0.248471	700.18	0	0
"AP2S1"	ENSG00000042753	0.346783	977.219	0	0
"AP3B1"	ENSG00000132842	0.0591704	166.744	0	0
"AP3D1"	ENSG00000065000	0.1145	322.66	0	0
"AP3M2"	ENSG00000070718	0.0591627	166.722	0	0
"AP3S1"	ENSG00000177879	0.250936	707.127	0	0
"AP4M1"	ENSG00000221838	0.0582987	164.289	0	0
"APEH"	ENSG00000164062	0.193556	545.435	0	0
"APEX1"	ENSG00000100823	0.331136	933.126	0	0
"APEX2"	ENSG00000169188	0.171647	483.697	0	0
"APH1A"	ENSG00000117362	0.104372	294.119	0	0
"API5"	ENSG00000166181	0.121748	343.084	0	0
"APIP"	ENSG00000149089	0.147509	415.676	0	0
"APMAP"	ENSG00000101474	0.0808996	227.975	0	0
"APOBEC3C"	ENSG00000244509	0.209223	589.585	0	0
"APOBEC3G"	ENSG00000239713	0.28109	792.1	0	0
"APOBEC3H"	ENSG00000100298	0.228009	642.525	0	0
"APOL2"	ENSG00000128335	0.112452	316.887	0	0
"APOO"	ENSG00000184831	0.182537	514.385	0	0
"APOPT1"	ENSG00000256053	0.16554	466.488	0	0
"APPL1"	ENSG00000157500	0.120387	339.249	0	0
"APRT"	ENSG00000198931	0.339669	957.172	0	0
"APTX"	ENSG00000137074	0.18224	513.548	0	0
"AQP3"	ENSG00000165272	0.116523	328.359	0	0
"ARAF"	ENSG00000078061	0.0557451	157.091	0	0
"ARCN1"	ENSG00000095139	0.065342	184.135	0	0
"AREG"	ENSG00000109321	0.0738534	208.133	0	0
"ARF1"	ENSG00000143761	0.254172	716.246	0	0
"ARF3"	ENSG00000134287	0.15393	433.77	0	0
"ARF4"	ENSG00000168374	0.253798	715.192	0	0
"ARF5"	ENSG00000004059	0.0910791	256.66	0	0
"ARF6"	ENSG00000165527	0.235315	663.11	0	0
"ARFGAP3"	ENSG00000242247	0.0726026	204.595	0	0
"ARFIP2"	ENSG00000132254	0.112591	317.281	0	0
"ARG2"	ENSG00000081181	0.151807	427.792	0	0
"ARGLU1"	ENSG00000134884	0.08818	248.49	0	0
"ARHGAP11A"	ENSG00000198826	0.118501	333.937	0	0
"ARHGAP15"	ENSG00000075884	0.0939467	264.741	0	0
"ARHGAP18"	ENSG00000146376	0.102487	288.81	0	0
"ARHGAP30"	ENSG00000186517	0.0514432	144.968	0	0
"ARHGAP4"	ENSG00000089820	0.0647106	182.356	0	0
"ARHGAP9"	ENSG00000123329	0.0705723	198.873	0	0
"ARHGDIA"	ENSG00000141522	0.289716	816.407	0	0
"ARHGDIB"	ENSG00000111348	0.336077	947.053	0	0
"ARHGEF1"	ENSG00000076928	0.0692593	195.173	0	0
"ARHGEF39"	ENSG00000137135	0.128766	362.864	0	0
"ARHGEF6"	ENSG00000129675	0.0727277	204.948	0	0
"ARID3A"	ENSG00000116017	0.0587787	165.642	0	0
"ARID5A"	ENSG00000196843	0.214316	603.935	0	0
"ARID5B"	ENSG00000150347	0.153423	432.341	0	0
"ARIH2"	ENSG00000177479	0.120665	340.031	0	0
"ARL1"	ENSG00000120805	0.195385	550.588	0	0
"ARL13B"	ENSG00000169379	0.0774804	218.341	0	0
"ARL16"	ENSG00000214087	0.0803923	226.546	0	0
"ARL2"	ENSG00000213465	0.314592	886.507	0	0
"ARL3"	ENSG00000138175	0.22939	646.415	0	0
"ARL4A"	ENSG00000122644	0.0642417	181.035	0	0
"ARL4C"	ENSG00000188042	0.138139	389.273	0	0
"ARL5A"	ENSG00000162980	0.101916	287.198	0	0
"ARL6IP1"	ENSG00000170540	0.0617907	174.127	0	0
"ARL6IP4"	ENSG00000182196	0.187749	529.071	0	0
"ARL6IP5"	ENSG00000144746	0.133815	377.086	0	0
"ARL6IP6"	ENSG00000177917	0.145123	408.953	0	0
"ARL8B"	ENSG00000134108	0.0867088	244.345	0	0
"ARMC1"	ENSG00000104442	0.129542	365.047	0	0
"ARMC10"	ENSG00000170632	0.195242	550.185	0	0
"ARMC6"	ENSG00000105676	0.163538	460.845	0	0
"ARMCX3"	ENSG00000102401	0.0759721	214.09	0	0
"ARMCX6"	ENSG00000198960	0.0673283	189.732	0	0
"ARMH1"	ENSG00000198520	0.134431	378.824	0	0
"ARMT1"	ENSG00000146476	0.0960405	270.642	0	0
"ARNTL2"	ENSG00000029153	0.0631583	177.985	0	0
"ARPC1A"	ENSG00000241685	0.178798	503.846	0	0
"ARPC1B"	ENSG00000130429	0.34908	983.693	0	0
"ARPC2"	ENSG00000163466	0.331701	934.72	0	0
"ARPC3"	ENSG00000111229	0.308163	868.391	0	0
"ARPC4"	ENSG00000241553	0.287047	808.886	0	0
"ARPC5"	ENSG00000162704	0.246051	693.362	0	0
"ARPC5L"	ENSG00000136950	0.433274	1220.95	0	0
"ARPP19"	ENSG00000128989	0.199851	563.173	0	0
"ARRB2"	ENSG00000141480	0.162508	457.943	0	0
"ARV1"	ENSG00000173409	0.103078	290.473	0	0
"ASB1"	ENSG00000065802	0.0783552	220.806	0	0
"ASB2"	ENSG00000100628	0.167489	471.981	0	0
"ASCC1"	ENSG00000138303	0.12816	361.152	0	0
"ASCC2"	ENSG00000100325	0.0577209	162.659	0	0
"ASCC3"	ENSG00000112249	0.0679281	191.423	0	0
"ASF1B"	ENSG00000105011	0.532315	1500.04	0	0
"ASH2L"	ENSG00000129691	0.07285	205.292	0	0
"ASL"	ENSG00000126522	0.152493	429.722	0	0
"ASMTL"	ENSG00000169093	0.104808	295.348	0	0
"ASNA1"	ENSG00000198356	0.283722	799.517	0	0
"ASNS"	ENSG00000070669	0.37677	1061.72	0	0
"ASNSD1"	ENSG00000138381	0.123951	349.293	0	0
"ASPM"	ENSG00000066279	0.230713	650.145	0	0
"ASPSCR1"	ENSG00000169696	0.0708427	199.636	0	0
"ASRGL1"	ENSG00000162174	0.100836	284.16	0	0
"ASXL1"	ENSG00000171456	0.120763	340.309	0	0
"ATAD1"	ENSG00000138138	0.0525936	148.211	0	0
"ATAD2"	ENSG00000156802	0.367407	1035.34	0	0
"ATAD3A"	ENSG00000197785	0.299651	844.405	0	0
"ATAD3B"	ENSG00000160072	0.305861	861.904	0	0
"ATAD5"	ENSG00000176208	0.246408	694.37	0	0
"ATF1"	ENSG00000123268	0.09253	260.749	0	0
"ATF3"	ENSG00000162772	0.0822636	231.823	0	0
"ATF4"	ENSG00000128272	0.281411	793.004	0	0
"ATF5"	ENSG00000169136	0.0511769	144.22	0	0
"ATF7"	ENSG00000170653	0.055775	157.177	0	0
"ATG10"	ENSG00000152348	0.0543912	153.277	0	0
"ATG101"	ENSG00000123395	0.188281	530.569	0	0
"ATG12"	ENSG00000145782	0.0629608	177.424	0	0
"ATG3"	ENSG00000144848	0.199648	562.6	0	0
"ATG4B"	ENSG00000168397	0.0971604	273.797	0	0
"ATG5"	ENSG00000057663	0.130963	369.052	0	0
"ATIC"	ENSG00000138363	0.381658	1075.5	0	0
"ATL3"	ENSG00000184743	0.0548574	154.59	0	0
"ATM"	ENSG00000149311	0.0977122	275.353	0	0
"ATOX1"	ENSG00000177556	0.371148	1045.88	0	0
"ATP1A1"	ENSG00000163399	0.0993003	279.827	0	0
"ATP1B3"	ENSG00000069849	0.507724	1430.74	0	0
"ATP23"	ENSG00000166896	0.129427	364.723	0	0
"ATP2A2"	ENSG00000174437	0.060994	171.884	0	0
"ATP5F1A"	ENSG00000152234	0.272492	767.872	0	0
"ATP5F1B"	ENSG00000110955	0.457124	1288.15	0	0
"ATP5F1C"	ENSG00000165629	0.438512	1235.71	0	0
"ATP5F1D"	ENSG00000099624	0.265794	748.997	0	0
"ATP5F1E"	ENSG00000124172	0.177351	499.773	0	0
"ATP5IF1"	ENSG00000130770	0.299216	843.177	0	0
"ATP5MC1"	ENSG00000159199	0.463289	1305.52	0	0
"ATP5MC2"	ENSG00000135390	0.161283	454.49	0	0
"ATP5MC3"	ENSG00000154518	0.514778	1450.62	0	0
"ATP5MD"	ENSG00000173915	0.30668	864.21	0	0
"ATP5ME"	ENSG00000169020	0.154996	436.775	0	0
"ATP5MF"	ENSG00000241468	0.362345	1021.07	0	0
"ATP5MG"	ENSG00000167283	0.160041	450.992	0	0
"ATP5MPL"	ENSG00000156411	0.189594	534.271	0	0
"ATP5PB"	ENSG00000116459	0.357788	1008.23	0	0
"ATP5PD"	ENSG00000167863	0.164248	462.846	0	0
"ATP5PF"	ENSG00000154723	0.39869	1123.49	0	0
"ATP5PO"	ENSG00000241837	0.21154	596.113	0	0
"ATP5S"	ENSG00000125375	0.0526866	148.473	0	0
"ATP6AP2"	ENSG00000182220	0.0604458	170.337	0	0
"ATP6V0A2"	ENSG00000185344	0.0522435	147.225	0	0
"ATP6V0B"	ENSG00000117410	0.365663	1030.42	0	0
"ATP6V0D1"	ENSG00000159720	0.144151	406.213	0	0
"ATP6V0E1"	ENSG00000113732	0.200918	566.181	0	0
"ATP6V0E2"	ENSG00000171130	0.0971108	273.657	0	0
"ATP6V1B2"	ENSG00000147416	0.122011	343.824	0	0
"ATP6V1C1"	ENSG00000155097	0.0772306	217.637	0	0
"ATP6V1D"	ENSG00000100554	0.0975329	274.847	0	0
"ATP6V1E1"	ENSG00000131100	0.188518	531.238	0	0
"ATP6V1F"	ENSG00000128524	0.223658	630.259	0	0
"ATP6V1H"	ENSG00000047249	0.0593251	167.18	0	0
"ATPAF1"	ENSG00000123472	0.122719	345.82	0	0
"ATPAF2"	ENSG00000171953	0.0763704	215.213	0	0
"ATRAID"	ENSG00000138085	0.124855	351.839	0	0
"ATXN10"	ENSG00000130638	0.143421	404.158	0	0
"AUH"	ENSG00000148090	0.148308	417.93	0	0
"AUNIP"	ENSG00000127423	0.109791	309.395	0	0
"AUP1"	ENSG00000115307	0.200021	563.651	0	0
"AURKA"	ENSG00000087586	0.291765	822.185	0	0
"AURKAIP1"	ENSG00000175756	0.415548	1170.99	0	0
"AURKB"	ENSG00000178999	0.493019	1389.31	0	0
"AVEN"	ENSG00000169857	0.119776	337.529	0	0
"AZI2"	ENSG00000163512	0.0604448	170.335	0	0
"AZIN1"	ENSG00000155096	0.0689217	194.222	0	0
"B2M"	ENSG00000166710	0.5605	1579.47	0	0
"B3GAT3"	ENSG00000149541	0.123295	347.442	0	0
"B3GNT2"	ENSG00000170340	0.0500932	141.165	0	0
"B3GNTL1"	ENSG00000175711	0.0769387	216.815	0	0
"B4GALT3"	ENSG00000158850	0.105149	296.308	0	0
"BABAM1"	ENSG00000105393	0.219555	618.697	0	0
"BABAM2"	ENSG00000158019	0.173574	489.126	0	0
"BACH2"	ENSG00000112182	0.0518657	146.161	0	0
"BAD"	ENSG00000002330	0.117212	330.3	0	0
"BAG1"	ENSG00000107262	0.267614	754.124	0	0
"BAG2"	ENSG00000112208	0.253029	713.027	0	0
"BAG3"	ENSG00000151929	0.0506866	142.837	0	0
"BAG6"	ENSG00000204463	0.132122	372.316	0	0
"BAK1"	ENSG00000030110	0.0779984	219.8	0	0
"BANF1"	ENSG00000175334	0.40852	1151.19	0	0
"BARD1"	ENSG00000138376	0.183788	517.911	0	0
"BATF"	ENSG00000156127	0.405627	1143.04	0	0
"BATF3"	ENSG00000123685	0.292402	823.98	0	0
"BAX"	ENSG00000087088	0.249885	704.167	0	0
"BAZ1A"	ENSG00000198604	0.192762	543.195	0	0
"BAZ1B"	ENSG00000009954	0.177143	499.182	0	0
"BBIP1"	ENSG00000214413	0.0658514	185.57	0	0
"BBS7"	ENSG00000138686	0.0613454	172.874	0	0
"BCAP29"	ENSG00000075790	0.114717	323.27	0	0
"BCAP31"	ENSG00000185825	0.183597	517.369	0	0
"BCAS2"	ENSG00000116752	0.215427	607.066	0	0
"BCAS4"	ENSG00000124243	0.0519174	146.305	0	0
"BCAT2"	ENSG00000105552	0.203594	573.723	0	0
"BCCIP"	ENSG00000107949	0.30707	865.31	0	0
"BCKDK"	ENSG00000103507	0.205346	578.658	0	0
"BCL2"	ENSG00000171791	0.093515	263.525	0	0
"BCL2A1"	ENSG00000140379	0.340733	960.173	0	0
"BCL2L1"	ENSG00000171552	0.316841	892.846	0	0
"BCL2L12"	ENSG00000126453	0.313855	884.431	0	0
"BCL2L13"	ENSG00000099968	0.0615531	173.458	0	0
"BCL3"	ENSG00000069399	0.0889306	250.608	0	0
"BCL7B"	ENSG00000106635	0.122957	346.49	0	0
"BCL7C"	ENSG00000099385	0.199878	563.248	0	0
"BCLAF1"	ENSG00000029363	0.151236	426.179	0	0
"BCS1L"	ENSG00000074582	0.163315	460.219	0	0
"BDH1"	ENSG00000161267	0.149629	421.651	0	0
"BDP1"	ENSG00000145734	0.0683923	192.73	0	0
"BECN1"	ENSG00000126581	0.0969759	273.277	0	0
"BEND5"	ENSG00000162373	0.175366	494.187	0	0
"BET1"	ENSG00000105829	0.0798955	225.146	0	0
"BEX3"	ENSG00000166681	0.0676415	190.615	0	0
"BHLHE40"	ENSG00000134107	0.394786	1112.49	0	0
"BICDL2"	ENSG00000162069	0.227531	641.188	0	0
"BID"	ENSG00000015475	0.122834	346.144	0	0
"BIK"	ENSG00000100290	0.0546444	153.991	0	0
"BIN1"	ENSG00000136717	0.11746	330.999	0	0
"BIN2"	ENSG00000110934	0.0946895	266.834	0	0
"BIRC5"	ENSG00000089685	0.537481	1514.6	0	0
"BLM"	ENSG00000197299	0.18795	529.639	0	0
"BLMH"	ENSG00000108578	0.124911	351.998	0	0
"BLOC1S1"	ENSG00000135441	0.266533	751.08	0	0
"BLOC1S2"	ENSG00000196072	0.228345	643.469	0	0
"BLOC1S6"	ENSG00000104164	0.0547563	154.305	0	0
"BLVRA"	ENSG00000106605	0.154646	435.788	0	0
"BLVRB"	ENSG00000090013	0.212773	599.587	0	0
"BMS1"	ENSG00000165733	0.224614	632.954	0	0
"BNIP1"	ENSG00000113734	0.105648	297.717	0	0
"BNIP2"	ENSG00000140299	0.0735588	207.289	0	0
"BNIP3"	ENSG00000176171	0.389074	1096.39	0	0
"BNIP3L"	ENSG00000104765	0.355046	1000.5	0	0
"BOLA1"	ENSG00000178096	0.0853477	240.51	0	0
"BOLA2-SMG1P6"	ENSG00000261740	0.0520804	146.765	0	0
"BOLA2B"	ENSG00000169627	0.0627335	176.785	0	0
"BOLA3"	ENSG00000163170	0.374882	1056.4	0	0
"BOP1"	ENSG00000261236	0.446157	1257.25	0	0
"BORA"	ENSG00000136122	0.0628832	177.208	0	0
"BORCS5"	ENSG00000165714	0.0905601	255.199	0	0
"BORCS8"	ENSG00000254901	0.0902054	254.199	0	0
"BPGM"	ENSG00000172331	0.0786048	221.509	0	0
"BRAT1"	ENSG00000106009	0.0719247	202.685	0	0
"BRCA1"	ENSG00000012048	0.291058	820.192	0	0
"BRCA2"	ENSG00000139618	0.173459	488.804	0	0
"BRCC3"	ENSG00000185515	0.13501	380.457	0	0
"BRD2"	ENSG00000204256	0.0767566	216.3	0	0
"BRD7"	ENSG00000166164	0.126146	355.477	0	0
"BRI3"	ENSG00000164713	0.104623	294.827	0	0
"BRI3BP"	ENSG00000184992	0.156921	442.2	0	0
"BRIX1"	ENSG00000113460	0.420495	1184.93	0	0
"BRK1"	ENSG00000254999	0.222977	628.341	0	0
"BRMS1"	ENSG00000174744	0.165705	466.952	0	0
"BSG"	ENSG00000172270	0.216297	609.516	0	0
"BSPRY"	ENSG00000119411	0.117735	331.78	0	0
"BST2"	ENSG00000130303	0.345443	973.443	0	0
"BTBD10"	ENSG00000148925	0.0679286	191.424	0	0
"BTF3"	ENSG00000145741	0.210368	592.815	0	0
"BTF3L4"	ENSG00000134717	0.186834	526.491	0	0
"BTG1"	ENSG00000133639	0.336882	949.319	0	0
"BTG3"	ENSG00000154640	0.247971	698.774	0	0
"BTLA"	ENSG00000186265	0.090215	254.227	0	0
"BUB1"	ENSG00000169679	0.189573	534.213	0	0
"BUB1B"	ENSG00000156970	0.143911	405.542	0	0
"BUB3"	ENSG00000154473	0.24851	700.292	0	0
"BUD13"	ENSG00000137656	0.0677562	190.938	0	0
"BUD23"	ENSG00000071462	0.342394	964.85	0	0
"BUD31"	ENSG00000106245	0.356466	1004.51	0	0
"BYSL"	ENSG00000112578	0.350911	988.852	0	0
"BZW1"	ENSG00000082153	0.380924	1073.43	0	0
"BZW2"	ENSG00000136261	0.331056	932.901	0	0
"C11orf1"	ENSG00000137720	0.0893405	251.762	0	0
"C11orf24"	ENSG00000171067	0.133524	376.27	0	0
"C11orf58"	ENSG00000110696	0.213697	602.191	0	0
"C12orf10"	ENSG00000139637	0.188812	532.065	0	0
"C12orf29"	ENSG00000133641	0.109393	308.268	0	0
"C12orf43"	ENSG00000157895	0.119157	335.784	0	0
"C12orf45"	ENSG00000151131	0.196772	554.497	0	0
"C12orf49"	ENSG00000111412	0.0561762	158.306	0	0
"C12orf57"	ENSG00000111678	0.167894	473.121	0	0
"C12orf73"	ENSG00000204954	0.101691	286.564	0	0
"C12orf75"	ENSG00000235162	0.496046	1397.84	0	0
"C14orf119"	ENSG00000179933	0.139448	392.961	0	0
"C15orf40"	ENSG00000169609	0.0573366	161.576	0	0
"C15orf48"	ENSG00000166920	0.0715595	201.666	0	0
"C15orf53"	ENSG00000175779	0.0846088	238.437	0	0
"C15orf61"	ENSG00000189227	0.063558	179.107	0	0
"C16orf54"	ENSG00000185905	0.0882448	248.674	0	0
"C16orf87"	ENSG00000155330	0.107741	303.613	0	0
"C16orf91"	ENSG00000174109	0.136522	384.716	0	0
"C17orf53"	ENSG00000125319	0.077454	218.27	0	0
"C17orf58"	ENSG00000186665	0.175179	493.652	0	0
"C17orf75"	ENSG00000108666	0.0789205	222.399	0	0
"C18orf21"	ENSG00000141428	0.0609286	171.698	0	0
"C19orf12"	ENSG00000131943	0.0598469	168.65	0	0
"C19orf24"	ENSG00000228300	0.280144	789.433	0	0
"C19orf38"	ENSG00000214212	0.0613318	172.84	0	0
"C19orf48"	ENSG00000167747	0.313402	883.152	0	0
"C19orf53"	ENSG00000104979	0.272588	768.142	0	0
"C19orf70"	ENSG00000174917	0.263876	743.59	0	0
"C1D"	ENSG00000197223	0.200169	564.07	0	0
"C1GALT1C1"	ENSG00000171155	0.122193	344.337	0	0
"C1orf109"	ENSG00000116922	0.121277	341.756	0	0
"C1orf112"	ENSG00000000460	0.128671	362.596	0	0
"C1orf122"	ENSG00000197982	0.218056	614.474	0	0
"C1orf123"	ENSG00000162384	0.102013	287.471	0	0
"C1orf131"	ENSG00000143633	0.115595	325.746	0	0
"C1orf162"	ENSG00000143110	0.0867588	244.487	0	0
"C1orf174"	ENSG00000198912	0.162382	457.588	0	0
"C1orf21"	ENSG00000116667	0.147116	414.598	0	0
"C1orf35"	ENSG00000143793	0.15582	439.095	0	0
"C1orf43"	ENSG00000143612	0.311804	878.649	0	0
"C1orf52"	ENSG00000162642	0.100407	282.945	0	0
"C1orf56"	ENSG00000143443	0.0997749	281.164	0	0
"C1QBP"	ENSG00000108561	0.556312	1567.66	0	0
"C20orf204"	ENSG00000196421	0.18426	519.245	0	0
"C20orf27"	ENSG00000101220	0.34972	985.496	0	0
"C21orf2"	ENSG00000160226	0.0511723	144.206	0	0
"C21orf58"	ENSG00000160298	0.10285	289.835	0	0
"C22orf39"	ENSG00000242259	0.0811803	228.766	0	0
"C2orf49"	ENSG00000135974	0.0512017	144.288	0	0
"C2orf74"	ENSG00000237651	0.0620541	174.87	0	0
"C2orf76"	ENSG00000186132	0.0811059	228.557	0	0
"C3orf14"	ENSG00000114405	0.178337	502.549	0	0
"C4orf3"	ENSG00000164096	0.236496	666.436	0	0
"C4orf33"	ENSG00000151470	0.0889176	250.572	0	0
"C4orf46"	ENSG00000205208	0.127816	360.185	0	0
"C4orf48"	ENSG00000243449	0.173019	487.562	0	0
"C5orf15"	ENSG00000113583	0.0861585	242.794	0	0
"C6orf136"	ENSG00000204564	0.0837829	236.101	0	0
"C6orf203"	ENSG00000130349	0.0723343	203.839	0	0
"C6orf48"	ENSG00000204387	0.149801	422.136	0	0
"C6orf89"	ENSG00000198663	0.05734	161.586	0	0
"C7orf50"	ENSG00000146540	0.194342	547.65	0	0
"C8orf33"	ENSG00000182307	0.310744	875.663	0	0
"C8orf59"	ENSG00000176731	0.175027	493.219	0	0
"C8orf76"	ENSG00000189376	0.0906277	255.389	0	0
"C8orf88"	ENSG00000253250	0.0639783	180.295	0	0
"C9orf16"	ENSG00000171159	0.234742	661.493	0	0
"C9orf40"	ENSG00000135045	0.260738	734.752	0	0
"C9orf64"	ENSG00000165118	0.0588136	165.739	0	0
"C9orf78"	ENSG00000136819	0.0927637	261.407	0	0
"CA2"	ENSG00000104267	0.0563444	158.788	0	0
"CAAP1"	ENSG00000120159	0.0612794	172.687	0	0
"CAB39"	ENSG00000135932	0.0522792	147.325	0	0
"CACYBP"	ENSG00000116161	0.487592	1374.01	0	0
"CAD"	ENSG00000084774	0.0579848	163.405	0	0
"CALCOCO2"	ENSG00000136436	0.0700866	197.505	0	0
"CALD1"	ENSG00000122786	0.0957601	269.858	0	0
"CALHM2"	ENSG00000138172	0.0822087	231.667	0	0
"CALHM6"	ENSG00000188820	0.105749	298.003	0	0
"CALM1"	ENSG00000198668	0.148703	419.043	0	0
"CALM2"	ENSG00000143933	0.238119	671.012	0	0
"CALM3"	ENSG00000160014	0.342217	964.353	0	0
"CALR"	ENSG00000179218	0.288214	812.174	0	0
"CALU"	ENSG00000128595	0.118454	333.801	0	0
"CAMK1"	ENSG00000134072	0.25358	714.581	0	0
"CAMK2D"	ENSG00000145349	0.0529224	149.137	0	0
"CAMK4"	ENSG00000152495	0.0810755	228.471	0	0
"CAMLG"	ENSG00000164615	0.11545	325.336	0	0
"CAMTA1"	ENSG00000171735	0.202913	571.802	0	0
"CAMTA2"	ENSG00000108509	0.138697	390.845	0	0
"CAND1"	ENSG00000111530	0.0619997	174.716	0	0
"CANX"	ENSG00000127022	0.193786	546.082	0	0
"CAP1"	ENSG00000131236	0.312868	881.647	0	0
"CAPG"	ENSG00000042493	0.485119	1367.05	0	0
"CAPN1"	ENSG00000014216	0.12333	347.542	0	0
"CAPN2"	ENSG00000162909	0.101581	286.255	0	0
"CAPNS1"	ENSG00000126247	0.191664	540.103	0	0
"CAPRIN1"	ENSG00000135387	0.165062	465.139	0	0
"CAPZA1"	ENSG00000116489	0.229491	646.695	0	0
"CAPZA2"	ENSG00000198898	0.216928	611.294	0	0
"CAPZB"	ENSG00000077549	0.22372	630.435	0	0
"CARD16"	ENSG00000204397	0.103908	292.811	0	0
"CARD19"	ENSG00000165233	0.216386	609.768	0	0
"CARD8"	ENSG00000105483	0.0575921	162.296	0	0
"CARHSP1"	ENSG00000153048	0.410422	1156.55	0	0
"CARS"	ENSG00000110619	0.161759	455.833	0	0
"CARS2"	ENSG00000134905	0.164199	462.71	0	0
"CASP1"	ENSG00000137752	0.0567472	159.915	0	0
"CASP3"	ENSG00000164305	0.142505	401.577	0	0
"CASP4"	ENSG00000196954	0.0718993	202.613	0	0
"CASP6"	ENSG00000138794	0.103438	291.489	0	0
"CASP8AP2"	ENSG00000118412	0.111907	315.352	0	0
"CASP9"	ENSG00000132906	0.0520934	146.804	0	0
"CAST"	ENSG00000153113	0.16075	452.988	0	0
"CAT"	ENSG00000121691	0.0517437	145.816	0	0
"CAVIN3"	ENSG00000170955	0.144988	408.579	0	0
"CBFB"	ENSG00000067955	0.127006	357.902	0	0
"CBR1"	ENSG00000159228	0.290881	819.689	0	0
"CBR3"	ENSG00000159231	0.173431	488.724	0	0
"CBR4"	ENSG00000145439	0.0596764	168.17	0	0
"CBWD1"	ENSG00000172785	0.115311	324.946	0	0
"CBX1"	ENSG00000108468	0.132814	374.267	0	0
"CBX3"	ENSG00000122565	0.276132	778.13	0	0
"CBX5"	ENSG00000094916	0.174082	490.557	0	0
"CBX6"	ENSG00000183741	0.169868	478.682	0	0
"CCAR1"	ENSG00000060339	0.192415	542.218	0	0
"CCDC107"	ENSG00000159884	0.10916	307.612	0	0
"CCDC12"	ENSG00000160799	0.124273	350.199	0	0
"CCDC124"	ENSG00000007080	0.390753	1101.12	0	0
"CCDC127"	ENSG00000164366	0.0605216	170.552	0	0
"CCDC137"	ENSG00000185298	0.161156	454.133	0	0
"CCDC138"	ENSG00000163006	0.0665046	187.413	0	0
"CCDC15"	ENSG00000149548	0.0746517	210.373	0	0
"CCDC151"	ENSG00000198003	0.0810921	228.538	0	0
"CCDC167"	ENSG00000198937	0.28602	805.992	0	0
"CCDC18"	ENSG00000122483	0.0809481	228.114	0	0
"CCDC25"	ENSG00000147419	0.207003	583.326	0	0
"CCDC28A"	ENSG00000024862	0.0642009	180.919	0	0
"CCDC28B"	ENSG00000160050	0.142629	401.928	0	0
"CCDC32"	ENSG00000128891	0.0602053	169.66	0	0
"CCDC34"	ENSG00000109881	0.301068	848.399	0	0
"CCDC43"	ENSG00000180329	0.0854621	240.833	0	0
"CCDC47"	ENSG00000108588	0.216143	609.084	0	0
"CCDC51"	ENSG00000164051	0.227904	642.226	0	0
"CCDC57"	ENSG00000176155	0.140009	394.544	0	0
"CCDC58"	ENSG00000160124	0.278021	783.453	0	0
"CCDC59"	ENSG00000133773	0.205406	578.826	0	0
"CCDC71"	ENSG00000177352	0.0641401	180.749	0	0
"CCDC77"	ENSG00000120647	0.0504842	142.268	0	0
"CCDC82"	ENSG00000149231	0.0576367	162.421	0	0
"CCDC85B"	ENSG00000175602	0.303921	856.435	0	0
"CCDC86"	ENSG00000110104	0.325877	918.308	0	0
"CCDC90B"	ENSG00000137500	0.0652689	183.929	0	0
"CCHCR1"	ENSG00000204536	0.0958367	270.069	0	0
"CCL20"	ENSG00000115009	0.0708435	199.643	0	0
"CCL25"	ENSG00000131142	0.0531886	149.904	0	0
"CCL28"	ENSG00000151882	0.0796753	224.527	0	0
"CCL3"	ENSG00000277632	0.238569	672.285	0	0
"CCL4"	ENSG00000275302	0.250417	705.675	0	0
"CCL4L2"	ENSG00000276070	0.111068	313.019	0	0
"CCL5"	ENSG00000271503	0.319039	899.043	0	0
"CCM2"	ENSG00000136280	0.094504	266.311	0	0
"CCNA2"	ENSG00000145386	0.479194	1350.35	0	0
"CCNB1"	ENSG00000134057	0.316983	893.245	0	0
"CCNB1IP1"	ENSG00000100814	0.127743	359.977	0	0
"CCNB2"	ENSG00000157456	0.317794	895.534	0	0
"CCNC"	ENSG00000112237	0.197925	557.747	0	0
"CCND1"	ENSG00000110092	0.0759013	213.902	0	0
"CCND2"	ENSG00000118971	0.34109	961.177	0	0
"CCND3"	ENSG00000112576	0.328859	926.711	0	0
"CCNDBP1"	ENSG00000166946	0.0923587	260.266	0	0
"CCNE1"	ENSG00000105173	0.303262	854.584	0	0
"CCNE2"	ENSG00000175305	0.204874	577.332	0	0
"CCNF"	ENSG00000162063	0.107975	304.276	0	0
"CCNG1"	ENSG00000113328	0.133385	375.876	0	0
"CCNG2"	ENSG00000138764	0.111862	315.229	0	0
"CCNH"	ENSG00000134480	0.16226	457.243	0	0
"CCNI"	ENSG00000118816	0.111363	313.818	0	0
"CCNQ"	ENSG00000262919	0.157184	442.94	0	0
"CCP110"	ENSG00000103540	0.0575837	162.273	0	0
"CCR6"	ENSG00000112486	0.062158	175.167	0	0
"CCR7"	ENSG00000126353	0.149266	420.627	0	0
"CCT2"	ENSG00000166226	0.569181	1603.92	0	0
"CCT3"	ENSG00000163468	0.498368	1404.38	0	0
"CCT4"	ENSG00000115484	0.463794	1306.95	0	0
"CCT5"	ENSG00000150753	0.603695	1701.18	0	0
"CCT6A"	ENSG00000146731	0.595648	1678.51	0	0
"CCT7"	ENSG00000135624	0.485894	1369.23	0	0
"CCT8"	ENSG00000156261	0.500334	1409.92	0	0
"CCZ1"	ENSG00000122674	0.0925026	260.672	0	0
"CCZ1B"	ENSG00000146574	0.0623411	175.679	0	0
"CD151"	ENSG00000177697	0.132284	372.773	0	0
"CD164"	ENSG00000135535	0.126014	355.104	0	0
"CD2"	ENSG00000116824	0.224066	631.409	0	0
"CD200"	ENSG00000091972	0.214693	605	0	0
"CD226"	ENSG00000150637	0.0649384	182.998	0	0
"CD247"	ENSG00000198821	0.0550233	155.057	0	0
"CD27"	ENSG00000139193	0.171416	483.044	0	0
"CD28"	ENSG00000178562	0.123011	346.644	0	0
"CD2BP2"	ENSG00000169217	0.178342	502.561	0	0
"CD300A"	ENSG00000167851	0.0733467	206.696	0	0
"CD320"	ENSG00000167775	0.349645	985.285	0	0
"CD37"	ENSG00000104894	0.159037	448.161	0	0
"CD38"	ENSG00000004468	0.332188	936.097	0	0
"CD3D"	ENSG00000167286	0.145297	409.445	0	0
"CD3E"	ENSG00000198851	0.0680591	191.791	0	0
"CD3EAP"	ENSG00000117877	0.269556	759.6	0	0
"CD3G"	ENSG00000160654	0.0843058	237.573	0	0
"CD4"	ENSG00000010610	0.0857857	241.744	0	0
"CD40LG"	ENSG00000102245	0.125535	353.755	0	0
"CD44"	ENSG00000026508	0.094468	266.21	0	0
"CD47"	ENSG00000196776	0.117667	331.582	0	0
"CD48"	ENSG00000117091	0.216546	610.218	0	0
"CD5"	ENSG00000110448	0.0905598	255.197	0	0
"CD52"	ENSG00000169442	0.473464	1334.2	0	0
"CD53"	ENSG00000143119	0.176064	496.143	0	0
"CD55"	ENSG00000196352	0.0676499	190.638	0	0
"CD58"	ENSG00000116815	0.15627	440.365	0	0
"CD6"	ENSG00000013725	0.0809294	228.059	0	0
"CD63"	ENSG00000135404	0.411425	1159.38	0	0
"CD68"	ENSG00000129226	0.229819	647.625	0	0
"CD69"	ENSG00000110848	0.266204	750.151	0	0
"CD7"	ENSG00000173762	0.251336	708.255	0	0
"CD70"	ENSG00000125726	0.122642	345.608	0	0
"CD74"	ENSG00000019582	0.388004	1093.38	0	0
"CD79B"	ENSG00000007312	0.158137	445.626	0	0
"CD82"	ENSG00000085117	0.218124	614.666	0	0
"CD83"	ENSG00000112149	0.118315	333.412	0	0
"CD86"	ENSG00000114013	0.118365	333.574	0	0
"CD96"	ENSG00000153283	0.183544	517.22	0	0
"CD99"	ENSG00000002586	0.204871	577.318	0	0
"CDC123"	ENSG00000151465	0.407526	1148.39	0	0
"CDC16"	ENSG00000130177	0.0995661	280.577	0	0
"CDC20"	ENSG00000117399	0.408615	1151.46	0	0
"CDC23"	ENSG00000094880	0.0779281	219.602	0	0
"CDC25A"	ENSG00000164045	0.100316	282.697	0	0
"CDC25B"	ENSG00000101224	0.0609393	171.728	0	0
"CDC25C"	ENSG00000158402	0.101298	285.463	0	0
"CDC26"	ENSG00000176386	0.164418	463.324	0	0
"CDC27"	ENSG00000004897	0.137442	387.308	0	0
"CDC34"	ENSG00000099804	0.0858056	241.802	0	0
"CDC37"	ENSG00000105401	0.299062	842.745	0	0
"CDC40"	ENSG00000168438	0.0799154	225.202	0	0
"CDC42"	ENSG00000070831	0.159101	448.341	0	0
"CDC45"	ENSG00000093009	0.485082	1366.94	0	0
"CDC5L"	ENSG00000096401	0.141178	397.837	0	0
"CDC6"	ENSG00000094804	0.328948	926.964	0	0
"CDC7"	ENSG00000097046	0.0599942	169.067	0	0
"CDC73"	ENSG00000134371	0.0752085	211.938	0	0
"CDCA2"	ENSG00000184661	0.223164	628.873	0	0
"CDCA3"	ENSG00000111665	0.346787	977.236	0	0
"CDCA4"	ENSG00000170779	0.304557	858.23	0	0
"CDCA5"	ENSG00000146670	0.388188	1093.9	0	0
"CDCA7"	ENSG00000144354	0.260177	733.171	0	0
"CDCA7L"	ENSG00000164649	0.124071	349.63	0	0
"CDCA8"	ENSG00000134690	0.231961	653.661	0	0
"CDIP1"	ENSG00000089486	0.060961	171.79	0	0
"CDIPT"	ENSG00000103502	0.0551367	155.377	0	0
"CDK1"	ENSG00000170312	0.533316	1502.86	0	0
"CDK10"	ENSG00000185324	0.0561445	158.217	0	0
"CDK11B"	ENSG00000248333	0.0506185	142.645	0	0
"CDK2"	ENSG00000123374	0.182334	513.814	0	0
"CDK2AP2"	ENSG00000167797	0.203323	572.956	0	0
"CDK4"	ENSG00000135446	0.547752	1543.54	0	0
"CDK5"	ENSG00000164885	0.129158	363.965	0	0
"CDK5RAP1"	ENSG00000101391	0.0883136	248.868	0	0
"CDK5RAP2"	ENSG00000136861	0.0650969	183.445	0	0
"CDK5RAP3"	ENSG00000108465	0.121289	341.79	0	0
"CDK6"	ENSG00000105810	0.122935	346.43	0	0
"CDK7"	ENSG00000134058	0.104053	293.22	0	0
"CDK9"	ENSG00000136807	0.052651	148.372	0	0
"CDKN1A"	ENSG00000124762	0.11499	324.041	0	0
"CDKN2AIPNL"	ENSG00000237190	0.165392	466.07	0	0
"CDKN2C"	ENSG00000123080	0.0807621	227.591	0	0
"CDKN2D"	ENSG00000129355	0.251214	707.912	0	0
"CDKN3"	ENSG00000100526	0.492181	1386.95	0	0
"CDS2"	ENSG00000101290	0.075693	213.304	0	0
"CDT1"	ENSG00000167513	0.522039	1471.08	0	0
"CDV3"	ENSG00000091527	0.160708	452.871	0	0
"CEACAM1"	ENSG00000079385	0.0732896	206.535	0	0
"CEBPG"	ENSG00000153879	0.153141	431.548	0	0
"CEBPZ"	ENSG00000115816	0.167332	471.535	0	0
"CELF2"	ENSG00000048740	0.0605156	170.534	0	0
"CENPA"	ENSG00000115163	0.23913	673.864	0	0
"CENPE"	ENSG00000138778	0.220247	620.651	0	0
"CENPF"	ENSG00000117724	0.31571	889.66	0	0
"CENPH"	ENSG00000153044	0.404669	1140.34	0	0
"CENPJ"	ENSG00000151849	0.0652983	184.014	0	0
"CENPK"	ENSG00000123219	0.325225	916.47	0	0
"CENPL"	ENSG00000120334	0.0588628	165.879	0	0
"CENPM"	ENSG00000100162	0.512663	1444.66	0	0
"CENPN"	ENSG00000166451	0.33147	934.07	0	0
"CENPO"	ENSG00000138092	0.102999	290.255	0	0
"CENPP"	ENSG00000188312	0.204942	577.524	0	0
"CENPQ"	ENSG00000031691	0.13257	373.58	0	0
"CENPS"	ENSG00000175279	0.15308	431.376	0	0
"CENPT"	ENSG00000102901	0.073142	206.115	0	0
"CENPU"	ENSG00000151725	0.471755	1329.38	0	0
"CENPV"	ENSG00000166582	0.419258	1181.45	0	0
"CENPW"	ENSG00000203760	0.544965	1535.68	0	0
"CENPX"	ENSG00000169689	0.424827	1197.14	0	0
"CEP152"	ENSG00000103995	0.0657808	185.373	0	0
"CEP295"	ENSG00000166004	0.0622806	175.51	0	0
"CEP41"	ENSG00000106477	0.0650878	183.42	0	0
"CEP55"	ENSG00000138180	0.327046	921.606	0	0
"CEP57"	ENSG00000166037	0.211537	596.104	0	0
"CEP57L1"	ENSG00000183137	0.099709	280.981	0	0
"CEP78"	ENSG00000148019	0.068207	192.209	0	0
"CERS2"	ENSG00000143418	0.0618097	174.181	0	0
"CETN2"	ENSG00000147400	0.0669284	188.606	0	0
"CETN3"	ENSG00000153140	0.139344	392.667	0	0
"CFAP20"	ENSG00000070761	0.234675	661.306	0	0
"CFAP298"	ENSG00000159079	0.19357	545.475	0	0
"CFAP97"	ENSG00000164323	0.0776464	218.808	0	0
"CFDP1"	ENSG00000153774	0.100559	283.374	0	0
"CFL1"	ENSG00000172757	0.337381	950.728	0	0
"CFLAR"	ENSG00000003402	0.338384	953.55	0	0
"CGAS"	ENSG00000164430	0.139103	391.99	0	0
"CHAC1"	ENSG00000128965	0.101714	286.633	0	0
"CHAC2"	ENSG00000143942	0.307625	866.877	0	0
"CHAF1A"	ENSG00000167670	0.263916	743.708	0	0
"CHAF1B"	ENSG00000159259	0.227358	640.689	0	0
"CHAMP1"	ENSG00000198824	0.100749	283.912	0	0
"CHCHD1"	ENSG00000172586	0.279218	786.826	0	0
"CHCHD10"	ENSG00000250479	0.406388	1145.18	0	0
"CHCHD2"	ENSG00000106153	0.506379	1426.95	0	0
"CHCHD3"	ENSG00000106554	0.325812	918.124	0	0
"CHCHD4"	ENSG00000163528	0.204189	575.398	0	0
"CHCHD5"	ENSG00000125611	0.184566	520.101	0	0
"CHCHD6"	ENSG00000159685	0.076513	215.615	0	0
"CHCHD7"	ENSG00000170791	0.151761	427.657	0	0
"CHD1"	ENSG00000153922	0.0772665	217.737	0	0
"CHD1L"	ENSG00000131778	0.0928815	261.74	0	0
"CHD4"	ENSG00000111642	0.10061	283.518	0	0
"CHEK1"	ENSG00000149554	0.344537	970.892	0	0
"CHEK2"	ENSG00000183765	0.0832564	234.619	0	0
"CHI3L2"	ENSG00000064886	0.108426	305.547	0	0
"CHID1"	ENSG00000177830	0.154463	435.273	0	0
"CHMP1A"	ENSG00000131165	0.084324	237.625	0	0
"CHMP2A"	ENSG00000130724	0.269004	758.041	0	0
"CHMP2B"	ENSG00000083937	0.109875	309.625	0	0
"CHMP4A"	ENSG00000254505	0.163943	461.987	0	0
"CHMP4B"	ENSG00000101421	0.230187	648.657	0	0
"CHMP5"	ENSG00000086065	0.327782	923.674	0	0
"CHORDC1"	ENSG00000110172	0.389089	1096.43	0	0
"CHPF"	ENSG00000123989	0.105477	297.234	0	0
"CHPT1"	ENSG00000111666	0.111595	314.473	0	0
"CHRAC1"	ENSG00000104472	0.126771	357.239	0	0
"CHRNA5"	ENSG00000169684	0.0855148	240.985	0	0
"CHRNB1"	ENSG00000170175	0.0510046	143.734	0	0
"CHST11"	ENSG00000171310	0.0574752	161.968	0	0
"CHST12"	ENSG00000136213	0.0914094	257.592	0	0
"CHTF18"	ENSG00000127586	0.13812	389.224	0	0
"CHTF8"	ENSG00000168802	0.0757061	213.34	0	0
"CHTOP"	ENSG00000160679	0.201798	568.66	0	0
"CIAO1"	ENSG00000144021	0.205493	579.073	0	0
"CIAPIN1"	ENSG00000005194	0.206388	581.595	0	0
"CIB1"	ENSG00000185043	0.246833	695.567	0	0
"CINP"	ENSG00000100865	0.162535	458.018	0	0
"CIP2A"	ENSG00000163507	0.318014	896.153	0	0
"CIRBP"	ENSG00000099622	0.0544363	153.403	0	0
"CISD1"	ENSG00000122873	0.397048	1118.86	0	0
"CISD2"	ENSG00000145354	0.321828	906.896	0	0
"CISD3"	ENSG00000277972	0.287242	809.436	0	0
"CISH"	ENSG00000114737	0.335673	945.911	0	0
"CITED2"	ENSG00000164442	0.0505587	142.476	0	0
"CKAP2"	ENSG00000136108	0.214267	603.799	0	0
"CKAP2L"	ENSG00000169607	0.18318	516.199	0	0
"CKAP5"	ENSG00000175216	0.100183	282.315	0	0
"CKLF"	ENSG00000217555	0.324363	914.042	0	0
"CKS1B"	ENSG00000173207	0.512935	1445.43	0	0
"CKS2"	ENSG00000123975	0.520201	1465.9	0	0
"CLDND1"	ENSG00000080822	0.19309	544.122	0	0
"CLEC2B"	ENSG00000110852	0.176603	497.663	0	0
"CLEC2D"	ENSG00000069493	0.102061	287.608	0	0
"CLIC1"	ENSG00000213719	0.634769	1788.75	0	0
"CLIC3"	ENSG00000169583	0.0761556	214.621	0	0
"CLINT1"	ENSG00000113282	0.117286	330.509	0	0
"CLIP1"	ENSG00000130779	0.0576329	162.411	0	0
"CLK3"	ENSG00000179335	0.090337	254.569	0	0
"CLNS1A"	ENSG00000074201	0.22858	644.129	0	0
"CLP1"	ENSG00000172409	0.071456	201.364	0	0
"CLPB"	ENSG00000162129	0.108641	306.149	0	0
"CLPP"	ENSG00000125656	0.390228	1099.64	0	0
"CLPTM1"	ENSG00000104853	0.0865765	243.972	0	0
"CLPTM1L"	ENSG00000049656	0.0598259	168.592	0	0
"CLPX"	ENSG00000166855	0.0506571	142.754	0	0
"CLSPN"	ENSG00000092853	0.514759	1450.57	0	0
"CLTA"	ENSG00000122705	0.347603	979.528	0	0
"CLTB"	ENSG00000175416	0.25651	722.836	0	0
"CLTC"	ENSG00000141367	0.0516784	145.632	0	0
"CLUH"	ENSG00000132361	0.0692418	195.127	0	0
"CMAS"	ENSG00000111726	0.230502	649.545	0	0
"CMC1"	ENSG00000187118	0.249931	704.295	0	0
"CMC2"	ENSG00000103121	0.219776	619.321	0	0
"CMPK2"	ENSG00000134326	0.112893	318.136	0	0
"CMSS1"	ENSG00000184220	0.37677	1061.72	0	0
"CMTM3"	ENSG00000140931	0.113235	319.093	0	0
"CMTM6"	ENSG00000091317	0.192082	541.282	0	0
"CMTM7"	ENSG00000153551	0.16453	463.641	0	0
"CNBP"	ENSG00000169714	0.179344	505.385	0	0
"CNDP2"	ENSG00000133313	0.131131	369.525	0	0
"CNIH1"	ENSG00000100528	0.0923611	260.273	0	0
"CNIH4"	ENSG00000143771	0.192973	543.79	0	0
"CNN2"	ENSG00000064666	0.14794	416.891	0	0
"CNOT10"	ENSG00000182973	0.0703356	198.207	0	0
"CNOT11"	ENSG00000158435	0.0910413	256.554	0	0
"CNOT2"	ENSG00000111596	0.0516838	145.646	0	0
"CNOT3"	ENSG00000088038	0.0580669	163.634	0	0
"CNOT7"	ENSG00000198791	0.0829605	233.782	0	0
"CNOT9"	ENSG00000144580	0.142131	400.522	0	0
"CNP"	ENSG00000173786	0.134517	379.065	0	0
"CNPPD1"	ENSG00000115649	0.0552104	155.585	0	0
"CNPY2"	ENSG00000257727	0.219617	618.872	0	0
"CNPY3"	ENSG00000137161	0.0763058	215.03	0	0
"CNTRL"	ENSG00000119397	0.0528239	148.859	0	0
"COA1"	ENSG00000106603	0.106293	299.531	0	0
"COA3"	ENSG00000183978	0.186928	526.756	0	0
"COA4"	ENSG00000181924	0.307538	866.628	0	0
"COA5"	ENSG00000183513	0.112222	316.239	0	0
"COA6"	ENSG00000168275	0.299254	843.286	0	0
"COA7"	ENSG00000162377	0.129924	366.126	0	0
"COASY"	ENSG00000068120	0.155213	437.387	0	0
"COG4"	ENSG00000103051	0.0521388	146.929	0	0
"COIL"	ENSG00000121058	0.0531398	149.75	0	0
"COMMD1"	ENSG00000173163	0.166473	469.117	0	0
"COMMD10"	ENSG00000145781	0.0603253	169.998	0	0
"COMMD2"	ENSG00000114744	0.0510159	143.765	0	0
"COMMD3"	ENSG00000148444	0.202102	569.516	0	0
"COMMD4"	ENSG00000140365	0.338408	953.621	0	0
"COMMD5"	ENSG00000170619	0.127691	359.832	0	0
"COMMD6"	ENSG00000188243	0.151584	427.161	0	0
"COMMD7"	ENSG00000149600	0.119454	336.62	0	0
"COMMD8"	ENSG00000169019	0.175767	495.305	0	0
"COMMD9"	ENSG00000110442	0.143448	404.233	0	0
"COMT"	ENSG00000093010	0.211759	596.731	0	0
"COMTD1"	ENSG00000165644	0.296285	834.919	0	0
"COPB1"	ENSG00000129083	0.173473	488.841	0	0
"COPB2"	ENSG00000184432	0.151	425.513	0	0
"COPE"	ENSG00000105669	0.289158	814.836	0	0
"COPG1"	ENSG00000181789	0.0738492	208.108	0	0
"COPRS"	ENSG00000172301	0.365338	1029.51	0	0
"COPS2"	ENSG00000166200	0.129105	363.816	0	0
"COPS3"	ENSG00000141030	0.301852	850.606	0	0
"COPS4"	ENSG00000138663	0.147361	415.26	0	0
"COPS5"	ENSG00000121022	0.2167	610.654	0	0
"COPS6"	ENSG00000168090	0.238145	671.084	0	0
"COPS7A"	ENSG00000111652	0.110162	310.436	0	0
"COPS7B"	ENSG00000144524	0.0786713	221.696	0	0
"COPS8"	ENSG00000198612	0.200362	564.613	0	0
"COPS9"	ENSG00000172428	0.226074	637.067	0	0
"COPZ1"	ENSG00000111481	0.185116	521.65	0	0
"COQ10B"	ENSG00000115520	0.0601375	169.469	0	0
"COQ2"	ENSG00000173085	0.167931	473.226	0	0
"COQ3"	ENSG00000132423	0.134329	378.537	0	0
"COQ4"	ENSG00000167113	0.160319	451.775	0	0
"COQ5"	ENSG00000110871	0.108073	304.55	0	0
"COQ6"	ENSG00000119723	0.0732786	206.501	0	0
"COQ9"	ENSG00000088682	0.136018	383.297	0	0
"CORO1A"	ENSG00000102879	0.283207	798.067	0	0
"CORO1B"	ENSG00000172725	0.626736	1766.11	0	0
"CORO1C"	ENSG00000110880	0.0689842	194.4	0	0
"COTL1"	ENSG00000103187	0.48492	1366.48	0	0
"COX11"	ENSG00000166260	0.104862	295.499	0	0
"COX14"	ENSG00000178449	0.144129	406.152	0	0
"COX15"	ENSG00000014919	0.056243	158.495	0	0
"COX17"	ENSG00000138495	0.401336	1130.95	0	0
"COX19"	ENSG00000240230	0.088816	250.283	0	0
"COX20"	ENSG00000203667	0.278774	785.574	0	0
"COX4I1"	ENSG00000131143	0.0986664	278.042	0	0
"COX5A"	ENSG00000178741	0.526043	1482.36	0	0
"COX5B"	ENSG00000135940	0.277591	782.241	0	0
"COX6A1"	ENSG00000111775	0.377768	1064.53	0	0
"COX6B1"	ENSG00000126267	0.239547	675.035	0	0
"COX6C"	ENSG00000164919	0.239989	676.279	0	0
"COX7A2"	ENSG00000112695	0.3094	871.878	0	0
"COX7A2L"	ENSG00000115944	0.169472	477.565	0	0
"COX7B"	ENSG00000131174	0.368796	1039.25	0	0
"COX7C"	ENSG00000127184	0.139636	393.494	0	0
"COX8A"	ENSG00000176340	0.402214	1133.42	0	0
"CPA3"	ENSG00000163751	0.148013	423.588	0	0
"CPNE1"	ENSG00000214078	0.139286	392.505	0	0
"CPNE2"	ENSG00000140848	0.0595907	167.932	0	0
"CPOX"	ENSG00000080819	0.152648	430.16	0	0
"CPPED1"	ENSG00000103381	0.110198	310.54	0	0
"CPSF2"	ENSG00000165934	0.0986876	278.101	0	0
"CPSF3"	ENSG00000119203	0.195155	549.94	0	0
"CPSF4"	ENSG00000160917	0.0849733	239.455	0	0
"CPSF6"	ENSG00000111605	0.240505	677.733	0	0
"CPT2"	ENSG00000157184	0.0708476	199.651	0	0
"CREB3"	ENSG00000107175	0.119537	336.852	0	0
"CRELD2"	ENSG00000184164	0.179599	506.104	0	0
"CREM"	ENSG00000095794	0.352878	994.394	0	0
"CRIP1"	ENSG00000213145	0.158337	446.189	0	0
"CRIPT"	ENSG00000119878	0.131627	370.922	0	0
"CRLS1"	ENSG00000088766	0.228085	642.735	0	0
"CRNKL1"	ENSG00000101343	0.0503972	142.021	0	0
"CRYZ"	ENSG00000116791	0.0507222	142.938	0	0
"CS"	ENSG00000062485	0.107268	302.28	0	0
"CSDE1"	ENSG00000009307	0.0750641	211.531	0	0
"CSE1L"	ENSG00000124207	0.276529	779.248	0	0
"CSF1"	ENSG00000184371	0.0645497	181.904	0	0
"CSK"	ENSG00000103653	0.154649	435.797	0	0
"CSNK1A1"	ENSG00000113712	0.105507	297.317	0	0
"CSNK1D"	ENSG00000141551	0.078758	221.94	0	0
"CSNK2A1"	ENSG00000101266	0.155111	437.098	0	0
"CSNK2B"	ENSG00000204435	0.36051	1015.9	0	0
"CSRNP1"	ENSG00000144655	0.065844	185.55	0	0
"CSRP1"	ENSG00000159176	0.0725387	204.415	0	0
"CST7"	ENSG00000077984	0.280008	789.053	0	0
"CSTB"	ENSG00000160213	0.250446	705.746	0	0
"CSTF1"	ENSG00000101138	0.0904495	254.886	0	0
"CSTF2"	ENSG00000101811	0.200877	566.065	0	0
"CSTF3"	ENSG00000176102	0.0802866	226.248	0	0
"CTBP1"	ENSG00000159692	0.0681476	192.041	0	0
"CTBS"	ENSG00000117151	0.0542723	152.941	0	0
"CTCF"	ENSG00000102974	0.0795922	224.291	0	0
"CTDNEP1"	ENSG00000175826	0.220472	621.283	0	0
"CTH"	ENSG00000116761	0.0871242	245.52	0	0
"CTLA4"	ENSG00000163599	0.247802	698.298	0	0
"CTNNA1"	ENSG00000044115	0.112693	317.569	0	0
"CTNNAL1"	ENSG00000119326	0.254498	717.168	0	0
"CTNNBIP1"	ENSG00000178585	0.0912301	257.087	0	0
"CTNNBL1"	ENSG00000132792	0.168691	475.366	0	0
"CTPS1"	ENSG00000171793	0.37222	1048.9	0	0
"CTR9"	ENSG00000198730	0.0678134	191.099	0	0
"CTSA"	ENSG00000064601	0.11812	332.861	0	0
"CTSB"	ENSG00000164733	0.102245	288.125	0	0
"CTSC"	ENSG00000109861	0.189403	533.733	0	0
"CTSH"	ENSG00000103811	0.197239	555.817	0	0
"CTSS"	ENSG00000163131	0.085879	242.007	0	0
"CTSW"	ENSG00000172543	0.120335	339.104	0	0
"CTSZ"	ENSG00000101160	0.112718	317.639	0	0
"CTTN"	ENSG00000085733	0.0617577	174.037	0	0
"CTU1"	ENSG00000142544	0.0669898	188.779	0	0
"CTU2"	ENSG00000174177	0.190277	536.197	0	0
"CUEDC2"	ENSG00000107874	0.203301	572.896	0	0
"CUL1"	ENSG00000055130	0.111681	314.715	0	0
"CUL2"	ENSG00000108094	0.0762606	214.903	0	0
"CUL4A"	ENSG00000139842	0.0656661	185.048	0	0
"CUL5"	ENSG00000166266	0.0576621	162.494	0	0
"CUTA"	ENSG00000112514	0.179511	505.855	0	0
"CUTC"	ENSG00000119929	0.0873555	246.168	0	0
"CWC15"	ENSG00000150316	0.205589	579.341	0	0
"CWC22"	ENSG00000163510	0.0551198	155.329	0	0
"CWC27"	ENSG00000153015	0.15505	436.927	0	0
"CX3CR1"	ENSG00000168329	0.0611492	172.419	0	0
"CXCR3"	ENSG00000186810	0.184076	518.721	0	0
"CXCR4"	ENSG00000121966	0.332379	936.63	0	0
"CXCR6"	ENSG00000172215	0.109408	308.317	0	0
"CYB561A3"	ENSG00000162144	0.0962382	271.2	0	0
"CYB561D2"	ENSG00000114395	0.129236	364.184	0	0
"CYB5A"	ENSG00000166347	0.265798	749.009	0	0
"CYB5B"	ENSG00000103018	0.191565	539.823	0	0
"CYB5R3"	ENSG00000100243	0.148964	419.778	0	0
"CYB5R4"	ENSG00000065615	0.0982307	276.814	0	0
"CYBA"	ENSG00000051523	0.32521	916.428	0	0
"CYBC1"	ENSG00000178927	0.153494	432.541	0	0
"CYC1"	ENSG00000179091	0.463435	1305.94	0	0
"CYCS"	ENSG00000172115	0.624112	1758.71	0	0
"CYFIP2"	ENSG00000055163	0.055141	155.389	0	0
"CYLD"	ENSG00000083799	0.0530497	149.496	0	0
"CYP1B1"	ENSG00000138061	0.138794	391.125	0	0
"CYREN"	ENSG00000122783	0.113507	319.861	0	0
"CYSLTR1"	ENSG00000173198	0.0772979	217.826	0	0
"CYSTM1"	ENSG00000120306	0.10101	284.645	0	0
"CYTIP"	ENSG00000115165	0.237578	669.484	0	0
"CYTOR"	ENSG00000222041	0.336155	947.269	0	0
"DAD1"	ENSG00000129562	0.220181	620.461	0	0
"DAP"	ENSG00000112977	0.0635582	179.108	0	0
"DAP3"	ENSG00000132676	0.202318	570.126	0	0
"DAPL1"	ENSG00000163331	0.0590061	166.282	0	0
"DAPP1"	ENSG00000070190	0.150156	423.137	0	0
"DARS"	ENSG00000115866	0.287108	809.058	0	0
"DARS2"	ENSG00000117593	0.0897887	253.027	0	0
"DAXX"	ENSG00000204209	0.111674	314.696	0	0
"DAZAP1"	ENSG00000071626	0.299986	845.347	0	0
"DBF4"	ENSG00000006634	0.197058	555.302	0	0
"DBI"	ENSG00000155368	0.450282	1268.87	0	0
"DBNL"	ENSG00000136279	0.225018	634.091	0	0
"DBR1"	ENSG00000138231	0.0584326	164.665	0	0
"DCAF11"	ENSG00000100897	0.106785	300.92	0	0
"DCAF13"	ENSG00000164934	0.428098	1206.36	0	0
"DCAF15"	ENSG00000132017	0.0581087	163.753	0	0
"DCAF7"	ENSG00000136485	0.098303	277.017	0	0
"DCK"	ENSG00000156136	0.0647421	182.444	0	0
"DCLRE1B"	ENSG00000118655	0.0784578	221.097	0	0
"DCP1A"	ENSG00000272886	0.0643161	181.244	0	0
"DCP2"	ENSG00000172795	0.0549607	154.881	0	0
"DCPS"	ENSG00000110063	0.217287	612.306	0	0
"DCTD"	ENSG00000129187	0.176239	496.636	0	0
"DCTN2"	ENSG00000175203	0.22599	636.83	0	0
"DCTN3"	ENSG00000137100	0.232115	654.092	0	0
"DCTN5"	ENSG00000166847	0.0722875	203.707	0	0
"DCTN6"	ENSG00000104671	0.200334	564.534	0	0
"DCTPP1"	ENSG00000179958	0.575936	1622.96	0	0
"DCUN1D5"	ENSG00000137692	0.41026	1156.09	0	0
"DCXR"	ENSG00000169738	0.228443	643.743	0	0
"DDA1"	ENSG00000130311	0.148918	419.647	0	0
"DDAH2"	ENSG00000213722	0.0724523	204.174	0	0
"DDB1"	ENSG00000167986	0.131997	371.964	0	0
"DDB2"	ENSG00000134574	0.187918	529.546	0	0
"DDIAS"	ENSG00000165490	0.107212	302.126	0	0
"DDIT3"	ENSG00000175197	0.0834803	235.248	0	0
"DDIT4"	ENSG00000168209	0.560675	1579.95	0	0
"DDOST"	ENSG00000244038	0.145541	410.13	0	0
"DDRGK1"	ENSG00000198171	0.143325	403.887	0	0
"DDT"	ENSG00000099977	0.262551	739.857	0	0
"DDX1"	ENSG00000079785	0.283111	797.796	0	0
"DDX10"	ENSG00000178105	0.162601	458.207	0	0
"DDX18"	ENSG00000088205	0.267538	753.91	0	0
"DDX19A"	ENSG00000168872	0.0533862	150.444	0	0
"DDX19B"	ENSG00000157349	0.0667757	188.175	0	0
"DDX21"	ENSG00000165732	0.520239	1466.01	0	0
"DDX23"	ENSG00000174243	0.0905123	255.064	0	0
"DDX24"	ENSG00000089737	0.115739	326.151	0	0
"DDX27"	ENSG00000124228	0.195346	550.479	0	0
"DDX28"	ENSG00000182810	0.088289	248.798	0	0
"DDX31"	ENSG00000125485	0.0651371	183.559	0	0
"DDX39A"	ENSG00000123136	0.549457	1548.34	0	0
"DDX3X"	ENSG00000215301	0.0793165	223.514	0	0
"DDX41"	ENSG00000183258	0.193417	545.043	0	0
"DDX46"	ENSG00000145833	0.222082	625.819	0	0
"DDX49"	ENSG00000105671	0.225545	635.578	0	0
"DDX5"	ENSG00000108654	0.202189	569.763	0	0
"DDX50"	ENSG00000107625	0.109841	309.529	0	0
"DDX52"	ENSG00000278053	0.110155	310.415	0	0
"DDX54"	ENSG00000123064	0.209345	589.927	0	0
"DDX55"	ENSG00000111364	0.154933	436.597	0	0
"DDX56"	ENSG00000136271	0.306889	864.799	0	0
"DDX60"	ENSG00000137628	0.0920473	259.391	0	0
"DEAF1"	ENSG00000177030	0.0776454	218.806	0	0
"DECR1"	ENSG00000104325	0.237545	669.392	0	0
"DEF6"	ENSG00000023892	0.10271	289.437	0	0
"DEF8"	ENSG00000140995	0.0847958	238.955	0	0
"DEGS1"	ENSG00000143753	0.0737873	207.933	0	0
"DEK"	ENSG00000124795	0.330723	931.963	0	0
"DENND1C"	ENSG00000205744	0.0555459	156.53	0	0
"DENND2D"	ENSG00000162777	0.132107	372.275	0	0
"DENND6B"	ENSG00000205593	0.101813	286.912	0	0
"DENR"	ENSG00000139726	0.197047	555.273	0	0
"DEPDC1"	ENSG00000024526	0.122166	344.268	0	0
"DEPDC1B"	ENSG00000035499	0.203408	573.202	0	0
"DERA"	ENSG00000023697	0.23606	665.211	0	0
"DERL1"	ENSG00000136986	0.14801	417.088	0	0
"DERL2"	ENSG00000072849	0.164401	463.276	0	0
"DERL3"	ENSG00000099958	0.0962964	271.366	0	0
"DESI1"	ENSG00000100418	0.396287	1116.72	0	0
"DESI2"	ENSG00000121644	0.0837449	235.993	0	0
"DEXI"	ENSG00000182108	0.0729877	205.68	0	0
"DFFA"	ENSG00000160049	0.18266	514.731	0	0
"DGCR6L"	ENSG00000128185	0.0954768	269.053	0	0
"DGUOK"	ENSG00000114956	0.191367	539.266	0	0
"DHCR24"	ENSG00000116133	0.0981451	276.574	0	0
"DHCR7"	ENSG00000172893	0.133327	375.713	0	0
"DHDDS"	ENSG00000117682	0.0656394	184.973	0	0
"DHFR"	ENSG00000228716	0.518956	1462.4	0	0
"DHODH"	ENSG00000102967	0.126759	357.205	0	0
"DHPS"	ENSG00000095059	0.130225	366.971	0	0
"DHRS13"	ENSG00000167536	0.0633605	178.552	0	0
"DHRS3"	ENSG00000162496	0.120448	339.419	0	0
"DHRS4"	ENSG00000157326	0.115562	325.655	0	0
"DHRS4L2"	ENSG00000187630	0.0990288	279.063	0	0
"DHRS7"	ENSG00000100612	0.134554	379.171	0	0
"DHRS7B"	ENSG00000109016	0.101259	285.348	0	0
"DHRSX"	ENSG00000169084	0.0950925	267.971	0	0
"DHX15"	ENSG00000109606	0.241437	680.361	0	0
"DHX16"	ENSG00000204560	0.0861875	242.877	0	0
"DHX29"	ENSG00000067248	0.083497	235.295	0	0
"DHX30"	ENSG00000132153	0.105383	296.968	0	0
"DHX36"	ENSG00000174953	0.0957332	269.775	0	0
"DHX58"	ENSG00000108771	0.0540062	152.193	0	0
"DHX9"	ENSG00000135829	0.210476	593.113	0	0
"DIAPH1"	ENSG00000131504	0.0957268	269.758	0	0
"DIAPH3"	ENSG00000139734	0.248017	698.907	0	0
"DIMT1"	ENSG00000086189	0.252253	710.84	0	0
"DIS3"	ENSG00000083520	0.115335	325.012	0	0
"DKC1"	ENSG00000130826	0.46445	1308.8	0	0
"DLAT"	ENSG00000150768	0.133513	376.238	0	0
"DLD"	ENSG00000091140	0.278396	784.508	0	0
"DLEU2"	ENSG00000231607	0.119745	337.442	0	0
"DLGAP5"	ENSG00000126787	0.264292	744.768	0	0
"DLST"	ENSG00000119689	0.0784623	221.107	0	0
"DMAC1"	ENSG00000137038	0.151192	426.056	0	0
"DMAC2"	ENSG00000105341	0.118713	334.532	0	0
"DMAP1"	ENSG00000178028	0.0864876	243.722	0	0
"DMC1"	ENSG00000100206	0.0696466	196.269	0	0
"DNA2"	ENSG00000138346	0.0976593	275.207	0	0
"DNAAF2"	ENSG00000165506	0.112622	317.369	0	0
"DNAJA1"	ENSG00000086061	0.512899	1445.32	0	0
"DNAJA2"	ENSG00000069345	0.185219	521.94	0	0
"DNAJA3"	ENSG00000103423	0.131308	370.025	0	0
"DNAJA4"	ENSG00000140403	0.0500844	141.141	0	0
"DNAJB1"	ENSG00000132002	0.145251	409.314	0	0
"DNAJB11"	ENSG00000090520	0.256797	723.645	0	0
"DNAJB12"	ENSG00000148719	0.0856552	241.377	0	0
"DNAJB6"	ENSG00000105993	0.187403	528.096	0	0
"DNAJB9"	ENSG00000128590	0.0582414	164.126	0	0
"DNAJC1"	ENSG00000136770	0.0875967	246.847	0	0
"DNAJC10"	ENSG00000077232	0.0654399	184.411	0	0
"DNAJC11"	ENSG00000007923	0.073936	208.354	0	0
"DNAJC12"	ENSG00000108176	0.129225	364.159	0	0
"DNAJC15"	ENSG00000120675	0.200502	565.009	0	0
"DNAJC17"	ENSG00000104129	0.0682461	192.319	0	0
"DNAJC18"	ENSG00000170464	0.0910052	256.454	0	0
"DNAJC19"	ENSG00000205981	0.187912	529.53	0	0
"DNAJC2"	ENSG00000105821	0.30688	864.776	0	0
"DNAJC21"	ENSG00000168724	0.108589	306.001	0	0
"DNAJC3"	ENSG00000102580	0.0796622	224.488	0	0
"DNAJC4"	ENSG00000110011	0.0807977	227.689	0	0
"DNAJC7"	ENSG00000168259	0.225185	634.564	0	0
"DNAJC8"	ENSG00000126698	0.226465	638.169	0	0
"DNAJC9"	ENSG00000213551	0.378607	1066.9	0	0
"DNASE2"	ENSG00000105612	0.0839198	236.486	0	0
"DNM1L"	ENSG00000087470	0.0979717	276.084	0	0
"DNM2"	ENSG00000079805	0.0529078	149.096	0	0
"DNMT1"	ENSG00000130816	0.287672	810.646	0	0
"DNMT3A"	ENSG00000119772	0.0861693	242.825	0	0
"DNPEP"	ENSG00000123992	0.280944	791.689	0	0
"DNPH1"	ENSG00000112667	0.202267	569.981	0	0
"DNTTIP1"	ENSG00000101457	0.14088	396.997	0	0
"DNTTIP2"	ENSG00000067334	0.196971	555.059	0	0
"DOCK2"	ENSG00000134516	0.057503	162.045	0	0
"DOHH"	ENSG00000129932	0.217472	612.829	0	0
"DOK1"	ENSG00000115325	0.0620656	174.903	0	0
"DOK2"	ENSG00000147443	0.231217	651.56	0	0
"DONSON"	ENSG00000159147	0.245741	692.492	0	0
"DPAGT1"	ENSG00000172269	0.131297	369.992	0	0
"DPCD"	ENSG00000166171	0.117474	331.043	0	0
"DPEP2"	ENSG00000167261	0.0752435	212.039	0	0
"DPH2"	ENSG00000132768	0.271246	764.362	0	0
"DPH3"	ENSG00000154813	0.209524	590.431	0	0
"DPH5"	ENSG00000117543	0.0749233	211.134	0	0
"DPH7"	ENSG00000148399	0.0546009	153.868	0	0
"DPM1"	ENSG00000000419	0.235208	662.807	0	0
"DPM2"	ENSG00000136908	0.248726	700.9	0	0
"DPM3"	ENSG00000179085	0.0688514	194.024	0	0
"DPP3"	ENSG00000254986	0.27987	788.663	0	0
"DPP4"	ENSG00000197635	0.111923	315.398	0	0
"DPP7"	ENSG00000176978	0.111931	315.42	0	0
"DPP9"	ENSG00000142002	0.0547954	154.416	0	0
"DPY30"	ENSG00000162961	0.216374	609.735	0	0
"DR1"	ENSG00000117505	0.0733829	206.793	0	0
"DRAM2"	ENSG00000156171	0.0795976	224.306	0	0
"DRAP1"	ENSG00000175550	0.274827	774.45	0	0
"DRG1"	ENSG00000185721	0.259796	732.094	0	0
"DRG2"	ENSG00000108591	0.13526	381.161	0	0
"DSCC1"	ENSG00000136982	0.358011	1008.86	0	0
"DSN1"	ENSG00000149636	0.13646	384.543	0	0
"DSTN"	ENSG00000125868	0.159642	449.865	0	0
"DTD1"	ENSG00000125821	0.217835	613.851	0	0
"DTL"	ENSG00000143476	0.226515	638.313	0	0
"DTNBP1"	ENSG00000047579	0.0802564	226.163	0	0
"DTWD1"	ENSG00000104047	0.071178	200.581	0	0
"DTYMK"	ENSG00000168393	0.502974	1417.36	0	0
"DUS1L"	ENSG00000169718	0.158418	446.419	0	0
"DUS2"	ENSG00000167264	0.114042	321.369	0	0
"DUS3L"	ENSG00000141994	0.145815	410.905	0	0
"DUSP10"	ENSG00000143507	0.0671105	189.12	0	0
"DUSP11"	ENSG00000144048	0.0710925	200.339	0	0
"DUSP12"	ENSG00000081721	0.0623412	175.679	0	0
"DUSP14"	ENSG00000276023	0.0930929	262.336	0	0
"DUSP2"	ENSG00000158050	0.343615	968.293	0	0
"DUSP23"	ENSG00000158716	0.203533	573.55	0	0
"DUSP4"	ENSG00000120875	0.303555	855.405	0	0
"DUSP5"	ENSG00000138166	0.125883	354.738	0	0
"DUSP6"	ENSG00000139318	0.138711	390.889	0	0
"DUT"	ENSG00000128951	0.470025	1324.51	0	0
"DVL2"	ENSG00000004975	0.055509	156.426	0	0
"DYNC1H1"	ENSG00000197102	0.0770492	217.125	0	0
"DYNC1I2"	ENSG00000077380	0.069528	195.93	0	0
"DYNC1LI1"	ENSG00000144635	0.192087	541.296	0	0
"DYNLL1"	ENSG00000088986	0.358703	1010.81	0	0
"DYNLL2"	ENSG00000264364	0.0675398	190.329	0	0
"DYNLRB1"	ENSG00000125971	0.215741	607.951	0	0
"DYNLT1"	ENSG00000146425	0.162906	459.065	0	0
"DYRK4"	ENSG00000010219	0.0878269	247.496	0	0
"E2F1"	ENSG00000101412	0.255472	719.913	0	0
"E2F2"	ENSG00000007968	0.0599113	168.838	0	0
"E2F4"	ENSG00000205250	0.228706	644.486	0	0
"E2F6"	ENSG00000169016	0.0702357	197.926	0	0
"E2F8"	ENSG00000129173	0.0900717	253.828	0	0
"EAF2"	ENSG00000145088	0.155556	438.356	0	0
"EAPP"	ENSG00000129518	0.0503861	141.99	0	0
"EBAG9"	ENSG00000147654	0.0763435	215.136	0	0
"EBI3"	ENSG00000105246	0.0956709	269.605	0	0
"EBNA1BP2"	ENSG00000117395	0.632638	1782.74	0	0
"EBP"	ENSG00000147155	0.455083	1282.4	0	0
"EBPL"	ENSG00000123179	0.191434	539.454	0	0
"ECD"	ENSG00000122882	0.0536454	151.174	0	0
"ECH1"	ENSG00000104823	0.271184	764.184	0	0
"ECHDC1"	ENSG00000093144	0.279755	788.338	0	0
"ECHS1"	ENSG00000127884	0.306729	864.35	0	0
"ECI1"	ENSG00000167969	0.222829	627.925	0	0
"ECI2"	ENSG00000198721	0.0999029	281.525	0	0
"ECSIT"	ENSG00000130159	0.157249	443.125	0	0
"ECT2"	ENSG00000114346	0.0802749	226.218	0	0
"EDEM2"	ENSG00000088298	0.0546432	153.986	0	0
"EDF1"	ENSG00000107223	0.179578	506.046	0	0
"EED"	ENSG00000074266	0.249222	702.298	0	0
"EEF1A1"	ENSG00000156508	0.305703	861.479	0	0
"EEF1AKMT1"	ENSG00000150456	0.161575	455.314	0	0
"EEF1AKMT2"	ENSG00000203791	0.0568001	160.064	0	0
"EEF1B2"	ENSG00000114942	0.233166	657.055	0	0
"EEF1D"	ENSG00000104529	0.146953	414.112	0	0
"EEF1E1"	ENSG00000124802	0.4783	1347.83	0	0
"EEF2"	ENSG00000167658	0.13445	378.878	0	0
"EEF2KMT"	ENSG00000118894	0.179316	505.309	0	0
"EFCAB11"	ENSG00000140025	0.0684203	192.813	0	0
"EFHD2"	ENSG00000142634	0.147574	415.862	0	0
"EFTUD2"	ENSG00000108883	0.194825	549.011	0	0
"EGLN1"	ENSG00000135766	0.0589667	166.17	0	0
"EGLN3"	ENSG00000129521	0.0523133	147.429	0	0
"EGR2"	ENSG00000122877	0.163434	460.557	0	0
"EGR3"	ENSG00000179388	0.0793656	223.67	0	0
"EHD4"	ENSG00000103966	0.127301	358.731	0	0
"EI24"	ENSG00000149547	0.134874	380.071	0	0
"EID1"	ENSG00000255302	0.175373	494.194	0	0
"EIF1"	ENSG00000173812	0.192382	542.132	0	0
"EIF1AD"	ENSG00000175376	0.0976728	275.241	0	0
"EIF1AX"	ENSG00000173674	0.393753	1109.58	0	0
"EIF1AY"	ENSG00000198692	0.0994804	280.335	0	0
"EIF1B"	ENSG00000114784	0.145322	409.514	0	0
"EIF2A"	ENSG00000144895	0.188148	530.195	0	0
"EIF2AK1"	ENSG00000086232	0.127338	358.835	0	0
"EIF2AK2"	ENSG00000055332	0.213179	600.733	0	0
"EIF2AK4"	ENSG00000128829	0.127253	358.597	0	0
"EIF2B1"	ENSG00000111361	0.259041	729.968	0	0
"EIF2B2"	ENSG00000119718	0.167543	472.133	0	0
"EIF2B3"	ENSG00000070785	0.222251	626.296	0	0
"EIF2B4"	ENSG00000115211	0.077574	218.604	0	0
"EIF2B5"	ENSG00000145191	0.112035	315.713	0	0
"EIF2D"	ENSG00000143486	0.132734	374.043	0	0
"EIF2S1"	ENSG00000134001	0.459772	1295.61	0	0
"EIF2S2"	ENSG00000125977	0.411703	1160.16	0	0
"EIF3A"	ENSG00000107581	0.293258	826.389	0	0
"EIF3B"	ENSG00000106263	0.213414	601.394	0	0
"EIF3D"	ENSG00000100353	0.171778	484.065	0	0
"EIF3E"	ENSG00000104408	0.128528	362.19	0	0
"EIF3F"	ENSG00000175390	0.120092	338.417	0	0
"EIF3G"	ENSG00000130811	0.180109	507.542	0	0
"EIF3H"	ENSG00000147677	0.162869	458.959	0	0
"EIF3I"	ENSG00000084623	0.496929	1400.32	0	0
"EIF3J"	ENSG00000104131	0.352772	994.095	0	0
"EIF3K"	ENSG00000178982	0.169394	477.347	0	0
"EIF3L"	ENSG00000100129	0.151575	427.134	0	0
"EIF3M"	ENSG00000149100	0.241526	680.61	0	0
"EIF4A1"	ENSG00000161960	0.366016	1031.42	0	0
"EIF4A2"	ENSG00000156976	0.0837153	235.909	0	0
"EIF4A3"	ENSG00000141543	0.397098	1119	0	0
"EIF4B"	ENSG00000063046	0.0782305	220.453	0	0
"EIF4E"	ENSG00000151247	0.349334	984.407	0	0
"EIF4E2"	ENSG00000135930	0.167678	472.511	0	0
"EIF4EBP1"	ENSG00000187840	0.451028	1270.98	0	0
"EIF4G1"	ENSG00000114867	0.329426	928.308	0	0
"EIF4G2"	ENSG00000110321	0.276398	778.877	0	0
"EIF4G3"	ENSG00000075151	0.0561749	158.304	0	0
"EIF4H"	ENSG00000106682	0.230058	648.293	0	0
"EIF5"	ENSG00000100664	0.269132	758.404	0	0
"EIF5A"	ENSG00000132507	0.471734	1329.32	0	0
"EIF5AL1"	ENSG00000253626	0.179687	506.352	0	0
"EIF5B"	ENSG00000158417	0.363548	1024.46	0	0
"EIF6"	ENSG00000242372	0.427621	1205.02	0	0
"EIPR1"	ENSG00000032389	0.155379	437.854	0	0
"ELAC2"	ENSG00000006744	0.172991	487.484	0	0
"ELAVL1"	ENSG00000066044	0.295413	832.462	0	0
"ELK1"	ENSG00000126767	0.0909908	256.412	0	0
"ELL2"	ENSG00000118985	0.0792827	223.421	0	0
"ELOA"	ENSG00000011007	0.153522	432.621	0	0
"ELOB"	ENSG00000103363	0.271171	764.149	0	0
"ELOC"	ENSG00000154582	0.460943	1298.92	0	0
"ELOF1"	ENSG00000130165	0.146547	412.965	0	0
"ELOVL1"	ENSG00000066322	0.137044	386.186	0	0
"ELOVL5"	ENSG00000012660	0.0927686	261.421	0	0
"ELP3"	ENSG00000134014	0.0546672	154.054	0	0
"ELP4"	ENSG00000109911	0.0561319	158.182	0	0
"ELP5"	ENSG00000170291	0.2307	650.104	0	0
"ELP6"	ENSG00000163832	0.149956	422.572	0	0
"EMB"	ENSG00000170571	0.0768913	216.68	0	0
"EMC10"	ENSG00000161671	0.0578667	163.07	0	0
"EMC2"	ENSG00000104412	0.0888532	250.388	0	0
"EMC3"	ENSG00000125037	0.119579	336.971	0	0
"EMC4"	ENSG00000128463	0.278368	784.43	0	0
"EMC6"	ENSG00000127774	0.27622	778.376	0	0
"EMC7"	ENSG00000134153	0.218702	616.295	0	0
"EMC8"	ENSG00000131148	0.21918	617.642	0	0
"EMC9"	ENSG00000100908	0.194728	548.737	0	0
"EMD"	ENSG00000102119	0.143982	405.737	0	0
"EME1"	ENSG00000154920	0.129374	364.578	0	0
"EMG1"	ENSG00000126749	0.429632	1210.68	0	0
"EMILIN2"	ENSG00000132205	0.0564276	159.017	0	0
"EML2"	ENSG00000125746	0.114721	323.284	0	0
"EMP1"	ENSG00000134531	0.0694424	195.699	0	0
"EMP3"	ENSG00000142227	0.169045	476.363	0	0
"ENDOG"	ENSG00000167136	0.0922539	259.973	0	0
"ENO1"	ENSG00000074800	0.717977	2023.23	0	0
"ENO2"	ENSG00000111674	0.215276	606.642	0	0
"ENOPH1"	ENSG00000145293	0.260178	733.171	0	0
"ENOSF1"	ENSG00000132199	0.0566131	159.538	0	0
"ENSA"	ENSG00000143420	0.286029	806.018	0	0
"ENTPD1"	ENSG00000138185	0.0604495	170.354	0	0
"ENY2"	ENSG00000120533	0.361654	1019.12	0	0
"EOMES"	ENSG00000163508	0.106283	299.537	0	0
"EPAS1"	ENSG00000116016	0.116539	328.423	0	0
"EPB41L2"	ENSG00000079819	0.0504725	142.235	0	0
"EPB41L4A-AS1"	ENSG00000224032	0.0566649	159.683	0	0
"EPOP"	ENSG00000273604	0.182421	514.06	0	0
"EPOR"	ENSG00000187266	0.0508501	143.299	0	0
"EPRS"	ENSG00000136628	0.282677	796.573	0	0
"EPS8L2"	ENSG00000177106	0.177259	499.512	0	0
"EPSTI1"	ENSG00000133106	0.283607	799.193	0	0
"ERAL1"	ENSG00000132591	0.193929	546.485	0	0
"ERCC1"	ENSG00000012061	0.132535	373.481	0	0
"ERCC3"	ENSG00000163161	0.0529197	149.13	0	0
"ERCC6L"	ENSG00000186871	0.0628351	177.075	0	0
"ERG28"	ENSG00000133935	0.233941	659.237	0	0
"ERGIC2"	ENSG00000087502	0.139812	393.988	0	0
"ERGIC3"	ENSG00000125991	0.107886	304.021	0	0
"ERH"	ENSG00000100632	0.395672	1114.98	0	0
"ERI1"	ENSG00000104626	0.102363	288.459	0	0
"ERI2"	ENSG00000196678	0.0584718	164.778	0	0
"ERI3"	ENSG00000117419	0.241445	680.383	0	0
"ERICH1"	ENSG00000104714	0.0549534	154.86	0	0
"ERLEC1"	ENSG00000068912	0.0621407	175.114	0	0
"ERO1A"	ENSG00000197930	0.357685	1007.94	0	0
"ERP29"	ENSG00000089248	0.0720866	203.14	0	0
"ERP44"	ENSG00000023318	0.104236	293.737	0	0
"ESCO2"	ENSG00000171320	0.374824	1056.24	0	0
"ESD"	ENSG00000139684	0.287444	810.004	0	0
"ESF1"	ENSG00000089048	0.16667	469.672	0	0
"ESPL1"	ENSG00000135476	0.0612341	172.562	0	0
"ESRRA"	ENSG00000173153	0.10254	288.957	0	0
"ESYT1"	ENSG00000139641	0.0595267	167.748	0	0
"ETF1"	ENSG00000120705	0.404233	1139.11	0	0
"ETFA"	ENSG00000140374	0.367731	1036.25	0	0
"ETFB"	ENSG00000105379	0.370723	1044.68	0	0
"ETFDH"	ENSG00000171503	0.0796498	224.454	0	0
"ETHE1"	ENSG00000105755	0.306028	862.375	0	0
"ETS2"	ENSG00000157557	0.0760864	214.413	0	0
"ETV7"	ENSG00000010030	0.0726032	204.6	0	0
"EVA1B"	ENSG00000142694	0.0664427	187.241	0	0
"EVI2A"	ENSG00000126860	0.0899483	253.474	0	0
"EVI2B"	ENSG00000185862	0.14878	419.257	0	0
"EVL"	ENSG00000196405	0.213285	601.03	0	0
"EWSR1"	ENSG00000182944	0.319089	899.18	0	0
"EXO1"	ENSG00000174371	0.180454	508.52	0	0
"EXOC2"	ENSG00000112685	0.156607	441.315	0	0
"EXOC3"	ENSG00000180104	0.115155	324.504	0	0
"EXOSC1"	ENSG00000171311	0.201053	566.559	0	0
"EXOSC10"	ENSG00000171824	0.082414	232.243	0	0
"EXOSC2"	ENSG00000130713	0.221806	625.042	0	0
"EXOSC3"	ENSG00000107371	0.372904	1050.83	0	0
"EXOSC4"	ENSG00000178896	0.372404	1049.42	0	0
"EXOSC5"	ENSG00000077348	0.292732	824.907	0	0
"EXOSC7"	ENSG00000075914	0.263035	741.223	0	0
"EXOSC8"	ENSG00000120699	0.411999	1160.99	0	0
"EXOSC9"	ENSG00000123737	0.280113	789.346	0	0
"EZH2"	ENSG00000106462	0.367068	1034.38	0	0
"EZR"	ENSG00000092820	0.194609	548.401	0	0
"F2R"	ENSG00000181104	0.0626389	176.524	0	0
"F5"	ENSG00000198734	0.10272	289.464	0	0
"FAAP20"	ENSG00000162585	0.19875	560.07	0	0
"FAAP24"	ENSG00000131944	0.110004	309.993	0	0
"FABP5"	ENSG00000164687	0.731468	2061.24	0	0
"FADD"	ENSG00000168040	0.0847074	238.705	0	0
"FADS1"	ENSG00000149485	0.153502	432.567	0	0
"FADS2"	ENSG00000134824	0.0759629	214.068	0	0
"FAF1"	ENSG00000185104	0.0627516	176.836	0	0
"FAF2"	ENSG00000113194	0.077777	219.176	0	0
"FAH"	ENSG00000103876	0.279517	787.67	0	0
"FAHD1"	ENSG00000180185	0.0619011	174.439	0	0
"FAHD2A"	ENSG00000115042	0.079374	223.677	0	0
"FAHD2B"	ENSG00000144199	0.0761466	214.583	0	0
"FAIM"	ENSG00000158234	0.0514719	145.051	0	0
"FAM104A"	ENSG00000133193	0.104587	294.725	0	0
"FAM104B"	ENSG00000182518	0.111708	314.793	0	0
"FAM110A"	ENSG00000125898	0.0807715	227.615	0	0
"FAM111A"	ENSG00000166801	0.253944	715.608	0	0
"FAM111B"	ENSG00000189057	0.391894	1104.34	0	0
"FAM118B"	ENSG00000197798	0.0707787	199.456	0	0
"FAM120A"	ENSG00000048828	0.092985	262.031	0	0
"FAM120AOS"	ENSG00000188938	0.0957872	269.928	0	0
"FAM122B"	ENSG00000156504	0.0657721	185.347	0	0
"FAM126A"	ENSG00000122591	0.0677927	191.042	0	0
"FAM129A"	ENSG00000135842	0.0581194	163.784	0	0
"FAM136A"	ENSG00000035141	0.384328	1083.02	0	0
"FAM161A"	ENSG00000170264	0.0711893	200.615	0	0
"FAM162A"	ENSG00000114023	0.370844	1045.02	0	0
"FAM173A"	ENSG00000103254	0.204054	575.017	0	0
"FAM173B"	ENSG00000150756	0.0612626	172.641	0	0
"FAM177A1"	ENSG00000151327	0.163369	460.37	0	0
"FAM189B"	ENSG00000160767	0.0588179	165.751	0	0
"FAM192A"	ENSG00000172775	0.178803	503.862	0	0
"FAM204A"	ENSG00000165669	0.0938691	264.522	0	0
"FAM207A"	ENSG00000160256	0.345061	972.366	0	0
"FAM210A"	ENSG00000177150	0.184643	520.319	0	0
"FAM213A"	ENSG00000122378	0.114314	322.136	0	0
"FAM216A"	ENSG00000204856	0.204634	576.653	0	0
"FAM241A"	ENSG00000174749	0.179089	504.667	0	0
"FAM241B"	ENSG00000171224	0.106727	300.757	0	0
"FAM32A"	ENSG00000105058	0.100834	284.15	0	0
"FAM3C"	ENSG00000196937	0.0857153	241.546	0	0
"FAM45A"	ENSG00000119979	0.0959748	270.457	0	0
"FAM49B"	ENSG00000153310	0.175825	495.47	0	0
"FAM50A"	ENSG00000071859	0.166859	470.202	0	0
"FAM57A"	ENSG00000167695	0.0675185	190.272	0	0
"FAM72D"	ENSG00000215784	0.0575189	162.095	0	0
"FAM83D"	ENSG00000101447	0.0815995	229.952	0	0
"FAM89A"	ENSG00000182118	0.0679933	191.608	0	0
"FAM89B"	ENSG00000176973	0.0683786	192.692	0	0
"FAM96A"	ENSG00000166797	0.316602	892.171	0	0
"FAM96B"	ENSG00000166595	0.424454	1196.09	0	0
"FAM98A"	ENSG00000119812	0.135756	382.558	0	0
"FANCA"	ENSG00000187741	0.10086	284.225	0	0
"FANCB"	ENSG00000181544	0.0653188	184.072	0	0
"FANCD2"	ENSG00000144554	0.166676	469.691	0	0
"FANCG"	ENSG00000221829	0.207336	584.269	0	0
"FANCI"	ENSG00000140525	0.272184	767.006	0	0
"FANCL"	ENSG00000115392	0.201254	567.131	0	0
"FARS2"	ENSG00000145982	0.090796	255.863	0	0
"FARSA"	ENSG00000179115	0.373859	1053.52	0	0
"FARSB"	ENSG00000116120	0.352284	992.722	0	0
"FAS"	ENSG00000026103	0.13265	373.806	0	0
"FASN"	ENSG00000169710	0.0782472	220.503	0	0
"FASTK"	ENSG00000164896	0.10382	292.563	0	0
"FASTKD1"	ENSG00000138399	0.0754933	212.742	0	0
"FASTKD2"	ENSG00000118246	0.16591	467.529	0	0
"FASTKD3"	ENSG00000124279	0.0627047	176.704	0	0
"FASTKD5"	ENSG00000215251	0.0514637	145.027	0	0
"FAU"	ENSG00000149806	0.229106	645.629	0	0
"FBL"	ENSG00000105202	0.287745	810.853	0	0
"FBLN5"	ENSG00000140092	0.0707245	199.304	0	0
"FBXL6"	ENSG00000182325	0.0783615	220.826	0	0
"FBXO22"	ENSG00000167196	0.144857	408.202	0	0
"FBXO32"	ENSG00000156804	0.1573	443.269	0	0
"FBXO4"	ENSG00000151876	0.073512	207.158	0	0
"FBXO5"	ENSG00000112029	0.285238	803.792	0	0
"FBXO6"	ENSG00000116663	0.0959446	270.372	0	0
"FBXO7"	ENSG00000100225	0.110221	310.601	0	0
"FBXO9"	ENSG00000112146	0.0601882	169.612	0	0
"FBXW2"	ENSG00000119402	0.0887629	250.134	0	0
"FBXW5"	ENSG00000159069	0.107131	301.893	0	0
"FCGR2B"	ENSG00000072694	0.0583645	165.86	0	0
"FCGR3A"	ENSG00000203747	0.0542135	152.875	0	0
"FCMR"	ENSG00000162894	0.182896	515.396	0	0
"FCRL6"	ENSG00000181036	0.0822364	231.969	0	0
"FDFT1"	ENSG00000079459	0.283466	798.796	0	0
"FDPS"	ENSG00000160752	0.45162	1272.64	0	0
"FDX1"	ENSG00000137714	0.250491	705.873	0	0
"FDX2"	ENSG00000267673	0.117703	331.686	0	0
"FDXACB1"	ENSG00000255561	0.0511742	144.212	0	0
"FDXR"	ENSG00000161513	0.0964793	271.88	0	0
"FECH"	ENSG00000066926	0.059182	166.778	0	0
"FEN1"	ENSG00000168496	0.502216	1415.22	0	0
"FERMT3"	ENSG00000149781	0.258744	729.13	0	0
"FES"	ENSG00000182511	0.0823254	232.001	0	0
"FGFBP2"	ENSG00000137441	0.238995	673.505	0	0
"FGFR1"	ENSG00000077782	0.0756094	213.074	0	0
"FGFR1OP"	ENSG00000213066	0.0783664	220.838	0	0
"FGFR1OP2"	ENSG00000111790	0.0663952	187.102	0	0
"FH"	ENSG00000091483	0.27973	788.268	0	0
"FHIT"	ENSG00000189283	0.122524	345.27	0	0
"FHL3"	ENSG00000183386	0.0541953	152.725	0	0
"FHOD1"	ENSG00000135723	0.0702658	198.011	0	0
"FIBP"	ENSG00000172500	0.364108	1026.04	0	0
"FIGNL1"	ENSG00000132436	0.0858003	241.786	0	0
"FIP1L1"	ENSG00000145216	0.119588	336.996	0	0
"FIS1"	ENSG00000214253	0.19247	542.374	0	0
"FKBP11"	ENSG00000134285	0.157579	444.053	0	0
"FKBP1A"	ENSG00000088832	0.487749	1374.45	0	0
"FKBP2"	ENSG00000173486	0.221461	624.068	0	0
"FKBP3"	ENSG00000100442	0.303788	856.061	0	0
"FKBP4"	ENSG00000004478	0.533712	1503.97	0	0
"FKBP5"	ENSG00000096060	0.0624777	176.063	0	0
"FKBP8"	ENSG00000105701	0.182875	515.334	0	0
"FKBPL"	ENSG00000204315	0.0644242	181.551	0	0
"FLAD1"	ENSG00000160688	0.164628	463.916	0	0
"FLII"	ENSG00000177731	0.0752367	212.017	0	0
"FLNA"	ENSG00000196924	0.11737	330.747	0	0
"FLOT1"	ENSG00000137312	0.31567	889.545	0	0
"FLT3LG"	ENSG00000090554	0.0798267	224.952	0	0
"FLYWCH2"	ENSG00000162076	0.0550497	155.132	0	0
"FMC1"	ENSG00000164898	0.0551255	155.345	0	0
"FMNL1"	ENSG00000184922	0.0768046	216.435	0	0
"FN3KRP"	ENSG00000141560	0.119347	336.318	0	0
"FNBP1"	ENSG00000187239	0.115774	326.248	0	0
"FNTA"	ENSG00000168522	0.121245	341.667	0	0
"FOPNL"	ENSG00000133393	0.0920825	259.488	0	0
"FOSL1"	ENSG00000175592	0.157298	443.264	0	0
"FOSL2"	ENSG00000075426	0.0993717	280.031	0	0
"FOXM1"	ENSG00000111206	0.175417	494.327	0	0
"FOXP1"	ENSG00000114861	0.0588465	165.83	0	0
"FOXP3"	ENSG00000049768	0.0808065	227.716	0	0
"FOXRED1"	ENSG00000110074	0.149985	422.655	0	0
"FPGS"	ENSG00000136877	0.121522	342.448	0	0
"FRA10AC1"	ENSG00000148690	0.0733957	206.83	0	0
"FRG1"	ENSG00000109536	0.132018	372.024	0	0
"FRMD4B"	ENSG00000114541	0.0932411	262.754	0	0
"FSCN1"	ENSG00000075618	0.0918702	258.897	0	0
"FSD1"	ENSG00000105255	0.0949644	267.612	0	0
"FTH1"	ENSG00000167996	0.192418	542.23	0	0
"FTL"	ENSG00000087086	0.118472	333.856	0	0
"FTSJ1"	ENSG00000068438	0.183062	515.863	0	0
"FTSJ3"	ENSG00000108592	0.231625	652.71	0	0
"FUBP1"	ENSG00000162613	0.29344	826.901	0	0
"FUCA2"	ENSG00000001036	0.102058	287.6	0	0
"FUNDC1"	ENSG00000069509	0.0868389	244.712	0	0
"FUNDC2"	ENSG00000165775	0.225133	634.417	0	0
"FUOM"	ENSG00000148803	0.218053	614.467	0	0
"FURIN"	ENSG00000140564	0.160724	452.916	0	0
"FUS"	ENSG00000089280	0.189011	532.626	0	0
"FUT11"	ENSG00000196968	0.105325	296.806	0	0
"FUT7"	ENSG00000180549	0.147735	416.319	0	0
"FUT8"	ENSG00000033170	0.0552654	155.74	0	0
"FXN"	ENSG00000165060	0.180273	508.005	0	0
"FXR1"	ENSG00000114416	0.133666	376.668	0	0
"FXYD5"	ENSG00000089327	0.176733	498.029	0	0
"FYB1"	ENSG00000082074	0.193757	546	0	0
"FYN"	ENSG00000010810	0.0645762	181.976	0	0
"G0S2"	ENSG00000123689	0.0542118	152.774	0	0
"G3BP1"	ENSG00000145907	0.325473	917.168	0	0
"G3BP2"	ENSG00000138757	0.103599	291.94	0	0
"G6PC3"	ENSG00000141349	0.121048	341.112	0	0
"G6PD"	ENSG00000160211	0.223915	630.984	0	0
"GABARAPL2"	ENSG00000034713	0.105042	296.007	0	0
"GABPB1"	ENSG00000104064	0.134707	379.601	0	0
"GADD45A"	ENSG00000116717	0.107419	302.707	0	0
"GADD45B"	ENSG00000099860	0.0844844	238.077	0	0
"GADD45G"	ENSG00000130222	0.0791589	223.073	0	0
"GADD45GIP1"	ENSG00000179271	0.391707	1103.81	0	0
"GAL"	ENSG00000069482	0.072091	203.162	0	0
"GALE"	ENSG00000117308	0.256796	723.643	0	0
"GALK1"	ENSG00000108479	0.28919	814.926	0	0
"GALK2"	ENSG00000156958	0.0596116	167.987	0	0
"GALM"	ENSG00000143891	0.18977	534.766	0	0
"GALNT2"	ENSG00000143641	0.061839	174.264	0	0
"GALR2"	ENSG00000182687	0.22662	638.612	0	0
"GAMT"	ENSG00000130005	0.114721	323.283	0	0
"GAPDH"	ENSG00000111640	0.679432	1914.61	0	0
"GAR1"	ENSG00000109534	0.370163	1043.1	0	0
"GARS"	ENSG00000106105	0.428721	1208.12	0	0
"GART"	ENSG00000159131	0.293762	827.808	0	0
"GATA2"	ENSG00000179348	0.0598322	168.953	0	0
"GATA3"	ENSG00000107485	0.12149	342.357	0	0
"GATB"	ENSG00000059691	0.0923825	260.335	0	0
"GBA"	ENSG00000177628	0.0514148	144.89	0	0
"GBE1"	ENSG00000114480	0.147913	416.816	0	0
"GBP1"	ENSG00000117228	0.178627	503.364	0	0
"GBP2"	ENSG00000162645	0.260055	732.825	0	0
"GBP4"	ENSG00000162654	0.116938	329.53	0	0
"GBP5"	ENSG00000154451	0.132509	373.407	0	0
"GCA"	ENSG00000115271	0.135144	380.834	0	0
"GCAT"	ENSG00000100116	0.0942363	265.56	0	0
"GCDH"	ENSG00000105607	0.128494	362.092	0	0
"GCFC2"	ENSG00000005436	0.109303	308.014	0	0
"GCH1"	ENSG00000131979	0.0698687	196.891	0	0
"GCHFR"	ENSG00000137880	0.28079	791.256	0	0
"GCLM"	ENSG00000023909	0.129944	366.179	0	0
"GCSAM"	ENSG00000174500	0.0550755	155.206	0	0
"GCSAML"	ENSG00000169224	0.129768	366.753	0	0
"GCSH"	ENSG00000140905	0.2333	657.431	0	0
"GDAP1"	ENSG00000104381	0.0649494	183.032	0	0
"GDE1"	ENSG00000006007	0.059604	167.966	0	0
"GDI1"	ENSG00000203879	0.0704789	198.61	0	0
"GDI2"	ENSG00000057608	0.261051	735.63	0	0
"GEM"	ENSG00000164949	0.1216	342.688	0	0
"GEMIN2"	ENSG00000092208	0.07569	213.296	0	0
"GEMIN4"	ENSG00000179409	0.123285	347.415	0	0
"GEMIN5"	ENSG00000082516	0.0757513	213.469	0	0
"GEMIN6"	ENSG00000152147	0.251008	707.332	0	0
"GEMIN7"	ENSG00000142252	0.145334	409.548	0	0
"GEN1"	ENSG00000178295	0.0521206	146.881	0	0
"GFER"	ENSG00000127554	0.0935002	263.483	0	0
"GFI1"	ENSG00000162676	0.0914935	257.829	0	0
"GFM1"	ENSG00000168827	0.176725	498.006	0	0
"GFM2"	ENSG00000164347	0.0538083	151.634	0	0
"GFPT1"	ENSG00000198380	0.0625807	176.354	0	0
"GGCT"	ENSG00000006625	0.413289	1164.63	0	0
"GGCX"	ENSG00000115486	0.0633854	178.622	0	0
"GGH"	ENSG00000137563	0.301411	849.366	0	0
"GGNBP2"	ENSG00000278311	0.057686	162.56	0	0
"GHITM"	ENSG00000165678	0.370707	1044.64	0	0
"GID8"	ENSG00000101193	0.122635	345.584	0	0
"GIMAP1"	ENSG00000213203	0.123185	347.133	0	0
"GIMAP2"	ENSG00000106560	0.0730546	205.868	0	0
"GIMAP4"	ENSG00000133574	0.262634	740.091	0	0
"GIMAP7"	ENSG00000179144	0.374168	1054.39	0	0
"GINM1"	ENSG00000055211	0.0570708	160.827	0	0
"GINS1"	ENSG00000101003	0.0833778	234.962	0	0
"GINS2"	ENSG00000131153	0.497446	1401.78	0	0
"GINS3"	ENSG00000181938	0.079419	223.806	0	0
"GINS4"	ENSG00000147536	0.121923	343.581	0	0
"GIPC1"	ENSG00000123159	0.089781	253.003	0	0
"GJB2"	ENSG00000165474	0.0807095	227.451	0	0
"GJB6"	ENSG00000121742	0.0571571	161.075	0	0
"GK"	ENSG00000198814	0.181721	512.084	0	0
"GLA"	ENSG00000102393	0.166623	469.541	0	0
"GLB1"	ENSG00000170266	0.108476	305.685	0	0
"GLE1"	ENSG00000119392	0.0786008	221.498	0	0
"GLIPR1"	ENSG00000139278	0.0531362	149.74	0	0
"GLIPR2"	ENSG00000122694	0.0828976	233.607	0	0
"GLMN"	ENSG00000174842	0.0759221	213.949	0	0
"GLMP"	ENSG00000198715	0.0509806	143.666	0	0
"GLO1"	ENSG00000124767	0.317738	895.37	0	0
"GLOD4"	ENSG00000167699	0.0882673	248.737	0	0
"GLRX"	ENSG00000173221	0.15145	426.781	0	0
"GLRX2"	ENSG00000023572	0.284431	801.515	0	0
"GLRX3"	ENSG00000108010	0.42292	1191.77	0	0
"GLRX5"	ENSG00000182512	0.276684	779.683	0	0
"GLS"	ENSG00000115419	0.0824739	232.412	0	0
"GLTP"	ENSG00000139433	0.0752455	212.042	0	0
"GLUD1"	ENSG00000148672	0.103107	290.555	0	0
"GLUL"	ENSG00000135821	0.106409	299.861	0	0
"GMDS"	ENSG00000112699	0.139994	394.5	0	0
"GMFB"	ENSG00000197045	0.0553739	156.046	0	0
"GMFG"	ENSG00000130755	0.226495	638.254	0	0
"GMNN"	ENSG00000112312	0.437825	1233.77	0	0
"GMPPA"	ENSG00000144591	0.126977	357.82	0	0
"GMPPB"	ENSG00000173540	0.259328	730.776	0	0
"GMPR"	ENSG00000137198	0.0535217	150.836	0	0
"GMPR2"	ENSG00000100938	0.106846	301.09	0	0
"GMPS"	ENSG00000163655	0.254941	718.413	0	0
"GNA15"	ENSG00000060558	0.388727	1095.42	0	0
"GNAI2"	ENSG00000114353	0.24311	685.074	0	0
"GNAI3"	ENSG00000065135	0.193597	545.55	0	0
"GNAS"	ENSG00000087460	0.133655	376.636	0	0
"GNB1"	ENSG00000078369	0.150082	422.928	0	0
"GNB1L"	ENSG00000185838	0.105284	296.691	0	0
"GNB2"	ENSG00000172354	0.296133	834.49	0	0
"GNG2"	ENSG00000186469	0.162656	458.361	0	0
"GNG5"	ENSG00000174021	0.386192	1088.27	0	0
"GNG8"	ENSG00000167414	0.136111	383.562	0	0
"GNGT2"	ENSG00000167083	0.142989	402.941	0	0
"GNL1"	ENSG00000204590	0.1819	512.589	0	0
"GNL2"	ENSG00000134697	0.322675	909.285	0	0
"GNL3"	ENSG00000163938	0.402189	1133.35	0	0
"GNLY"	ENSG00000115523	0.223888	630.925	0	0
"GNPAT"	ENSG00000116906	0.126395	356.18	0	0
"GNPDA1"	ENSG00000113552	0.322933	910.011	0	0
"GNPDA2"	ENSG00000163281	0.0828833	233.566	0	0
"GNPNAT1"	ENSG00000100522	0.190905	537.965	0	0
"GNRH2"	ENSG00000125787	0.0845474	238.275	0	0
"GOLT1B"	ENSG00000111711	0.115532	325.569	0	0
"GON7"	ENSG00000170270	0.148518	418.521	0	0
"GORASP2"	ENSG00000115806	0.112972	318.353	0	0
"GOSR1"	ENSG00000108587	0.0593077	167.13	0	0
"GOSR2"	ENSG00000108433	0.136068	383.437	0	0
"GOT1"	ENSG00000120053	0.218788	616.538	0	0
"GOT2"	ENSG00000125166	0.238727	672.724	0	0
"GPAA1"	ENSG00000197858	0.193927	546.479	0	0
"GPALPP1"	ENSG00000133114	0.0619688	174.63	0	0
"GPANK1"	ENSG00000204438	0.124057	349.591	0	0
"GPAT2"	ENSG00000186281	0.0516647	145.595	0	0
"GPATCH4"	ENSG00000160818	0.466548	1314.71	0	0
"GPI"	ENSG00000105220	0.393164	1107.92	0	0
"GPKOW"	ENSG00000068394	0.0506026	142.6	0	0
"GPN1"	ENSG00000198522	0.162057	456.672	0	0
"GPN2"	ENSG00000142751	0.121487	342.348	0	0
"GPN3"	ENSG00000111231	0.328101	924.574	0	0
"GPR108"	ENSG00000125734	0.0671829	189.322	0	0
"GPR137"	ENSG00000173264	0.0665062	187.416	0	0
"GPR160"	ENSG00000173890	0.052485	147.907	0	0
"GPR171"	ENSG00000174946	0.141675	399.237	0	0
"GPR180"	ENSG00000152749	0.0859637	242.247	0	0
"GPR183"	ENSG00000169508	0.0620825	174.949	0	0
"GPR19"	ENSG00000183150	0.0625739	176.339	0	0
"GPR65"	ENSG00000140030	0.0778189	219.294	0	0
"GPS1"	ENSG00000169727	0.214954	605.732	0	0
"GPSM3"	ENSG00000213654	0.272344	767.455	0	0
"GPT2"	ENSG00000166123	0.0721237	203.247	0	0
"GPX4"	ENSG00000167468	0.186865	526.578	0	0
"GPX7"	ENSG00000116157	0.0782321	220.459	0	0
"GRAMD1A"	ENSG00000089351	0.0887382	250.064	0	0
"GRAMD1B"	ENSG00000023171	0.0645863	182.009	0	0
"GRAP2"	ENSG00000100351	0.0539453	152.019	0	0
"GRB2"	ENSG00000177885	0.187296	527.793	0	0
"GRHPR"	ENSG00000137106	0.219916	619.716	0	0
"GRINA"	ENSG00000178719	0.0594205	167.449	0	0
"GRK2"	ENSG00000173020	0.0663747	187.045	0	0
"GRK3"	ENSG00000100077	0.0643837	181.439	0	0
"GRK6"	ENSG00000198055	0.111625	314.558	0	0
"GRN"	ENSG00000030582	0.150709	424.696	0	0
"GRPEL1"	ENSG00000109519	0.364004	1025.75	0	0
"GRSF1"	ENSG00000132463	0.242621	683.697	0	0
"GRWD1"	ENSG00000105447	0.288329	812.499	0	0
"GSDMD"	ENSG00000104518	0.173131	487.879	0	0
"GSK3A"	ENSG00000105723	0.0603957	170.197	0	0
"GSKIP"	ENSG00000100744	0.0578289	162.963	0	0
"GSPT1"	ENSG00000103342	0.359814	1013.94	0	0
"GSR"	ENSG00000104687	0.0532244	149.989	0	0
"GSS"	ENSG00000100983	0.169101	476.523	0	0
"GSTK1"	ENSG00000197448	0.241633	680.911	0	0
"GSTM3"	ENSG00000134202	0.0830246	233.964	0	0
"GSTM4"	ENSG00000168765	0.0669638	188.707	0	0
"GSTO1"	ENSG00000148834	0.434204	1223.57	0	0
"GSTP1"	ENSG00000084207	0.417676	1176.99	0	0
"GSTZ1"	ENSG00000100577	0.121787	343.197	0	0
"GTF2A2"	ENSG00000140307	0.382268	1077.21	0	0
"GTF2B"	ENSG00000137947	0.107129	301.888	0	0
"GTF2E2"	ENSG00000197265	0.170126	479.409	0	0
"GTF2F1"	ENSG00000125651	0.0608795	171.559	0	0
"GTF2F2"	ENSG00000188342	0.162013	456.548	0	0
"GTF2H1"	ENSG00000110768	0.112686	317.549	0	0
"GTF2H2"	ENSG00000145736	0.145574	410.224	0	0
"GTF2H3"	ENSG00000111358	0.101417	285.792	0	0
"GTF2H5"	ENSG00000272047	0.242801	684.204	0	0
"GTF2I"	ENSG00000263001	0.0630606	177.706	0	0
"GTF3A"	ENSG00000122034	0.305879	861.954	0	0
"GTF3C2"	ENSG00000115207	0.0541345	152.553	0	0
"GTF3C3"	ENSG00000119041	0.0707523	199.381	0	0
"GTF3C5"	ENSG00000148308	0.0821781	231.578	0	0
"GTF3C6"	ENSG00000155115	0.453442	1277.78	0	0
"GTPBP3"	ENSG00000130299	0.0976517	275.182	0	0
"GTPBP4"	ENSG00000107937	0.447933	1262.25	0	0
"GTPBP6"	ENSG00000178605	0.170593	480.726	0	0
"GTPBP8"	ENSG00000163607	0.0753618	212.37	0	0
"GTSE1"	ENSG00000075218	0.289838	816.755	0	0
"GUCD1"	ENSG00000138867	0.0541887	152.706	0	0
"GUF1"	ENSG00000151806	0.100518	283.26	0	0
"GUK1"	ENSG00000143774	0.354592	999.224	0	0
"GUSB"	ENSG00000169919	0.134475	378.949	0	0
"GYG1"	ENSG00000163754	0.102906	289.989	0	0
"GYPC"	ENSG00000136732	0.236535	666.546	0	0
"GZMA"	ENSG00000145649	0.206714	582.52	0	0
"GZMB"	ENSG00000100453	0.260171	733.154	0	0
"GZMH"	ENSG00000100450	0.245383	691.497	0	0
"GZMK"	ENSG00000113088	0.096533	272.038	0	0
"GZMM"	ENSG00000197540	0.0680763	191.84	0	0
"H1F0"	ENSG00000189060	0.0787271	221.857	0	0
"H1FX"	ENSG00000184897	0.2009	566.129	0	0
"H2AFJ"	ENSG00000246705	0.264994	746.743	0	0
"H2AFV"	ENSG00000105968	0.31946	900.223	0	0
"H2AFX"	ENSG00000188486	0.323828	912.535	0	0
"H2AFY"	ENSG00000113648	0.363532	1024.42	0	0
"H2AFZ"	ENSG00000164032	0.470921	1327.03	0	0
"H3F3A"	ENSG00000163041	0.174734	492.396	0	0
"H3F3B"	ENSG00000132475	0.222316	626.481	0	0
"HACD3"	ENSG00000074696	0.190183	535.93	0	0
"HACD4"	ENSG00000188921	0.0774988	218.393	0	0
"HACL1"	ENSG00000131373	0.0526663	148.416	0	0
"HADH"	ENSG00000138796	0.266175	750.072	0	0
"HADHA"	ENSG00000084754	0.120866	340.597	0	0
"HADHB"	ENSG00000138029	0.148643	418.872	0	0
"HAGH"	ENSG00000063854	0.10163	286.392	0	0
"HAGHL"	ENSG00000103253	0.0513825	144.8	0	0
"HAPLN3"	ENSG00000140511	0.103736	292.326	0	0
"HARS"	ENSG00000170445	0.236307	665.903	0	0
"HAT1"	ENSG00000128708	0.298602	841.448	0	0
"HAUS1"	ENSG00000152240	0.307043	865.234	0	0
"HAUS2"	ENSG00000137814	0.171081	482.102	0	0
"HAUS4"	ENSG00000092036	0.0718886	202.584	0	0
"HAUS5"	ENSG00000249115	0.060937	171.723	0	0
"HAUS6"	ENSG00000147874	0.0987642	278.317	0	0
"HAUS7"	ENSG00000213397	0.0885417	249.511	0	0
"HAUS8"	ENSG00000131351	0.170857	481.473	0	0
"HAVCR2"	ENSG00000135077	0.305797	861.729	0	0
"HAX1"	ENSG00000143575	0.274973	774.862	0	0
"HBEGF"	ENSG00000113070	0.0547916	154.408	0	0
"HBS1L"	ENSG00000112339	0.0980507	276.306	0	0
"HCCS"	ENSG00000004961	0.172967	487.418	0	0
"HCFC1"	ENSG00000172534	0.0506077	142.615	0	0
"HCFC1R1"	ENSG00000103145	0.158255	445.958	0	0
"HCLS1"	ENSG00000180353	0.124638	351.227	0	0
"HCST"	ENSG00000126264	0.226291	637.678	0	0
"HDAC1"	ENSG00000116478	0.203944	574.706	0	0
"HDAC2"	ENSG00000196591	0.341026	960.997	0	0
"HDAC3"	ENSG00000171720	0.136895	385.767	0	0
"HDAC7"	ENSG00000061273	0.0610763	172.115	0	0
"HDDC2"	ENSG00000111906	0.304324	857.571	0	0
"HDDC3"	ENSG00000184508	0.121603	342.675	0	0
"HDGF"	ENSG00000143321	0.188151	530.204	0	0
"HDGFL2"	ENSG00000167674	0.104766	295.231	0	0
"HDGFL3"	ENSG00000166503	0.0618298	174.24	0	0
"HDHD5"	ENSG00000069998	0.173753	489.63	0	0
"HDLBP"	ENSG00000115677	0.114493	322.639	0	0
"HEATR1"	ENSG00000119285	0.077692	218.937	0	0
"HEBP1"	ENSG00000013583	0.0955524	269.267	0	0
"HEBP2"	ENSG00000051620	0.209703	590.935	0	0
"HELLS"	ENSG00000119969	0.404799	1140.7	0	0
"HEMK1"	ENSG00000114735	0.160414	452.044	0	0
"HENMT1"	ENSG00000162639	0.0842129	237.313	0	0
"HERC5"	ENSG00000138646	0.150798	424.946	0	0
"HERPUD1"	ENSG00000051108	0.254627	717.528	0	0
"HES1"	ENSG00000114315	0.0511694	144.217	0	0
"HEXA"	ENSG00000213614	0.053789	151.579	0	0
"HEXB"	ENSG00000049860	0.0958905	270.219	0	0
"HGH1"	ENSG00000235173	0.0728728	205.358	0	0
"HHLA3"	ENSG00000197568	0.0575627	162.214	0	0
"HIBADH"	ENSG00000106049	0.0780027	219.812	0	0
"HIBCH"	ENSG00000198130	0.154861	436.394	0	0
"HIC1"	ENSG00000177374	0.0830572	234.058	0	0
"HIF1A"	ENSG00000100644	0.108911	306.911	0	0
"HIGD1A"	ENSG00000181061	0.280533	790.531	0	0
"HIGD2A"	ENSG00000146066	0.216148	609.097	0	0
"HIKESHI"	ENSG00000149196	0.286314	806.82	0	0
"HILPDA"	ENSG00000135245	0.451146	1271.31	0	0
"HINT1"	ENSG00000169567	0.1927	543.027	0	0
"HINT2"	ENSG00000137133	0.311818	878.691	0	0
"HIRIP3"	ENSG00000149929	0.233336	657.533	0	0
"HIST1H1A"	ENSG00000124610	0.128235	361.376	0	0
"HIST1H1B"	ENSG00000184357	0.14248	401.513	0	0
"HIST1H1C"	ENSG00000187837	0.183591	517.355	0	0
"HIST1H1D"	ENSG00000124575	0.193519	545.332	0	0
"HIST1H1E"	ENSG00000168298	0.130787	368.558	0	0
"HIST1H2BG"	ENSG00000273802	0.0565911	159.48	0	0
"HIST1H2BH"	ENSG00000275713	0.32801	924.329	0	0
"HIST1H2BK"	ENSG00000197903	0.0503902	142.012	0	0
"HIST1H3C"	ENSG00000278272	0.0533716	150.415	0	0
"HIST1H4C"	ENSG00000197061	0.398831	1123.89	0	0
"HIST2H2AC"	ENSG00000184260	0.0935427	263.605	0	0
"HIVEP3"	ENSG00000127124	0.0647778	182.546	0	0
"HJURP"	ENSG00000123485	0.267824	754.723	0	0
"HK1"	ENSG00000156515	0.146533	412.926	0	0
"HLA-A"	ENSG00000206503	0.215629	607.64	0	0
"HLA-B"	ENSG00000234745	0.220264	620.701	0	0
"HLA-C"	ENSG00000204525	0.164493	463.539	0	0
"HLA-DMA"	ENSG00000204257	0.194826	549.016	0	0
"HLA-DMB"	ENSG00000242574	0.0599954	169.076	0	0
"HLA-DPA1"	ENSG00000231389	0.241128	679.492	0	0
"HLA-DPB1"	ENSG00000223865	0.188848	532.169	0	0
"HLA-DQA1"	ENSG00000196735	0.107603	303.236	0	0
"HLA-DQB1"	ENSG00000179344	0.199183	561.294	0	0
"HLA-DRA"	ENSG00000204287	0.312887	881.712	0	0
"HLA-DRB1"	ENSG00000196126	0.241713	681.141	0	0
"HLA-DRB5"	ENSG00000198502	0.114196	321.807	0	0
"HLA-E"	ENSG00000204592	0.0991189	279.316	0	0
"HLA-F"	ENSG00000204642	0.0682315	192.277	0	0
"HLTF"	ENSG00000071794	0.050352	141.894	0	0
"HM13"	ENSG00000101294	0.21049	593.154	0	0
"HMBS"	ENSG00000256269	0.226394	637.971	0	0
"HMCES"	ENSG00000183624	0.181043	510.173	0	0
"HMG20B"	ENSG00000064961	0.0769852	216.945	0	0
"HMGA1"	ENSG00000137309	0.578642	1630.59	0	0
"HMGB1"	ENSG00000189403	0.234738	661.483	0	0
"HMGB2"	ENSG00000164104	0.438925	1236.87	0	0
"HMGB3"	ENSG00000029993	0.256436	722.628	0	0
"HMGCL"	ENSG00000117305	0.0967329	272.593	0	0
"HMGCS1"	ENSG00000112972	0.151908	428.072	0	0
"HMGN1"	ENSG00000205581	0.271504	765.086	0	0
"HMGN2"	ENSG00000198830	0.291315	820.913	0	0
"HMGN3"	ENSG00000118418	0.165485	466.332	0	0
"HMGN5"	ENSG00000198157	0.0871322	245.54	0	0
"HMGXB4"	ENSG00000100281	0.119001	335.342	0	0
"HMMR"	ENSG00000072571	0.395167	1113.57	0	0
"HMOX2"	ENSG00000103415	0.181605	511.757	0	0
"HMSD"	ENSG00000221887	0.0546381	153.978	0	0
"HNRNPA0"	ENSG00000177733	0.205549	579.229	0	0
"HNRNPA1"	ENSG00000135486	0.294857	830.897	0	0
"HNRNPA1P48"	ENSG00000224578	0.23649	666.42	0	0
"HNRNPA2B1"	ENSG00000122566	0.362344	1021.07	0	0
"HNRNPA3"	ENSG00000170144	0.29274	824.929	0	0
"HNRNPAB"	ENSG00000197451	0.544776	1535.15	0	0
"HNRNPC"	ENSG00000092199	0.278128	783.753	0	0
"HNRNPD"	ENSG00000138668	0.369748	1041.93	0	0
"HNRNPDL"	ENSG00000152795	0.330356	930.929	0	0
"HNRNPF"	ENSG00000169813	0.353848	997.129	0	0
"HNRNPH1"	ENSG00000169045	0.0750927	211.611	0	0
"HNRNPH3"	ENSG00000096746	0.233139	656.975	0	0
"HNRNPK"	ENSG00000165119	0.233542	658.113	0	0
"HNRNPLL"	ENSG00000143889	0.102943	290.091	0	0
"HNRNPM"	ENSG00000099783	0.386165	1088.2	0	0
"HNRNPR"	ENSG00000125944	0.281808	794.121	0	0
"HNRNPU"	ENSG00000153187	0.246545	694.753	0	0
"HNRNPUL1"	ENSG00000105323	0.0912849	257.24	0	0
"HOOK1"	ENSG00000134709	0.0583348	164.39	0	0
"HOPX"	ENSG00000171476	0.270304	761.71	0	0
"HPCAL1"	ENSG00000115756	0.103403	291.387	0	0
"HPDL"	ENSG00000186603	0.201947	569.085	0	0
"HPF1"	ENSG00000056050	0.187632	528.741	0	0
"HPRT1"	ENSG00000165704	0.397642	1120.54	0	0
"HPS1"	ENSG00000107521	0.0808775	227.913	0	0
"HPSE"	ENSG00000173083	0.0607006	171.058	0	0
"HRAS"	ENSG00000174775	0.221815	625.068	0	0
"HRH2"	ENSG00000113749	0.0976722	275.241	0	0
"HSBP1"	ENSG00000230989	0.364481	1027.09	0	0
"HSBP1L1"	ENSG00000226742	0.0732307	206.366	0	0
"HSCB"	ENSG00000100209	0.0868374	244.708	0	0
"HSD11B1"	ENSG00000117594	0.0630425	177.666	0	0
"HSD17B10"	ENSG00000072506	0.433414	1221.34	0	0
"HSD17B11"	ENSG00000198189	0.0955149	269.16	0	0
"HSD17B12"	ENSG00000149084	0.104929	295.689	0	0
"HSD17B4"	ENSG00000133835	0.0542808	152.966	0	0
"HSD17B7"	ENSG00000132196	0.0674911	190.191	0	0
"HSD17B8"	ENSG00000204228	0.0806329	227.224	0	0
"HSD3B7"	ENSG00000099377	0.0629076	177.281	0	0
"HSDL2"	ENSG00000119471	0.116782	329.092	0	0
"HSF1"	ENSG00000185122	0.121244	341.662	0	0
"HSF4"	ENSG00000102878	0.127557	359.467	0	0
"HSH2D"	ENSG00000196684	0.137964	388.782	0	0
"HSP90AA1"	ENSG00000080824	0.586608	1653.03	0	0
"HSP90AB1"	ENSG00000096384	0.570106	1606.53	0	0
"HSP90B1"	ENSG00000166598	0.212758	599.543	0	0
"HSPA14-1"	ENSG00000187522	0.274373	773.174	0	0
"HSPA1A"	ENSG00000204389	0.143251	403.677	0	0
"HSPA1B"	ENSG00000204388	0.139825	394.026	0	0
"HSPA4"	ENSG00000170606	0.347268	978.586	0	0
"HSPA5"	ENSG00000044574	0.27696	780.462	0	0
"HSPA6"	ENSG00000173110	0.103987	293.059	0	0
"HSPA8"	ENSG00000109971	0.46427	1308.29	0	0
"HSPA9"	ENSG00000113013	0.493768	1391.41	0	0
"HSPB1"	ENSG00000106211	0.261955	738.179	0	0
"HSPB11"	ENSG00000081870	0.347265	978.577	0	0
[truncated: 3,094 more rows]

## Sheet: Supplementary Table 7 
Supplementary Table 7. Pseudotime-associated genes
We used monocle3 to order cells into a branched pseudotime trajectory spanning four time points of activation, from 0h to 5 days. We then used a graph test based on Moran's I to identify genes that significantly change their expression level as a function of pseudotime. Finally, we used gprofiler2 with REACTOME as a reference to identiy pathways enriched in pseudotime-associated genes. Enrichmene…
We report any genes with a q value < 0.05 and a Moran's I > 0.05
source	term_name	pval_adj
REAC	Translation	6.92811e-92
REAC	Metabolism of RNA	3.50737e-86
REAC	Regulation of expression of SLITs and ROBOs	1.35942e-77
REAC	rRNA processing in the nucleus and cytosol	1.46157e-74
REAC	rRNA processing	2.84145e-72
REAC	Major pathway of rRNA processing in the nucleolus and cytosol	8.82322e-71
REAC	Signaling by ROBO receptors	2.65467e-63
REAC	Cap-dependent Translation Initiation	6.49368e-61
REAC	Eukaryotic Translation Initiation	6.49368e-61
REAC	Nonsense Mediated Decay (NMD) independent of the Exon Junction Complex (EJC)	2.36488e-60
REAC	GTP hydrolysis and joining of the 60S ribosomal subunit	8.95602e-60
REAC	L13a-mediated translational silencing of Ceruloplasmin expression	5.6828e-59
REAC	Peptide chain elongation	7.12294e-59
REAC	Viral mRNA Translation	7.12294e-59
REAC	Eukaryotic Translation Termination	1.09275e-58
REAC	SRP-dependent cotranslational protein targeting to membrane	2.79433e-58
REAC	Eukaryotic Translation Elongation	5.50537e-57
REAC	Nonsense-Mediated Decay (NMD)	2.63595e-56
REAC	Nonsense Mediated Decay (NMD) enhanced by the Exon Junction Complex (EJC)	2.63595e-56
REAC	Formation of a pool of free 40S subunits	1.72321e-55
REAC	Response of EIF2AK4 (GCN2) to amino acid deficiency	5.75641e-54
REAC	Selenocysteine synthesis	1.04306e-53
REAC	Influenza Viral RNA Transcription and Replication	4.49274e-50
REAC	Influenza Infection	1.0515e-49
REAC	Selenoamino acid metabolism	2.23424e-46
REAC	Mitochondrial translation elongation	1.38062e-40
REAC	Mitochondrial translation	2.65559e-38
REAC	Cellular responses to stress	6.89338e-38
REAC	Mitochondrial translation termination	1.46742e-37
REAC	Mitochondrial translation initiation	1.46742e-37
REAC	Cellular responses to external stimuli	1.79147e-37
REAC	Metabolism of amino acids and derivatives	7.33945e-37
REAC	Orc1 removal from chromatin	3.41795e-34
REAC	Assembly of the pre-replicative complex	5.57572e-34
REAC	Respiratory electron transport, ATP synthesis by chemiosmotic coupling, and heat production by uncoupling proteins.	2.80774e-33
REAC	DNA Replication	3.53131e-33
REAC	Synthesis of DNA	9.97053e-33
REAC	Mitotic G1 phase and G1/S transition	2.67961e-32
REAC	G1/S Transition	2.74232e-32
REAC	DNA Replication Pre-Initiation	4.83522e-32
REAC	Vif-mediated degradation of APOBEC3G	2.3061e-31
REAC	The citric acid (TCA) cycle and respiratory electron transport	4.17235e-31
REAC	Cell Cycle	8.94321e-31
REAC	Respiratory electron transport	1.34598e-30
REAC	Switching of origins to a post-replicative state	1.4892e-30
REAC	CDT1 association with the CDC6:ORC:origin complex	1.82068e-30
REAC	Ubiquitin Mediated Degradation of Phosphorylated Cdc25A	2.92232e-30
REAC	Ubiquitin-dependent degradation of Cyclin D	2.92232e-30
REAC	p53-Independent DNA Damage Response	2.92232e-30
REAC	p53-Independent G1/S DNA damage checkpoint	2.92232e-30
REAC	APC/C:Cdc20 mediated degradation of mitotic proteins	6.16605e-30
REAC	Negative regulation of NOTCH4 signaling	8.62242e-30
REAC	SCF(Skp2)-mediated degradation of p27/p21	8.69497e-30
REAC	AUF1 (hnRNP D0) binds and destabilizes mRNA	9.3145e-30
REAC	S Phase	1.16001e-29
REAC	Regulation of activated PAK-2p34 by proteasome mediated degradation	1.21552e-29
REAC	Activation of APC/C and APC/C:Cdc20 mediated degradation of mitotic proteins	1.30476e-29
REAC	Cdc20:Phospho-APC/C mediated degradation of Cyclin A	1.37699e-29
REAC	Cell Cycle Checkpoints	2.43484e-29
REAC	APC:Cdc20 mediated degradation of cell cycle proteins prior to satisfation of the cell cycle checkpoint	2.97353e-29
REAC	mRNA Splicing - Major Pathway	4.55293e-29
REAC	SCF-beta-TrCP mediated degradation of Emi1	6.70663e-29
REAC	FBXL7 down-regulates AURKA during mitotic entry and in early mitosis	6.70663e-29
REAC	Vpu mediated degradation of CD4	1.06139e-28
REAC	Autodegradation of the E3 ubiquitin ligase COP1	1.06139e-28
REAC	APC/C:Cdc20 mediated degradation of Securin	1.42302e-28
REAC	The role of GTSE1 in G2/M progression after G2 checkpoint	1.7218e-28
REAC	Hh mutants that don't undergo autocatalytic processing are degraded by ERAD	1.77719e-28
REAC	Regulation of Apoptosis	2.95755e-28
REAC	APC/C:Cdh1 mediated degradation of Cdc20 and other APC/C:Cdh1 targeted proteins in late mitosis/early G1	3.04814e-28
REAC	Degradation of DVL	4.56518e-28
REAC	mRNA Splicing	5.61132e-28
REAC	APC/C-mediated degradation of cell cycle proteins	6.35629e-28
REAC	Regulation of mitotic cell cycle	6.35629e-28
REAC	Regulation of RUNX3 expression and activity	7.9547e-28
REAC	Metabolism of polyamines	1.13902e-27
REAC	Regulation of ornithine decarboxylase (ODC)	1.29264e-27
REAC	Cell Cycle, Mitotic	1.39006e-27
REAC	Degradation of AXIN	2.07018e-27
REAC	Hh mutants abrogate ligand secretion	2.76517e-27
REAC	Autodegradation of Cdh1 by Cdh1:APC/C	3.19953e-27
REAC	Regulation of APC/C activators between G1/S and early anaphase	4.18217e-27
REAC	Degradation of GLI2 by the proteasome	6.54227e-27
REAC	Degradation of GLI1 by the proteasome	6.54227e-27
REAC	GLI3 is processed to GLI3R by the proteasome	6.54227e-27
REAC	Stabilization of p53	1.28093e-26
REAC	Defective CFTR causes cystic fibrosis	1.51072e-26
REAC	Cross-presentation of soluble exogenous antigens (endosomes)	1.55684e-26
REAC	Axon guidance	2.41128e-26
REAC	Oxygen-dependent proline hydroxylation of Hypoxia-inducible Factor Alpha	3.39663e-26
REAC	G2/M Checkpoints	5.46085e-26
REAC	Mitotic Anaphase	7.00392e-26
REAC	NIK-->noncanonical NF-kB signaling	7.1115e-26
REAC	Mitotic Metaphase and Anaphase	9.68751e-26
REAC	CDK-mediated phosphorylation and removal of Cdc6	1.03851e-25
REAC	Separation of Sister Chromatids	1.21205e-25
REAC	G1/S DNA Damage Checkpoints	1.49041e-25
REAC	Dectin-1 mediated noncanonical NF-kB signaling	1.61517e-25
REAC	Hedgehog ligand biogenesis	3.45432e-25
REAC	Nervous system development	4.8015e-25
REAC	Regulation of mRNA stability by proteins that bind AU-rich elements	5.54988e-25
REAC	p53-Dependent G1 DNA Damage Response	7.1919e-25
REAC	p53-Dependent G1/S DNA damage checkpoint	7.1919e-25
REAC	Processing of Capped Intron-Containing Pre-mRNA	9.73336e-25
REAC	Regulation of RUNX2 expression and activity	1.20669e-24
REAC	Regulation of RAS by GAPs	1.47101e-24
REAC	Asymmetric localization of PCP proteins	3.46527e-24
REAC	Cyclin E associated events during G1/S transition	7.32379e-24
REAC	ER-Phagosome pathway	7.32379e-24
REAC	Host Interactions of HIV factors	7.99304e-24
REAC	Cellular response to hypoxia	1.59394e-23
REAC	Cyclin A:Cdk2-associated events at S phase entry	2.26292e-23
REAC	Activation of NF-kappaB in B cells	2.8363e-23
REAC	Activation of the mRNA upon binding of the cap-binding complex and eIFs, and subsequent binding to 43S	3.10551e-23
REAC	Regulation of PTEN stability and activity	1.06216e-22
REAC	Infectious disease	1.31642e-22
REAC	Ribosomal scanning and start codon recognition	1.72384e-22
REAC	Translation initiation complex formation	1.72384e-22
REAC	Downstream signaling events of B Cell Receptor (BCR)	3.02199e-22
REAC	ABC transporter disorders	8.29258e-22
REAC	PCP/CE pathway	8.74894e-22
REAC	Signaling by NOTCH4	7.4264e-21
REAC	Formation of the ternary complex, and subsequently, the 43S complex	1.5824e-20
REAC	HIV Infection	2.0584e-20
REAC	Degradation of beta-catenin by the destruction complex	2.09361e-20
REAC	Antigen processing-Cross presentation	2.29383e-20
REAC	Hedgehog 'on' state	5.69158e-20
REAC	MAPK6/MAPK4 signaling	3.80578e-19
REAC	TNFR2 non-canonical NF-kB pathway	3.84918e-19
REAC	G2/M Transition	5.33833e-19
REAC	UCH proteinases	5.83996e-19
REAC	Complex I biogenesis	8.24566e-19
REAC	Mitotic G2-G2/M phases	9.42522e-19
REAC	CLEC7A (Dectin-1) signaling	1.15501e-18
REAC	ABC-family proteins mediated transport	1.3209e-18
REAC	Interleukin-1 signaling	5.9524e-18
REAC	Hedgehog 'off' state	6.37931e-18
REAC	rRNA modification in the nucleus and cytosol	6.97122e-18
REAC	Downstream TCR signaling	1.79639e-17
REAC	Transcriptional regulation by RUNX3	3.61373e-17
REAC	Transcriptional regulation by RUNX2	3.75954e-17
REAC	M Phase	1.5442e-16
REAC	Apoptosis	2.7545e-15
REAC	Programmed Cell Death	5.66447e-15
REAC	Beta-catenin independent WNT signaling	1.02391e-14
REAC	Mitochondrial protein import	2.71585e-14
REAC	TCR signaling	3.591e-14
REAC	Signaling by Hedgehog	4.98478e-14
REAC	PTEN Regulation	1.18231e-13
REAC	C-type lectin receptors (CLRs)	4.54868e-13
REAC	Folding of actin by CCT/TriC	6.70792e-13
REAC	Interleukin-1 family signaling	7.62376e-13
REAC	Cooperation of Prefoldin and TriC/CCT in actin and tubulin folding	2.19403e-12
REAC	FCERI mediated NF-kB activation	2.88061e-12
REAC	RUNX1 regulates transcription of genes involved in differentiation of HSCs	2.99948e-12
REAC	Prefoldin mediated transfer of substrate to CCT/TriC	7.51141e-12
REAC	Metabolism of proteins	9.40092e-12
REAC	Nucleotide Excision Repair	7.71897e-11
REAC	Formation of tubulin folding intermediates by CCT/TriC	1.16885e-10
REAC	Signaling by the B Cell Receptor (BCR)	2.69245e-10
REAC	Ub-specific processing proteases	4.12275e-10
REAC	Disorders of transmembrane transporters	1.51368e-09
REAC	mRNA Splicing - Minor Pathway	1.66477e-09
REAC	Mitotic Spindle Checkpoint	3.05812e-09
REAC	MAPK1/MAPK3 signaling	8.74406e-09
REAC	DNA strand elongation	9.64178e-09
REAC	Global Genome Nucleotide Excision Repair (GG-NER)	1.38336e-08
REAC	RAF/MAP kinase cascade	1.63216e-08
REAC	Transcription-Coupled Nucleotide Excision Repair (TC-NER)	1.85764e-08
REAC	Fc epsilon receptor (FCERI) signaling	3.24654e-08
REAC	Neddylation	3.64689e-08
REAC	Resolution of Sister Chromatid Cohesion	6.21671e-08
REAC	Deubiquitination	8.5132e-08
REAC	FLT3 Signaling	1.88335e-07
REAC	Metabolism	2.37338e-07
REAC	Recognition of DNA damage by PCNA-containing replication complex	2.38186e-07
REAC	Signaling by NOTCH	2.57695e-07
REAC	Transcriptional regulation by RUNX1	3.82036e-07
REAC	Gap-filling DNA repair synthesis and ligation in TC-NER	3.85013e-07
REAC	Chaperonin-mediated protein folding	5.3974e-07
REAC	Resolution of AP sites via the multiple-nucleotide patch replacement pathway	5.61072e-07
REAC	Cristae formation	5.97554e-07
REAC	Dual incision in TC-NER	7.46712e-07
REAC	Amplification of signal from the kinetochores	7.98204e-07
REAC	Amplification of signal from unattached kinetochores via a MAD2 inhibitory signal	7.98204e-07
REAC	Mitotic Prometaphase	8.11577e-07
REAC	Developmental Biology	9.35402e-07
REAC	RHO GTPases Activate Formins	1.00629e-06
REAC	Disease	1.04341e-06
REAC	MAPK family signaling cascades	1.29963e-06
REAC	G1/S-Specific Transcription	1.31616e-06
REAC	Protein folding	1.40926e-06
REAC	Extension of Telomeres	3.37334e-06
REAC	PCNA-Dependent Long Patch Base Excision Repair	4.93727e-06
REAC	Activation of ATR in response to replication stress	5.15553e-06
REAC	Diseases of signal transduction by growth factor receptors and second messengers	5.77927e-06
REAC	PIP3 activates AKT signaling	6.28961e-06
REAC	Gap-filling DNA repair synthesis and ligation in GG-NER	7.17357e-06
REAC	Activation of the pre-replicative complex	7.21858e-06
REAC	Association of TriC/CCT with target proteins during biosynthesis	7.48792e-06
REAC	DNA Repair	7.63534e-06
REAC	EML4 and NUDC in mitotic spindle formation	9.02371e-06
REAC	TCF dependent signaling in response to WNT	9.17324e-06
REAC	Antigen processing: Ubiquitination & Proteasome degradation	9.27901e-06
REAC	Gene and protein expression by JAK-STAT signaling after Interleukin-12 stimulation	1.09444e-05
REAC	Protein localization	1.50783e-05
REAC	Resolution of Abasic Sites (AP sites)	1.52644e-05
REAC	Signaling by Interleukins	1.5741e-05
REAC	Transcriptional Regulation by TP53	1.89489e-05
REAC	Formation of ATP by chemiosmotic coupling	1.9439e-05
REAC	Interconversion of nucleotide di- and triphosphates	1.97843e-05
REAC	Class I MHC mediated antigen processing & presentation	2.55118e-05
REAC	DNA Damage Bypass	2.59598e-05
REAC	Lagging Strand Synthesis	3.04658e-05
REAC	DNA Damage Recognition in GG-NER	4.38073e-05
REAC	Translesion synthesis by Y family DNA polymerases bypasses lesions on DNA template	4.41826e-05
REAC	Telomere C-strand (Lagging Strand) Synthesis	4.61539e-05
REAC	Formation of TC-NER Pre-Incision Complex	5.19746e-05
REAC	APC-Cdc20 mediated degradation of Nek2A	6.84394e-05
REAC	Termination of translesion DNA synthesis	8.08034e-05
REAC	HIV Life Cycle	8.54574e-05
REAC	Metabolism of nucleotides	8.77379e-05
REAC	Gluconeogenesis	0.000102628
REAC	Intracellular signaling by second messengers	0.000131858
REAC	Dual Incision in GG-NER	0.000134086
REAC	Translesion synthesis by REV1	0.000148012
REAC	HSF1 activation	0.00016551
REAC	FGFR2 alternative splicing	0.000166031
REAC	RNA Polymerase II Transcription Termination	0.000180383
REAC	Cooperation of PDCL (PhLP1) and TRiC/CCT in G-protein beta folding	0.000285696
REAC	Organelle biogenesis and maintenance	0.000291885
REAC	Unwinding of DNA	0.000312217
REAC	Translesion Synthesis by POLH	0.000333073
REAC	Pausing and recovery of Tat-mediated HIV elongation	0.000370734
REAC	Tat-mediated HIV elongation arrest and recovery	0.000370734
REAC	APC/C:Cdc20 mediated degradation of Cyclin B	0.000403789
REAC	Signaling by WNT	0.000558617
REAC	Abortive elongation of HIV-1 transcript in the absence of Tat	0.000624928
REAC	Translesion synthesis by POLK	0.000642531
REAC	Translesion synthesis by POLI	0.000642531
REAC	Interleukin-12 signaling	0.000695641
REAC	HSP90 chaperone cycle for steroid hormone receptors (SHR)	0.000983572
REAC	Polymerase switching on the C-strand of the telomere	0.00103773
REAC	Chromosome Maintenance	0.00104157
REAC	mRNA 3'-end processing	0.00105698
REAC	BBSome-mediated cargo-targeting to cilium	0.00110006
REAC	Cyclin A/B1/B2 associated events during G2/M transition	0.00136923
REAC	Pausing and recovery of HIV elongation	0.00144898
REAC	HIV elongation arrest and recovery	0.00144898
REAC	Interleukin-12 family signaling	0.00166034
REAC	Mismatch repair (MMR) directed by MSH2:MSH6 (MutSalpha)	0.00178752
REAC	Glycolysis	0.00210808
REAC	Selective autophagy	0.00224736
REAC	TP53 Regulates Metabolic Genes	0.00234192
REAC	Citric acid cycle (TCA cycle)	0.00271163
REAC	Polymerase switching	0.00271404
REAC	Leading Strand Synthesis	0.00271404
REAC	Late Phase of HIV Life Cycle	0.00324055
REAC	Transport of Mature Transcript to Cytoplasm	0.00334731
REAC	Early Phase of HIV Life Cycle	0.00357049
REAC	Condensation of Prometaphase Chromosomes	0.00365631
REAC	mRNA decay by 3' to 5' exoribonuclease	0.00404133
REAC	HIV Transcription Elongation	0.0041204
REAC	Formation of HIV-1 elongation complex containing HIV-1 Tat	0.0041204
REAC	Tat-mediated elongation of the HIV-1 transcript	0.0041204
REAC	Antiviral mechanism by IFN-stimulated genes	0.0050314
REAC	HDR through Homologous Recombination (HRR)	0.00522286
REAC	tRNA processing	0.00545058
REAC	Glucose metabolism	0.00546386
REAC	Inhibition of the proteolytic activity of APC/C required for the onset of anaphase by mitotic spindle checkpoint components	0.00552269
REAC	Inactivation of APC/C via direct inhibition of the APC/C complex	0.00552269
REAC	Deadenylation-dependent mRNA decay	0.00598071
REAC	Formation of Incision Complex in GG-NER	0.00598123
REAC	Formation of the Early Elongation Complex	0.00640045
REAC	Formation of the HIV-1 Early Elongation Complex	0.00640045
REAC	Mismatch Repair	0.00687046
REAC	RNA Polymerase III Chain Elongation	0.00707389
REAC	TP53 Regulates Transcription of DNA Repair Genes	0.00731567
REAC	Cilium Assembly	0.00780177
REAC	Processive synthesis on the lagging strand	0.00788556
REAC	Detoxification of Reactive Oxygen Species	0.0096356
REAC	RNA Polymerase I Transcription Termination	0.00983588
REAC	Transport of Mature mRNA derived from an Intron-Containing Transcript	0.010519
REAC	Formation of HIV elongation complex in the absence of HIV Tat	0.010674
REAC	Integration of provirus	0.0125351
REAC	Phosphorylation of the APC/C	0.0130118
REAC	Signaling by FGFR2 IIIa TM	0.0132864
REAC	Chk1/Chk2(Cds1) mediated inactivation of Cyclin B:Cdk1 complex	0.0142641
REAC	Cytokine Signaling in Immune system	0.0156453
REAC	Aggrephagy	0.0157577
REAC	SUMO is transferred from E1 to E2 (UBE2I, UBC9)	0.0160741
REAC	Autophagy	0.017085
REAC	Homologous DNA Pairing and Strand Exchange	0.0173849
REAC	SUMO is conjugated to E1 (UBA2:SAE1)	0.019763
REAC	Regulation of PLK1 Activity at G2/M Transition	0.0197631
REAC	Synthesis of active ubiquitin: roles of E1 and E2 enzymes	0.0198855
REAC	SLBP independent Processing of Histone Pre-mRNAs	0.0199782
REAC	Telomere Extension By Telomerase	0.0210131
REAC	Removal of the Flap Intermediate	0.0218707
REAC	Mismatch repair (MMR) directed by MSH2:MSH3 (MutSbeta)	0.0219917
REAC	Manipulation of host energy metabolism	0.0224553
REAC	snRNP Assembly	0.0242424
REAC	Metabolism of non-coding RNA	0.0242424
REAC	tRNA processing in the nucleus	0.0262077
REAC	Pentose phosphate pathway	0.0295766
REAC	Removal of the Flap Intermediate from the C-strand	0.0298228
REAC	G0 and Early G1	0.02993
REAC	SLBP Dependent Processing of Replication-Dependent Histone Pre-mRNAs	0.0308668
REAC	RNA Polymerase III Transcription Initiation From Type 2 Promoter	0.0314254
REAC	RNA Polymerase III Transcription Initiation From Type 1 Promoter	0.0314254
REAC	Recruitment of NuMA to mitotic centrosomes	0.0320158
REAC	Initiation of Nuclear Envelope (NE) Reformation	0.0328287
REAC	Presynaptic phase of homologous DNA pairing and strand exchange	0.0332078
REAC	RNA Polymerase II Transcription Elongation	0.0333108
REAC	Formation of RNA Pol II elongation complex	0.0333108
REAC	Infection with Mycobacterium tuberculosis	0.0355226
REAC	Chaperone Mediated Autophagy	0.035833
REAC	Pyruvate metabolism and Citric Acid (TCA) cycle	0.0359426
REAC	PERK regulates gene expression	0.0368139
REAC	Nuclear Envelope (NE) Reassembly	0.0380053
REAC	RHO GTPase Effectors	0.0383429
REAC	mRNA Capping	0.0401637
REAC	Viral Messenger RNA Synthesis	0.0455341

## Sheet: Supplementary Table 8
Supplementary Table 8. Dynamic eQTL modelling results
We used linear and quadratic mixed models to model each gene's expression levels as a function of pseudotime and cis genotypes, using all lead eQTL variants identified from tensorQTL. We then tested for a significant interaction between genotype and pseudotime in order to identify genes with a dynamic eQTL effect. This analysis was performed separately for naive and memory cells, and the cell typ…
Columns correspond to gene name and Ensembl identifier, ID of the eQTL variant tested, estimated linear and quadratic model coefficientes, as well as raw and FDR-adjusted P values from an ANOVA test comparing models with and without the interaction term.
cell_type	gene_name	gene_id	snp	coefficient_genotype_linear	coefficient_pseudotime_linear	coefficient_interaction_linear	p_value_interaction_linear	coefficient_genotype_quadratic	coefficient_pseudotime_quadratic	coefficient_interaction_quadratic	p_value_interaction_quadratic	fdr_lin	fdr_q
T_memory	"A1BG"	ENSG00000121410	19_58502502_G_C	-0.388328	-0.913702	0.00800671	0.314189	-0.32415	-0.865148	-0.198875	0.521359	0.502447	0.646596
T_memory	"A1BG"	ENSG00000121410	19_58354491_G_C	0.15752	-0.981589	0.00714384	0.319105	0.192409	-0.759188	-0.160879	0.489396	0.507221	0.620506
T_memory	"A2M-AS1"	ENSG00000245105	12_9008253_T_C	-0.433007	-1.60461	0.000268024	4.20062e-05	-0.52767	-3.29633	0.00821984	7.8761e-05	0.0004366	0.000578682
T_memory	"AACS"	ENSG00000081760	12_125143486_T_C	-0.290846	0.650774	-0.00436528	0.234318	-0.436343	-0.248587	-0.0181895	0.228918	0.416097	0.371742
T_memory	"AACS"	ENSG00000081760	12_125278477_C_CT	0.0370774	0.571635	-0.00335412	0.181823	0.00100086	-0.315025	0.0100546	0.372616	0.349243	0.517623
T_memory	"AAED1"	ENSG00000158122	9_96506139_A_C	-0.0566536	0.772614	0.00208496	0.745374	0.139175	7.01682	-0.0351891	0.0244145	0.854956	0.0697683
T_memory	"AARS"	ENSG00000090861	16_70301420_C_G	0.0427443	0.874444	-0.00110362	0.340046	0.0811259	7.15397	-0.0145824	0.377358	0.528774	0.521795
T_memory	"AASDH"	ENSG00000157426	4_56460240_G_A	0.11588	-1.26881	0.00208243	0.642529	0.0294394	-3.41959	0.0904412	0.363405	0.781951	0.508715
T_memory	"ABCA7"	ENSG00000064687	19_863750_C_CA	0.151234	-1.24782	0.000389053	0.0577314	0.170147	-3.74261	-0.104289	0.137952	0.152723	0.256837
T_memory	"ABCA7"	ENSG00000064687	19_1064590_C_G	0.165822	-1.39207	0.000731246	0.992749	0.208645	-3.81668	-0.0600009	0.814846	0.996225	0.876781
T_memory	"ABCB10"	ENSG00000135776	1_229447014_C_G	-0.0781214	1.178	-0.00285513	0.734974	-0.0642923	-1.26175	0.0203358	0.928546	0.847955	0.953823
T_memory	"ABCC5"	ENSG00000114770	3_183928112_CT_C	-0.0103121	-1.07628	-0.000532723	0.604003	0.0660896	-2.21713	-0.0522094	0.457547	0.752943	0.594127
T_memory	"ABCD2"	ENSG00000173208	12_39621484_T_C	-0.0627274	-0.106897	0.00477171	0.0958157	-0.0804991	-3.54468	0.0567985	0.208031	0.221741	0.347674
T_memory	"ABCD3"	ENSG00000117528	1_94596932_GT_G	-0.227317	0.52766	-0.00469626	0.404478	-0.112485	3.72042	-0.00475156	0.396264	0.587747	0.539652
T_memory	"ABCD3"	ENSG00000117528	1_94749827_C_CA	-0.293427	0.50547	-0.00522776	0.0645552	-0.0149467	3.79294	-0.0177938	0.0103444	0.165631	0.0355954
T_memory	"ABCD4"	ENSG00000119688	14_74265416_C_T	-0.356302	-2.1209	0.000279251	0.00294295	-0.270566	-1.23894	0.0556091	0.00363045	0.0152446	0.0154951
T_memory	"ABCF1"	ENSG00000204574	6_30733755_A_AG	-0.103631	1.32517	-3.40902e-05	0.688911	-0.130613	6.71135	0.0366848	0.73677	0.816487	0.817711
T_memory	"ABCF1"	ENSG00000204574	6_30535399_AT_A	-0.106234	1.27885	0.000115173	0.349929	-0.115457	6.73031	0.0370836	0.463258	0.538957	0.599544
T_memory	"ABCG2"	ENSG00000118777	4_88167323_A_C	-0.226691	-0.067318	0.00575344	8.03791e-17	0.0649401	1.37212	0.0252802	2.77587e-21	6.66724e-15	1.86161e-19
T_memory	"ABHD10"	ENSG00000144827	3_111994785_A_G	-0.434755	1.61504	0.000247745	0.193226	-0.385602	3.84815	-0.0521759	0.313956	0.363503	0.460895
T_memory	"ABHD10"	ENSG00000144827	3_111984144_G_A	-0.446102	1.61348	0.000186484	0.207694	-0.391101	3.8591	-0.0680192	0.316781	0.383062	0.463737
T_memory	"ABHD12"	ENSG00000100997	20_25601561_C_T	0.275344	0.675389	-0.000965253	0.0672235	0.090378	1.40045	-0.00263712	0.00434526	0.170878	0.017927
T_memory	"ABHD12"	ENSG00000100997	20_25202012_A_G	0.185796	0.613069	-0.000847017	0.153094	0.0180256	1.47639	0.00507172	0.0116363	0.308045	0.0389367
T_memory	"ABHD13"	ENSG00000139826	13_108343101_T_C	0.368996	-1.94289	-0.000958928	2.38024e-05	0.339097	-1.82484	0.0747768	0.000112138	0.000269875	0.000789854
T_memory	"ABHD13"	ENSG00000139826	13_108338656_A_G	0.204954	-1.94506	-0.000709513	0.0233589	0.154838	-2.05286	0.0755747	0.0441073	0.077707	0.110558
T_memory	"ABHD14A"	ENSG00000248487	3_51878351_A_G	0.154022	-1.87898	0.00204883	0.8612	0.0422253	-4.92754	0.10371	0.264951	0.920886	0.41129
T_memory	"ABHD6"	ENSG00000163686	3_58259928_T_C	-0.143876	-0.280544	0.000920984	0.405744	-0.0307081	0.0197461	-0.0552402	0.20862	0.588408	0.348474
T_memory	"ABHD6"	ENSG00000163686	3_58240972_C_T	-0.148203	-0.285501	0.00105445	0.349096	-0.0470143	-0.0876097	-0.0524777	0.236137	0.537938	0.379218
T_memory	"ABI2"	ENSG00000138443	2_203304362_T_G	-0.221192	-0.212202	-7.0889e-06	0.033214	-0.280842	-3.63266	0.0205301	0.0609605	0.10115	0.14031
T_memory	"ABLIM1"	ENSG00000099204	10_114467914_T_C	-0.184152	-1.62583	-0.00313365	0.0604059	-0.202319	-6.83925	0.0103146	0.0733257	0.157622	0.161508
T_memory	"ABLIM1"	ENSG00000099204	10_114438611_T_C	-0.0575817	-1.57283	-0.00295603	0.493648	-0.0794342	-6.84275	0.00951537	0.651543	0.664692	0.751707
T_memory	"ABO"	ENSG00000175164	9_133273734_C_T	3.2999	-0.148119	0.0013542	4.92316e-90	4.36501	-0.52906	0.0209978	6.4828e-125	1.03452e-86	1.36225e-121
T_memory	"ABRACL"	ENSG00000146386	6_139007523_C_T	-0.0872926	2.26765	-0.00412407	0.0108579	-0.172563	2.7539	-0.0277136	0.00379858	0.0435699	0.0161254
T_memory	"ABRACL"	ENSG00000146386	6_139029045_G_A	-0.0519527	2.27404	-0.00396196	0.0236198	-0.126197	2.80874	-0.0201174	0.016367	0.078477	0.0511491
T_memory	"ABRACL"	ENSG00000146386	6_139037163_G_A	0.0715667	2.51045	-0.00407918	6.28591e-08	0.14312	3.44883	-0.00560797	1.80188e-07	1.37592e-06	2.68536e-06
T_memory	"ABRACL"	ENSG00000146386	6_139031663_G_T	0.0291837	2.37062	-0.00422706	0.695366	0.0413613	3.30598	-0.0404437	0.875914	0.821358	0.919374
T_memory	"ABT1"	ENSG00000146109	6_26673945_T_C	-0.265396	1.00551	0.000834648	0.486063	0.0223075	7.44363	0.0726667	2.47409e-05	0.658248	0.000208791
T_memory	"ABT1"	ENSG00000146109	6_26680955_T_C	-0.233802	0.999533	0.00121745	0.539932	0.0639299	7.42336	0.0884339	1.62392e-05	0.70325	0.000145622
T_memory	"ABT1"	ENSG00000146109	6_26709153_A_AG	-0.191277	0.983836	0.00153659	0.818571	0.0186241	7.43914	0.0726131	0.00145139	0.896427	0.00719873
T_memory	"AC002467.1"	ENSG00000241764	7_107739010_G_C	0.447805	0.0200747	-0.00212395	0.0625685	0.50657	-1.17489	0.102672	0.126362	0.161918	0.240951
T_memory	"AC002467.1"	ENSG00000241764	7_107745951_G_A	0.432977	0.0176261	-0.00222603	0.0742967	0.479885	-1.20908	0.0995436	0.16295	0.184705	0.290697
T_memory	"AC003102.1"	ENSG00000260793	17_44224554_C_T	-0.2314	-1.95781	0.000545723	0.0169638	-0.327969	-5.76392	0.079894	0.00949316	0.0618843	0.0332571
T_memory	"AC003681.1"	ENSG00000279159	22_30017350_T_C	0.698365	-0.915662	0.0026761	3.33361e-10	0.795868	-1.54134	0.0353883	5.34104e-10	1.1675e-08	1.33611e-08
T_memory	"AC003681.1"	ENSG00000279159	22_29871997_TA_T	0.629525	-1.00637	0.00317142	1.81829e-07	0.743209	-1.57442	0.0273016	1.90216e-07	3.58203e-06	2.80169e-06
T_memory	"AC004069.1"	ENSG00000251259	4_105281735_A_G	0.0631916	0.782754	-0.000493314	0.989436	0.0350915	1.3922	-0.116484	0.974773	0.994354	0.984457
T_memory	"AC004148.2"	ENSG00000263272	17_5424208_C_T	0.18752	1.34439	-0.00214639	1.84449e-12	-0.00333374	3.24367	-0.0226474	7.20252e-17	9.29931e-11	3.49267e-15
T_memory	"AC004148.2"	ENSG00000263272	17_5434981_GAAAACAGACAAGGC_G	0.179551	1.19901	-0.00105545	9.20161e-21	-0.0527273	2.88189	0.0377719	9.55321e-29	1.01767e-18	1.20447e-26
T_memory	"AC004241.1"	ENSG00000257433	12_47597733_A_G	0.506504	-0.150878	0.00423244	0.144795	0.587692	-1.25949	0.0271643	0.229309	0.296649	0.372185
T_memory	"AC004241.1"	ENSG00000257433	12_47582204_A_C	0.593253	-0.185063	0.00384275	0.198947	0.542175	-1.5416	-0.0411911	0.394919	0.37087	0.538354
T_memory	"AC004816.1"	ENSG00000259153	14_70734734_A_C	-0.0879729	1.74582	-0.00232376	0.00132192	-0.107601	1.17207	-0.0696095	0.00536978	0.00794411	0.0213034
T_memory	"AC004918.1"	ENSG00000244701	7_141774217_G_T	0.0973455	-1.2331	0.00157283	0.569339	0.15591	-3.14251	0.0602745	0.545225	0.727424	0.667657
T_memory	"AC005224.3"	ENSG00000266378	17_14155490_T_A	-0.144278	-1.28346	0.00567525	0.521281	-0.216319	-2.67558	-0.0385769	0.613806	0.688578	0.722448
T_memory	"AC005229.4"	ENSG00000273314	7_148689112_G_GTTTGT	0.0202743	0.283604	-0.000284892	0.0240416	0.206969	0.825459	0.118733	0.00229027	0.0796835	0.0104698
T_memory	"AC005229.4"	ENSG00000273314	7_148674226_C_T	0.0237741	0.274231	-0.000282692	0.0520974	0.200787	0.833778	0.119916	0.00796805	0.141378	0.029035
T_memory	"AC005253.1"	ENSG00000268030	19_18580553_A_G	0.413936	-0.746947	0.000368391	0.000335648	0.570954	-1.57143	-0.0365525	3.62394e-05	0.00255547	0.000294168
T_memory	"AC005253.1"	ENSG00000268030	19_18731697_G_A	-0.299307	-1.10735	0.000417174	0.412967	-0.178953	-2.71975	-0.0681893	0.470283	0.594778	0.606459
T_memory	"AC005332.10"	ENSG00000278740	17_68260836_A_G	0.26473	-0.859905	-0.000830845	0.228439	0.407503	-1.63891	0.0105283	0.108558	0.408998	0.215747
T_memory	"AC005332.5"	ENSG00000267731	17_68176021_T_C	-0.464286	-1.53597	0.00214633	6.92101e-06	-0.60096	-3.24748	0.0274053	3.63079e-06	9.34263e-05	3.9737e-05
T_memory	"AC005332.6"	ENSG00000274561	17_68216846_T_C	-0.278094	-1.85952	-0.00140671	0.00417414	-0.36359	-4.11537	0.0512279	0.00501128	0.0203195	0.0200961
T_memory	"AC005332.9"	ENSG00000278730	17_68146575_T_G	-0.139689	-0.993523	-0.000682574	0.656042	-0.0418429	-1.24978	0.0760943	0.388019	0.791368	0.53187
T_memory	"AC005520.2"	ENSG00000259065	14_73825425_C_T	0.629512	-0.431017	0.0030227	0.913023	0.736458	-2.10581	-0.0190012	0.456152	0.949636	0.593026
T_memory	"AC005726.2"	ENSG00000258472	17_28561273_A_T	-0.0454731	-1.05834	-0.0023038	0.558455	-0.098758	-3.45664	0.0182643	0.599095	0.719146	0.71151
T_memory	"AC005842.1"	ENSG00000256862	12_3962735_T_G	-0.378998	-2.36494	0.00338478	4.25721e-05	-0.582235	-9.88652	-0.0391216	1.68619e-16	0.000441406	7.90519e-15
T_memory	"AC005921.2"	ENSG00000262967	17_50672522_A_G	-0.909542	-1.29507	-0.00313397	2.3155e-06	-0.61971	1.3973	0.0378255	1.53671e-08	3.56022e-05	2.83258e-07
T_memory	"AC005921.2"	ENSG00000262967	17_50714158_T_A	-0.89491	-1.28922	-0.00315092	8.45053e-06	-0.58379	1.45821	0.045964	2.02257e-08	0.000110984	3.63256e-07
T_memory	"AC005921.2"	ENSG00000262967	17_50731024_TTATG_T	-0.893667	-1.28676	-0.0036291	6.28117e-06	-0.569226	1.4629	0.0342872	9.33466e-09	8.58926e-05	1.79408e-07
T_memory	"AC006064.4"	ENSG00000269968	12_6721080_G_T	0.0950516	2.07412	-0.00101166	0.21671	0.14318	2.66256	-0.0995431	0.311112	0.395067	0.458237
T_memory	"AC006213.2"	ENSG00000267058	19_43961460_A_G	-0.39741	-1.93032	0.00062812	1.05297e-05	-0.554832	-6.17353	-0.0192644	2.64878e-07	0.0001341	3.8298e-06
T_memory	"AC006329.1"	ENSG00000232445	7_101337688_G_A	-0.050386	1.33575	-0.00261849	8.3991e-05	0.215201	3.41986	0.0257443	8.09352e-06	0.000801027	7.9226e-05
T_memory	"AC006504.5"	ENSG00000267575	19_27868273_C_T	-0.0426004	-0.970349	0.00440807	0.0360208	0.0109636	-1.77454	0.102993	0.0855607	0.107466	0.181181
T_memory	"AC007038.2"	ENSG00000272807	2_210278474_C_G	-0.19644	-1.41528	-0.000836561	0.196917	-0.177918	-2.84033	0.0371129	0.408574	0.368846	0.551294
T_memory	"AC007114.1"	ENSG00000263004	17_57087866_T_C	-0.254588	-0.481184	0.00587526	0.404542	-0.392506	-3.97035	-0.0735577	0.0808228	0.587747	0.174131
T_memory	"AC007384.1"	ENSG00000237513	7_104951630_C_T	0.265324	0.889245	0.000462259	0.379193	0.274133	1.23416	-0.0105166	0.673826	0.566148	0.767721
T_memory	"AC007384.1"	ENSG00000237513	7_104952535_T_TTGGTG	0.199637	0.871	0.00184516	0.532346	0.194166	1.14522	-0.00655713	0.819691	0.69726	0.880295
T_memory	"AC008079.2"	ENSG00000280007	22_17994721_C_CA	-0.139387	-1.28802	0.00260443	0.442277	-0.153807	-2.71685	0.168729	0.726516	0.619598	0.809895
T_memory	"AC008083.3"	ENSG00000258181	12_47258890_A_T	0.548004	-0.768276	-0.000270604	0.199925	0.626046	-0.980642	-0.151769	0.252902	0.371997	0.397878
T_memory	"AC008083.3"	ENSG00000258181	12_47257887_C_T	0.527536	-0.790248	-0.000441086	0.327345	0.58978	-1.05706	-0.163426	0.436983	0.514906	0.575944
T_memory	"AC008555.5"	ENSG00000271109	19_34847352_T_C	0.1696	-2.06744	-0.000389393	0.0843659	0.236875	-6.33342	0.0186455	0.0230848	0.201761	0.0667839
T_memory	"AC008731.1"	ENSG00000261669	16_24819518_T_G	-0.757136	-1.47102	0.00223117	3.61798e-09	-0.920089	-3.31577	-0.0331052	2.03018e-09	1.02738e-07	4.58718e-08
T_memory	"AC008736.1"	ENSG00000267475	19_32940909_C_T	-0.000402258	0.788905	0.000792674	0.0472763	0.0426735	2.39814	-0.0114171	0.121389	0.131832	0.233731
T_memory	"AC008741.2"	ENSG00000274925	16_25285414_A_G	0.699091	-1.1946	0.00418851	1.5631e-05	0.662489	-3.49692	0.120074	4.55565e-05	0.000188032	0.000360789
T_memory	"AC008946.1"	ENSG00000267939	19_7962878_G_A	0.0954611	0.066504	0.0011469	0.0208404	0.137566	-1.13556	0.1358	0.0553715	0.0716345	0.130442
T_memory	"AC008966.1"	ENSG00000247796	5_53115789_TAAG_T	0.254667	0.168823	0.000139922	0.592159	0.321787	-2.14963	-0.0289848	0.648127	0.745997	0.749782
T_memory	"AC009005.1"	ENSG00000267751	19_583460_G_A	-0.05328	1.50131	0.00309866	0.000198622	-0.118667	0.424255	0.110785	0.000768183	0.00164912	0.00419025
T_memory	"AC009005.1"	ENSG00000267751	19_344005_C_G	0.0425681	1.33167	0.00205329	0.172868	-0.0575796	0.195906	0.0699182	0.253591	0.336553	0.398563
T_memory	"AC009041.2"	ENSG00000260807	16_972326_A_G	0.308833	-0.416147	8.75072e-05	0.0418186	0.117131	-0.637661	-0.0242975	0.00199232	0.120431	0.00941498
T_memory	"AC009041.2"	ENSG00000260807	16_914363_C_T	0.166211	-0.585183	-0.000313292	0.600903	-0.031111	-0.295737	-0.0101278	0.0595456	0.751307	0.137904
T_memory	"AC009065.4"	ENSG00000260778	16_2258203_G_A	0.301296	-0.579098	-0.00600994	0.129664	0.305375	-2.38244	-0.0379657	0.305751	0.274684	0.452772
T_memory	"AC009093.2"	ENSG00000260517	16_29217345_G_T	0.143989	-1.03213	0.00330587	0.255524	0.170243	-0.711638	0.0176676	0.498614	0.441927	0.627522
T_memory	"AC009093.2"	ENSG00000260517	16_29267380_G_C	0.0875665	-1.04118	0.0031866	0.320026	0.038116	-0.907219	0.0174315	0.51973	0.507916	0.645084
T_memory	"AC009120.5"	ENSG00000261248	16_74275809_C_CT	-0.502865	-1.35346	0.00232575	1.51384e-05	-0.685362	-4.18448	0.0334157	1.48951e-06	0.000182821	1.79539e-05
T_memory	"AC009309.1"	ENSG00000273080	2_86197126_A_C	-0.442532	-0.27124	0.000745467	0.0982851	-0.473776	-1.21665	0.00523187	0.232548	0.226292	0.3757
T_memory	"AC009309.1"	ENSG00000273080	2_85953631_T_C	-0.203835	-0.0416657	0.00207447	0.820099	-0.203618	-0.803079	0.0301787	0.974323	0.896774	0.984457
T_memory	"AC009831.1"	ENSG00000263823	18_31928184_T_A	0.209204	0.21983	-0.00128838	0.00162216	0.336124	-0.813649	0.0624257	0.000977996	0.00938173	0.00515492
T_memory	"AC009950.1"	ENSG00000225963	2_230094816_C_A	-0.409415	-1.11157	0.000667719	0.0174343	-0.463514	-2.39141	-0.00404739	0.0483333	0.0632005	0.11787
T_memory	"AC009961.1"	ENSG00000226266	2_159810206_G_A	0.699527	-0.231284	-0.000672274	0.773587	0.468557	0.061044	-0.0289302	0.202843	0.869751	0.341996
T_memory	"AC010642.2"	ENSG00000283103	19_58387596_T_G	-0.184247	-0.613806	-0.00639153	0.570311	-0.174207	-0.485541	-0.135735	0.837364	0.728224	0.893339
T_memory	"AC010969.2"	ENSG00000269973	2_9934822_C_CAA	0.285763	-0.15471	0.00386825	0.299727	0.341907	0.0222029	-0.0250171	0.429841	0.487482	0.569987
T_memory	"AC010969.2"	ENSG00000269973	2_9909744_T_C	0.296862	-0.0844508	0.00314608	0.0943663	0.375175	0.24755	-0.0362591	0.124764	0.219353	0.238845
T_memory	"AC011468.5"	ENSG00000275055	19_52001631_A_G	-0.0887505	-0.354638	-0.000355024	0.766955	-0.0659471	-1.57164	0.0890957	0.928215	0.867593	0.953823
T_memory	"AC011815.2"	ENSG00000274184	18_35158114_C_G	-0.160646	-1.25365	0.00194163	0.232655	-0.253716	-3.16195	0.0634217	0.243999	0.41431	0.388524
T_memory	"AC012306.2"	ENSG00000272667	2_127644270_G_C	-0.28195	-0.802089	-0.00269644	0.649139	-0.550621	-2.5527	0.0236799	0.16154	0.786351	0.288716
T_memory	"AC012360.3"	ENSG00000272994	2_105306068_T_G	0.297569	-0.696415	-0.00151361	0.0307927	0.233554	-0.513578	-0.0743071	0.0632078	0.0955326	0.144318
T_memory	"AC012645.1"	ENSG00000250616	16_30107024_T_C	0.0332162	1.3556	-0.0004202	0.0159346	0.0813595	1.73396	0.0426558	0.0408215	0.0589161	0.104017
T_memory	"AC012645.3"	ENSG00000261416	16_30107024_T_C	-0.056316	-1.82279	9.61956e-05	0.0817718	-0.0281973	-2.19369	0.00332351	0.193473	0.197506	0.330441
T_memory	"AC013264.1"	ENSG00000231621	2_197320789_A_AC	0.820576	-1.44207	-0.000115756	4.0555e-19	1.19374	-4.54885	-0.0273428	1.5552e-51	3.87361e-17	4.45635e-49
T_memory	"AC013264.1"	ENSG00000231621	2_197310573_G_C	0.802673	-1.46799	0.000265689	2.25932e-18	1.17036	-4.62539	-0.0291446	1.44043e-49	2.09453e-16	3.94804e-47
T_memory	"AC015982.1"	ENSG00000272606	2_55716278_A_G	0.213848	-1.25971	0.00255796	0.139092	0.182987	-4.1289	0.0528414	0.272558	0.288718	0.419176
T_memory	"AC016065.1"	ENSG00000246089	8_6406426_G_C	-0.0874169	0.00769288	-0.00206775	0.0533749	-0.0860017	-2.64612	-0.0799962	0.137351	0.1441	0.256021
T_memory	"AC016588.2"	ENSG00000282393	19_320982_G_A	-0.276363	-0.535759	-0.00244448	0.0113813	-0.308342	-0.503906	0.0643207	0.0382676	0.0452668	0.0987065
T_memory	"AC018638.7"	ENSG00000271553	7_128566754_T_TTTA	0.879343	-0.647011	-0.000491984	1.92495e-10	1.06173	-1.49916	0.0228812	6.30551e-11	7.09642e-09	1.78251e-09
T_memory	"AC018797.2"	ENSG00000246560	4_102652706_T_C	-0.0764822	-0.118641	-0.00631098	0.00682988	-0.0421621	0.864945	-0.085213	0.0224438	0.0300458	0.0653513
T_memory	"AC018816.1"	ENSG00000235978	3_4819128_T_A	-0.108616	0.240147	0.00783204	0.0279847	-0.0697039	1.08053	0.081324	0.0729382	0.0887832	0.160899
T_memory	"AC018816.1"	ENSG00000235978	3_4814550_A_G	-0.239804	0.154095	0.00838291	0.706405	-0.249046	0.832238	0.0347432	0.917609	0.82895	0.947212
T_memory	"AC019205.2"	ENSG00000229852	6_73277863_C_CAA	-0.373424	-1.20976	0.000677117	0.00150943	-0.460782	-2.788	-0.0890456	0.00319287	0.00886549	0.0138241
T_memory	"AC020571.1"	ENSG00000229056	2_196273930_C_A	-0.0219983	-0.417199	-0.00206573	1.07557e-05	-0.205092	-4.25915	-0.106871	6.14498e-07	0.000136701	8.15536e-06
T_memory	"AC020571.1"	ENSG00000229056	2_196272893_T_TA	0.0214389	-0.452725	-0.00160125	1.42025e-05	-0.0906454	-4.12116	-0.0961552	6.17467e-06	0.000174633	6.17859e-05
T_memory	"AC020656.2"	ENSG00000274979	12_69319238_G_A	-0.650166	-2.6071	0.0045416	1.56397e-15	-0.864105	-8.17241	9.20028e-05	1.23043e-26	1.03782e-13	1.41029e-24
T_memory	"AC020656.2"	ENSG00000274979	12_69290347_A_G	-0.568932	-2.39937	0.00480269	1.48028e-10	-0.739403	-7.52271	-0.0496586	4.85525e-17	5.58784e-09	2.42917e-15
T_memory	"AC020656.2"	ENSG00000274979	12_69298386_C_G	0.538622	-1.4693	0.00542956	2.08169e-08	0.69521	-4.78044	0.0243939	2.4016e-13	4.97083e-07	8.95841e-12
T_memory	"AC020659.1"	ENSG00000174171	15_41851584_T_G	-0.41979	-1.3018	-0.00323204	0.00289541	-0.522966	-3.86127	-0.0534915	0.00278787	0.0151098	0.0123331
T_memory	"AC020915.4"	ENSG00000268516	19_58290152_C_T	0.201867	-0.121636	0.00192008	0.0441861	0.202979	0.181371	-0.0679388	0.131789	0.125191	0.248296
T_memory	"AC020928.1"	ENSG00000267260	19_36882062_T_A	0.0738284	0.538128	-0.00393875	0.0177464	0.116476	1.97244	-0.106243	0.0487516	0.0641106	0.118752
T_memory	"AC021028.1"	ENSG00000226659	10_80579045_G_A	-0.441595	-0.368373	0.00446521	0.0474308	-0.414816	-0.361459	0.153829	0.129734	0.132127	0.245598
T_memory	"AC021028.1"	ENSG00000226659	10_80535642_G_A	-0.469451	-0.339904	0.00327025	0.0804597	-0.380426	-0.101429	0.133302	0.0968413	0.195611	0.199441
T_memory	"AC021054.1"	ENSG00000177406	12_646926_TGGA_T	0.701287	-0.438032	0.000612758	0.00080294	0.865347	-1.25359	0.0126121	0.000473175	0.00525076	0.00277479
T_memory	"AC021054.1"	ENSG00000177406	12_602496_C_T	0.499523	-0.306415	0.000478375	0.00232623	0.651198	-0.707643	-0.0543117	0.000854551	0.0127186	0.00458866
T_memory	"AC021054.1"	ENSG00000177406	12_626602_G_A	0.618455	-0.51094	0.00064454	0.0188247	0.80455	-1.35612	0.00528857	0.00706831	0.0669944	0.0265072
T_memory	"AC022916.1"	ENSG00000266947	17_35445777_C_T	0.0487887	-1.58618	0.00194093	0.295493	0.0446848	-5.0199	0.00884186	0.529746	0.482462	0.653999
T_memory	"AC024060.1"	ENSG00000271870	3_3040927_CAA_C	-0.267198	-1.46456	-0.00177149	0.00232529	-0.405077	-4.08161	-0.0100728	0.000835343	0.0127186	0.00449318
T_memory	"AC024060.1"	ENSG00000271870	3_3293146_T_A	0.0413695	-1.19474	-0.00152658	0.838149	0.0560639	-3.15249	0.0146317	0.965479	0.907855	0.979526
T_memory	"AC025164.2"	ENSG00000245904	12_92238731_T_C	0.0740827	-1.79277	0.000916647	0.797619	0.135558	-5.75618	-0.0283947	0.631208	0.883432	0.736059
T_memory	"AC025171.3"	ENSG00000251131	5_43099579_C_A	0.124773	-1.77489	0.00200834	0.114868	0.185479	-4.17222	0.0774556	0.164827	0.252485	0.293109
T_memory	"AC027020.2"	ENSG00000270127	15_100331970_GAGAT_G	0.316744	-0.690818	0.00519607	0.117696	0.131756	-0.873574	-0.0543307	0.0460857	0.257259	0.1142
T_memory	"AC027031.2"	ENSG00000254615	8_106063364_T_C	-0.000210178	1.30161	-0.00633567	0.283066	0.0647032	-1.14634	-0.0188481	0.281872	0.468482	0.42869
T_memory	"AC027097.1"	ENSG00000267040	18_57656511_G_A	0.439386	-1.39498	-0.00162673	0.105302	0.299676	-1.80446	-0.0567017	0.139571	0.237759	0.259087
T_memory	"AC027644.3"	ENSG00000272831	7_66988929_G_C	1.18881	-1.12287	-0.00189308	0.199113	1.24302	-3.68011	0.0379558	0.377032	0.371034	0.521459
T_memory	"AC027644.3"	ENSG00000272831	7_66961895_G_A	1.23862	-1.11731	-0.000902201	0.122617	1.29347	-3.67756	0.0241695	0.254822	0.265172	0.3999
T_memory	"AC034236.2"	ENSG00000271918	5_116085208_G_A	-0.0282707	-1.23735	0.00036562	0.265965	-0.312554	-3.98811	-0.0028841	0.0409057	0.450931	0.104148
T_memory	"AC036222.1"	ENSG00000264451	17_48352783_A_G	-0.0725945	0.715843	-0.00290806	0.106946	-0.0560558	1.75796	-0.0430367	0.264311	0.240155	0.410803
T_memory	"AC037459.2"	ENSG00000251034	8_22655833_T_A	-0.290251	-1.66854	0.00112094	0.000353621	-0.464555	-5.40013	-0.0842325	1.62944e-05	0.00266018	0.000145909
T_memory	"AC040970.1"	ENSG00000253210	8_141129583_T_G	-0.0140593	1.49594	-0.0036905	0.00477978	-0.00340773	2.87001	-0.00408788	0.0170634	0.0226634	0.0528589
T_memory	"AC060780.1"	ENSG00000267002	17_43409428_G_GAAAAAAA	0.140675	-0.900379	0.00270063	0.0431807	0.0287376	-3.71322	0.0949973	0.029425	0.123117	0.0807554
T_memory	"AC060780.1"	ENSG00000267002	17_43054744_AT_A	0.128393	-1.05934	0.00273494	0.638151	0.143181	-3.23978	0.112285	0.873017	0.779602	0.918015
T_memory	"AC061992.1"	ENSG00000266970	17_78409756_C_T	0.0142235	1.24924	-0.000855975	0.00166172	0.137102	4.53134	0.0416686	0.000817934	0.00955793	0.00441082
T_memory	"AC062017.1"	ENSG00000222020	2_239518696_A_G	-0.0356831	-1.00234	0.000111127	0.125862	0.0436213	-4.54478	0.0478947	0.125305	0.269716	0.239516
T_memory	"AC064836.3"	ENSG00000273456	2_202573097_G_GAAAA	0.0495848	-0.964601	-0.00326363	0.979024	0.0506712	-2.2204	-0.0619841	0.999576	0.988748	0.999734
T_memory	"AC067930.4"	ENSG00000254859	8_143551558_A_G	-0.258755	1.24608	0.00294196	2.40543e-05	0.00239584	5.00834	0.00812093	5.92142e-09	0.000271753	1.18504e-07
T_memory	"AC067930.4"	ENSG00000254859	8_143554779_T_C	-0.258755	1.24608	0.00294196	2.40543e-05	0.00239584	5.00834	0.00812093	5.92142e-09	0.000271753	1.18504e-07
T_memory	"AC068338.2"	ENSG00000260274	15_75558052_G_A	-0.0732061	-0.287882	0.0051823	0.165418	-0.0585758	-1.32085	0.0614068	0.370182	0.326886	0.515491
T_memory	"AC069185.1"	ENSG00000255046	8_11858964_G_C	0.0158927	-0.451976	-0.000398129	0.104936	0.184272	-1.51493	0.0896629	0.00867316	0.237104	0.0310657
T_memory	"AC073611.1"	ENSG00000257605	12_53448688_C_T	-0.0268017	0.805945	-0.00359753	0.249294	0.0274594	6.84918	-0.00441768	0.23114	0.435348	0.374289
T_memory	"AC074032.1"	ENSG00000272368	12_50145981_G_C	0.0850645	-1.61478	0.000974538	0.822892	0.0687393	-2.15282	0.041006	0.941114	0.899205	0.962802
T_memory	"AC074032.1"	ENSG00000272368	12_50189421_C_T	-0.0888394	-1.59969	0.00153086	0.987913	-0.0751581	-2.009	0.0306186	0.973659	0.993746	0.984062
T_memory	"AC074044.1"	ENSG00000272844	3_113224820_A_G	-0.133979	-0.191592	0.00126435	0.0497332	-0.15658	-1.33948	0.0734484	0.136565	0.137027	0.254893
T_memory	"AC078883.1"	ENSG00000225205	2_172802992_G_A	-0.124567	0.1787	0.00211974	0.399832	0.016429	-0.328709	-0.0376867	0.166161	0.584542	0.294898
T_memory	"AC078883.3"	ENSG00000232788	2_172429726_A_G	0.0877218	0.714189	0.00756416	0.0903764	0.0589684	-0.0155539	0.0476762	0.216469	0.212825	0.357418
T_memory	"AC079922.2"	ENSG00000237753	2_112673515_C_T	0.0477921	-1.22492	0.00261292	0.260164	-0.0485006	-4.81338	0.0496746	0.108186	0.445309	0.215481
T_memory	"AC083798.2"	ENSG00000272758	3_122342267_AAAG_A	-0.504519	-1.38124	-0.00101656	0.0794922	-0.607829	-4.09954	0.0059763	0.117656	0.193749	0.228453
T_memory	"AC083798.2"	ENSG00000272758	3_122512972_T_C	-0.517796	-1.40863	-0.00119293	0.038794	-0.635167	-4.18969	0.0121506	0.0475111	0.113881	0.11645
T_memory	"AC084033.3"	ENSG00000257698	12_57955280_G_GT	-0.0170627	2.57266	-0.000985269	0.120312	-0.0284186	1.01399	-0.018428	0.264899	0.261263	0.41129
T_memory	"AC087164.1"	ENSG00000266677	17_18222157_C_A	0.275207	-0.107797	0.00581704	0.126962	0.346588	-0.187853	0.0249375	0.184908	0.271402	0.319878
T_memory	"AC087190.2"	ENSG00000260349	16_9121083_A_G	-0.681091	-1.62051	-0.0027145	4.93555e-06	-0.662649	-2.06328	-0.0419939	2.76214e-05	6.94502e-05	0.000230935
T_memory	"AC087190.2"	ENSG00000260349	16_9099866_T_G	-0.67489	-1.63726	-0.00291378	2.97082e-06	-0.662002	-2.09395	-0.0467052	1.72643e-05	4.46971e-05	0.000153288
T_memory	"AC090114.2"	ENSG00000273270	7_128414374_A_C	-0.28321	-1.26634	0.00172985	0.274835	-0.415985	-2.64197	0.140524	0.203074	0.461278	0.342294
T_memory	"AC090114.2"	ENSG00000273270	7_128603046_A_AT	-0.183917	-1.2479	0.00161845	0.698779	-0.296789	-2.81931	0.144535	0.317332	0.824	0.464359
T_memory	"AC090152.1"	ENSG00000167912	8_59051109_T_A	0.183208	-0.917024	0.0032965	0.899193	0.146323	2.00265	0.175253	0.867528	0.943166	0.914226
T_memory	"AC090825.1"	ENSG00000259363	15_99839246_C_G	0.0201536	0.58476	-0.000251669	1.16886e-05	-0.0603515	-0.286777	0.0638408	2.31975e-05	0.000147075	0.000198153
T_memory	"AC090948.1"	ENSG00000271964	3_16315841_A_C	1.38149	-0.568352	0.00113311	7.58727e-22	1.92588	-1.62028	-0.0245026	8.71521e-32	8.85744e-20	1.24865e-29
T_memory	"AC091132.5"	ENSG00000267198	17_45763942_G_C	-0.100146	0.974178	-0.00325356	0.0320889	-0.169826	1.36594	-0.0999059	0.0574354	0.0987256	0.133952
T_memory	"AC091729.3"	ENSG00000229043	7_1139058_G_A	0.466193	0.277861	0.000753007	0.874183	0.629655	-0.964707	0.000456007	0.055672	0.927639	0.131003
T_memory	"AC091729.3"	ENSG00000229043	7_1174695_C_T	0.44035	0.195412	-0.000335161	0.310204	0.588202	-1.09346	-0.00959041	0.0519491	0.498986	0.124643
T_memory	"AC092069.1"	ENSG00000267458	19_12943967_T_G	0.376143	-0.33382	0.000228107	0.370014	0.334457	1.9979	-0.0193519	0.519989	0.556965	0.645277
T_memory	"AC092069.1"	ENSG00000267458	19_12912045_A_C	0.363479	-0.345071	0.000575302	0.441665	0.317834	1.9594	-0.0158199	0.555167	0.619136	0.67498
T_memory	"AC092069.1"	ENSG00000267458	19_12915446_T_TA	0.400507	-0.250933	0.00190216	0.0775322	0.342648	2.01903	-0.00629162	0.129715	0.190477	0.245598
T_memory	"AC092069.1"	ENSG00000267458	19_12921802_A_AT	0.369436	-0.315106	0.00135622	0.256771	0.359295	2.19123	0.0117656	0.49573	0.44299	0.625266
T_memory	"AC092140.1"	ENSG00000260621	16_56413452_T_C	0.299887	-1.43067	0.00398464	0.00512805	0.314898	-2.71171	-0.0104144	0.0175204	0.023805	0.0539299
T_memory	"AC092279.1"	ENSG00000268362	19_24189249_A_G	-0.0826191	-1.56054	-0.00103794	0.998081	-0.0195594	-4.04759	-0.053802	0.699964	0.998715	0.788805
T_memory	"AC092279.1"	ENSG00000268362	19_24003874_G_A	0.218462	-1.57463	-0.00151637	0.728971	0.607821	-3.56229	-0.043873	3.42659e-05	0.845117	0.000281632
T_memory	"AC092587.1"	ENSG00000273155	2_99249085_A_G	-0.0834251	0.903612	0.00100822	0.00889794	0.0296864	3.21676	0.0280235	0.00745593	0.0371967	0.0275673
T_memory	"AC092803.2"	ENSG00000260805	1_212519903_T_C	-0.175167	-0.364307	-0.00287783	0.000178804	-0.0965622	-0.903107	0.00206033	0.000509362	0.00151299	0.00295402
T_memory	"AC093010.2"	ENSG00000241490	3_114193423_G_A	0.64835	-0.976986	0.00406663	2.25307e-05	0.885193	-2.58603	-0.0486681	1.46283e-06	0.000257774	1.77e-05
T_memory	"AC093010.2"	ENSG00000241490	3_114409328_G_A	0.0607095	-1.19473	0.00472462	0.626537	0.181651	-3.16188	-0.0506568	0.360273	0.770371	0.506454
T_memory	"AC093010.2"	ENSG00000241490	3_114239797_G_C	0.379498	-1.11944	0.00586972	0.134926	0.542748	-2.76205	0.00247376	0.0209062	0.282583	0.0617874
T_memory	"AC093157.1"	ENSG00000233184	1_101133599_CACTT_C	0.075941	-1.01115	-0.000760274	0.0166755	0.0419041	-6.50548	-0.0289782	0.0163817	0.0610679	0.0511491
T_memory	"AC093157.1"	ENSG00000233184	1_100968223_A_G	0.0452842	-0.941932	-0.000656851	0.019269	-0.0282534	-6.64431	-0.0254356	0.0106907	0.0679374	0.0365084
T_memory	"AC093462.1"	ENSG00000277324	18_54192821_T_TA	-0.14037	0.850785	-0.00207103	0.00482681	-0.0196298	1.41866	0.0163961	0.00663945	0.0228269	0.0251836
T_memory	"AC093901.1"	ENSG00000226856	2_118135923_C_G	-0.0773663	0.504734	0.00231113	0.647436	-0.102226	0.23231	0.0413433	0.833514	0.784989	0.890438
T_memory	"AC099552.1"	ENSG00000217825	7_155188442_C_T	-0.143868	0.94577	0.00219432	3.65957e-13	-0.116519	0.751653	-0.117387	2.72668e-12	2.04159e-11	9.04683e-11
T_memory	"AC099791.2"	ENSG00000271200	1_61664768_G_A	0.234238	-0.0334825	0.002389	0.249812	0.307931	-0.917991	0.0483214	0.29615	0.43602	0.442926
T_memory	"AC100810.1"	ENSG00000253982	8_1833474_A_G	-0.0936609	-0.866969	-0.00278766	0.993802	-0.0247638	-5.34367	0.10905	0.380569	0.996974	0.524853
T_memory	"AC103706.1"	ENSG00000261220	8_133598269_TCTCA_T	-0.00287876	0.73943	0.00283602	0.0640014	-0.0690736	-1.30683	-0.0117438	0.122806	0.164612	0.235883
T_memory	"AC103736.1"	ENSG00000254427	11_45339604_A_T	0.788512	-0.483547	-0.00158608	2.66533e-09	1.07536	-2.129	-0.118776	3.43946e-12	7.815e-08	1.12344e-10
T_memory	"AC104653.1"	ENSG00000228857	2_113845426_T_G	-0.0645764	2.22274	0.00277093	2.7061e-29	-0.198365	0.00337696	0.013945	3.53207e-31	6.0926e-27	4.84047e-29
T_memory	"AC104794.2"	ENSG00000260077	2_10254526_C_T	-0.0420059	0.340297	0.000303025	0.198638	0.125761	1.52688	0.128195	0.0924945	0.370588	0.192437
T_memory	"AC104984.3"	ENSG00000265739	17_30210891_T_C	-0.659296	-1.58039	-0.000538961	0.0193439	-0.614856	-2.38116	0.0387846	0.0593925	0.0680871	0.1376
T_memory	"AC104984.3"	ENSG00000265739	17_30091747_C_A	-0.673106	-1.57443	-5.24571e-05	0.0192628	-0.596731	-2.35645	0.0287925	0.0533614	0.0679374	0.127178
T_memory	"AC105202.1"	ENSG00000247317	8_143032605_C_T	0.0327179	0.678316	-0.00212204	0.00735945	0.109686	0.855523	-0.0577767	0.0143964	0.0318859	0.0463507
T_memory	"AC105446.1"	ENSG00000227053	7_101020459_G_A	-0.447342	-0.812238	0.00300662	0.152407	-0.463795	-1.74526	0.0514888	0.349948	0.307251	0.496713
T_memory	"AC105446.1"	ENSG00000227053	7_101017878_CT_C	-0.396375	-0.771923	0.00283789	0.42695	-0.425562	-1.72751	0.0725206	0.688577	0.606735	0.780365
T_memory	"AC105446.1"	ENSG00000227053	7_101012722_C_G	-0.30375	-0.885748	0.00363226	0.186593	-0.384826	-2.31178	0.0990738	0.1836	0.355003	0.318145
T_memory	"AC106047.1"	ENSG00000240005	4_26848304_G_A	0.552466	-0.0330077	0.00280285	0.13106	0.642606	-0.117183	0.0722314	0.131633	0.2766	0.24815
T_memory	"AC106047.1"	ENSG00000240005	4_26865141_T_C	0.568831	-0.0419662	0.00211954	0.109662	0.635233	-0.305089	0.027437	0.167707	0.244609	0.296641
T_memory	"AC106707.1"	ENSG00000243150	3_158466272_A_G	-0.599484	-0.655612	-0.000913358	0.398869	-0.77022	-2.18967	-0.0515647	0.291519	0.58381	0.438601
T_memory	"AC106707.1"	ENSG00000243150	3_158561936_T_G	-0.601525	-0.659125	-0.000754968	0.359995	-0.763307	-2.19607	-0.0425228	0.285889	0.547579	0.432503
T_memory	"AC107464.3"	ENSG00000272927	4_683958_A_T	0.170383	-1.19293	0.000871596	0.900191	0.220833	-4.06479	0.00034061	0.819211	0.943241	0.879978
T_memory	"AC107464.3"	ENSG00000272927	4_668142_C_T	0.155736	-1.19527	0.000592249	0.935566	0.213596	-4.03445	-0.00689528	0.756427	0.962367	0.831999
T_memory	"AC108134.3"	ENSG00000262370	16_3162541_C_T	0.0845717	0.761858	-0.00517895	0.459267	0.0441861	2.77858	-0.0898123	0.581259	0.636312	0.696402
T_memory	"AC111182.1"	ENSG00000266998	17_77274756_C_G	0.155651	-0.85009	0.00281274	0.488748	0.18873	-4.1736	-0.0335895	0.664851	0.66089	0.760205
T_memory	"AC111182.1"	ENSG00000266998	17_77389712_C_A	-0.145064	-0.894731	0.00287104	0.544067	-0.281028	-4.70851	-0.0277869	0.248588	0.706516	0.393448
T_memory	"AC114760.2"	ENSG00000272211	2_196171122_A_G	-1.022	-2.24553	0.00100982	1.06794e-16	-1.11725	-3.94631	-0.0116953	6.46938e-17	8.63116e-15	3.18617e-15
T_memory	"AC114760.2"	ENSG00000272211	2_196131067_C_CAA	-0.992646	-2.22843	0.00153495	1.45398e-16	-1.08689	-3.91419	-0.0097341	8.74798e-17	1.14574e-14	4.20972e-15
T_memory	"AC124016.2"	ENSG00000273156	4_82595074_C_G	0.361049	-0.880306	-0.00128659	0.000103236	0.610528	-0.823911	0.0407785	1.51105e-06	0.000948692	1.81442e-05
T_memory	"AC132192.1"	ENSG00000254397	11_9471553_T_G	-0.981254	-1.32511	-0.000450176	1.14641e-07	-0.897276	-0.787891	0.0457633	2.94491e-07	2.3695e-06	4.22646e-06
T_memory	"AC132192.2"	ENSG00000268403	11_9608006_G_C	0.0663608	-0.0961378	-5.03778e-05	0.331165	0.110949	-2.70083	-0.0412966	0.51076	0.518932	0.637843
T_memory	"AC133644.2"	ENSG00000273445	2_87276572_C_T	0.0847766	0.148128	0.00475856	0.757463	0.185702	-2.53294	0.154614	0.548591	0.8613	0.670172
T_memory	"AC136475.1"	ENSG00000251661	11_323649_C_T	-0.773898	-1.51598	-0.00242992	3.55828e-08	-1.06721	-6.68477	0.0138308	2.60478e-16	8.03993e-07	1.20739e-14
T_memory	"AC136475.5"	ENSG00000255328	11_324699_T_C	-0.383341	0.0291586	0.0039876	0.732107	-0.5725	-3.61532	0.021575	0.00972975	0.846327	0.0338887
T_memory	"AC136475.5"	ENSG00000255328	11_332997_G_A	0.430135	-0.178246	0.00186599	6.41394e-05	0.746759	-2.19714	0.0336455	3.48172e-08	0.000630788	5.98905e-07
T_memory	"AC137723.1"	ENSG00000264569	17_82044495_C_T	-0.00324662	-0.0583418	-0.00140665	0.276028	0.0698992	-1.35483	-0.12214	0.376879	0.462641	0.521361
T_memory	"AC137767.1"	ENSG00000256092	12_123360011_T_C	-0.174876	0.315312	-0.00121123	0.830658	-0.155286	-0.470982	-0.0204573	0.967806	0.90284	0.980561
T_memory	"AC137932.3"	ENSG00000268218	16_89443919_G_A	0.337355	-0.976911	0.00101798	0.00268807	0.395875	-1.28913	0.061222	0.00720227	0.0142527	0.0268498
T_memory	"AC137932.3"	ENSG00000268218	16_89075321_A_G	-0.537413	-1.43983	0.000900229	0.00256724	-0.59234	-2.19792	0.0222545	0.00884955	0.0137853	0.0314828
T_memory	"AC138894.1"	ENSG00000261832	16_28319469_C_G	0.470763	-0.252448	0.000261337	8.68095e-05	0.524096	-0.684696	0.0555415	0.000331258	0.000824168	0.00205942
T_memory	"AC139530.1"	ENSG00000262049	17_81645371_G_A	-0.0169412	-1.65125	0.000719822	0.468811	-0.0525078	-5.05957	0.0376262	0.619834	0.644156	0.727371
T_memory	"AC139887.2"	ENSG00000249592	4_791045_T_C	0.519993	-1.50506	0.000355787	0.0779636	0.561363	-3.58699	-0.0446293	0.179504	0.191001	0.312768
T_memory	"AC139887.2"	ENSG00000249592	4_714453_C_T	0.334651	-1.51797	0.0002404	0.213573	0.357247	-3.61039	-0.0264201	0.426201	0.390704	0.566232
T_memory	"AC145124.1"	ENSG00000255495	8_12013826_A_G	-0.364467	-1.37517	0.00341754	0.00106389	-0.457483	-3.96749	-0.044339	0.00116446	0.00668003	0.00596326
T_memory	"AC147067.1"	ENSG00000244459	4_1607081_T_C	-0.47507	-2.51534	0.00259296	2.75109e-07	-0.66677	-8.24011	0.0246999	2.79635e-13	5.30364e-06	1.03695e-11
T_memory	"AC233280.1"	ENSG00000229178	3_195848521_C_A	-0.259889	-0.198665	0.00166819	0.109694	-0.378856	-2.91579	-0.155238	0.064254	0.244609	0.146077
T_memory	"AC233280.1"	ENSG00000229178	3_195818685_A_C	-0.211633	-0.05354	0.00209086	0.724767	-0.357543	-2.61516	-0.0952493	0.220025	0.841777	0.360832
T_memory	"AC239868.3"	ENSG00000264207	1_149844469_T_G	-0.419241	-0.500148	0.00133895	0.0527167	-0.357479	-2.91584	-0.00518565	0.115623	0.142752	0.225801
T_memory	"AC242426.3"	ENSG00000237188	1_147255938_G_A	0.0800844	-0.992597	-0.00228738	0.620115	0.0667883	-1.54156	-0.109929	0.87967	0.76516	0.921629
T_memory	"AC243829.4"	ENSG00000277089	17_36073194_G_A	-0.0988819	0.378932	0.00340382	0.394293	0.0779876	5.24898	-0.0651163	0.0189868	0.579391	0.0574342
T_memory	"AC243960.1"	ENSG00000268027	19_41331710_G_A	-0.263282	-2.11884	-0.000231982	6.93237e-05	-0.320324	-5.50027	-0.0782168	4.43444e-05	0.000672333	0.000351632
T_memory	"AC243965.1"	ENSG00000259003	14_22583966_T_G	0.0369307	1.06605	0.00193697	0.354663	0.222034	1.71458	-0.0216807	0.0858024	0.543196	0.181631
T_memory	"AC245060.5"	ENSG00000274422	22_22258899_C_T	0.612183	-0.883192	-0.000842168	8.08162e-11	0.718171	-3.17057	-0.0323323	5.30287e-12	3.18416e-09	1.6891e-10
T_memory	"AC245060.5"	ENSG00000274422	22_22327028_C_T	0.563294	-1.20041	-0.0012633	7.6796e-08	0.640736	-3.85021	-0.019423	2.91886e-08	1.64667e-06	5.09709e-07
T_memory	"AC245060.6"	ENSG00000279278	22_22251789_C_CTA	0.70827	-1.02868	0.000784883	1.3581e-12	0.934348	-2.62177	-0.0952226	2.00678e-15	7.1945e-11	8.78525e-14
T_memory	"AC245427.1"	ENSG00000211751	7_142785121_C_T	-0.463022	-2.24286	-0.00144539	7.33701e-05	-0.504523	-6.32226	-0.0044551	3.0898e-05	0.000710484	0.000256541
T_memory	"AC245427.1"	ENSG00000211751	7_142796922_G_C	-0.43471	-2.22272	-3.06246e-05	0.000322816	-0.484685	-6.36822	-0.0186371	0.000148418	0.00248175	0.00101258
T_memory	"AC245427.1"	ENSG00000211751	7_142800425_C_T	-0.391754	-2.19029	-0.000624004	0.000710875	-0.441052	-6.32529	-0.0445498	0.000378368	0.00474091	0.00229791
T_memory	"AC245884.8"	ENSG00000267838	19_54445237_C_A	-0.684034	-1.86462	-0.000915116	2.57601e-08	-0.858443	-5.47368	-0.0676811	1.08528e-09	6.01451e-07	2.53392e-08
T_memory	"ACAA1"	ENSG00000060971	3_38306142_G_A	-0.112208	1.3358	0.00120416	0.291604	-0.144897	0.412876	0.0269569	0.553846	0.478468	0.674155
T_memory	"ACAA2"	ENSG00000167315	18_49787480_C_T	0.103493	2.54611	-0.00077184	0.136568	0.078561	1.72665	-0.0365021	0.294795	0.284602	0.441741
T_memory	"ACACA"	ENSG00000278540	17_37471601_G_A	0.0786313	1.97108	0.00151491	0.896606	0.0368261	4.37674	0.0768797	0.711709	0.941249	0.79762
T_memory	"ACADM"	ENSG00000117054	1_75886683_T_C	-0.366474	2.34266	-0.0022096	0.0987415	-0.332242	3.03802	0.0323599	0.222036	0.227095	0.363475
T_memory	"ACADM"	ENSG00000117054	1_75751412_G_A	0.137262	2.12777	-0.00205002	4.6006e-07	0.128018	2.74698	0.0288974	2.55086e-06	8.53005e-06	2.90264e-05
T_memory	"ACADVL"	ENSG00000072778	17_7231446_CAAA_C	0.145909	2.18331	-0.00089345	0.00207341	-0.0351244	2.04951	-0.0403345	2.04573e-05	0.0115568	0.000176903
T_memory	"ACAP1"	ENSG00000072818	17_7136157_CAAA_C	-0.109688	0.292991	0.00214579	0.13382	-0.06682	-1.53767	0.00807611	0.259083	0.280639	0.404773
T_memory	"ACAP1"	ENSG00000072818	17_7331997_G_C	-0.132095	0.444869	0.00124555	0.433887	-0.128545	-1.51666	0.0255587	0.725353	0.612729	0.80903
T_memory	"ACAT1"	ENSG00000075239	11_108108987_G_A	0.0572969	2.07539	0.00160827	0.018688	0.0977981	0.431308	0.0158903	0.0312445	0.066634	0.0845344
T_memory	"ACAT1"	ENSG00000075239	11_108109199_G_T	0.124309	2.13952	0.00121557	0.009621	0.140111	0.320435	0.0310974	0.0262086	0.0395377	0.0735941
T_memory	"ACAT2"	ENSG00000120437	6_159717844_C_A	-0.0109322	2.55439	0.000828801	0.996138	0.0770982	4.1479	0.0381751	0.0395433	0.998197	0.10154
T_memory	"ACBD3"	ENSG00000182827	1_226143249_CA_C	-0.100888	0.753331	0.00155261	0.391567	-0.0391643	3.60108	0.0805455	0.515531	0.577278	0.641641
T_memory	"ACBD3"	ENSG00000182827	1_225973712_G_C	-0.15263	0.669227	0.00108439	0.772168	-0.167922	3.27518	0.071525	0.928412	0.869397	0.953823
T_memory	"ACCS"	ENSG00000110455	11_44066439_G_T	0.608041	-0.781042	-0.00103607	0.789653	0.621364	-3.32786	0.0389831	0.957339	0.878569	0.974655
T_memory	"ACER3"	ENSG00000078124	11_76845547_G_A	0.446528	0.866699	-0.00404406	0.0129315	0.506181	2.47299	0.00123629	0.0329504	0.0499509	0.0877194
T_memory	"ACIN1"	ENSG00000100813	14_23268313_T_C	-0.188889	1.19496	0.00200884	0.0541443	-0.207693	6.29563	0.0953272	0.0607078	0.145679	0.139928
T_memory	"ACO2"	ENSG00000100412	22_41379537_G_A	-0.0707401	1.79413	-0.00107051	0.798674	0.0654207	7.85056	0.067507	0.00880182	0.884086	0.0313661
T_memory	"ACO2"	ENSG00000100412	22_41545745_T_C	0.0226523	1.81196	-0.00174209	0.329068	0.189889	7.35626	0.0831934	0.0330796	0.516803	0.0879679
T_memory	"ACOT4"	ENSG00000177465	14_73583539_G_GTGA	0.235105	0.69285	0.00521459	0.0018125	0.099784	4.19696	0.0600665	0.000144968	0.010303	0.000993349
T_memory	"ACOX3"	ENSG00000087008	4_8396297_G_A	-0.0791144	1.25852	-0.00175159	0.178891	0.0155032	6.98991	0.028533	0.0684005	0.344766	0.153396
T_memory	"ACOX3"	ENSG00000087008	4_8376006_T_C	0.09268	1.13528	-0.00246491	0.383895	0.0249739	6.41191	0.0414226	0.298062	0.569966	0.445045
T_memory	"ACP1"	ENSG00000143727	2_209063_A_C	-0.0451225	2.75776	-0.00100294	0.147756	-0.044907	4.88097	0.0206096	0.285858	0.301149	0.432503
T_memory	"ACP1"	ENSG00000143727	2_294785_T_TA	0.0451661	2.58693	-7.41959e-06	0.0941628	0.0569722	4.77037	0.0170678	0.175531	0.21921	0.307716
T_memory	"ACP2"	ENSG00000134575	11_47447887_G_A	-0.0657983	0.183533	-0.00129392	0.534607	0.0154098	5.37238	-0.00899435	0.353538	0.699204	0.49971
T_memory	"ACP2"	ENSG00000134575	11_47256747_T_G	-0.137275	0.13076	-0.0016085	0.941335	-0.0452071	5.18179	0.0107159	0.522035	0.965534	0.646988
T_memory	"ACP5"	ENSG00000102575	19_11629468_T_C	0.22503	1.8402	0.00424202	0.499095	0.392921	1.164	0.0380458	0.0546918	0.669425	0.129275
T_memory	"ACP5"	ENSG00000102575	19_11592197_A_T	0.0968813	1.73473	0.00281258	0.311757	0.125601	0.910977	0.0264909	0.513382	0.500081	0.639621
T_memory	"ACP5"	ENSG00000102575	19_11637918_A_ATT	-0.0391072	1.65522	0.00261281	0.00225435	0.0264189	0.888299	0.0187638	0.00456586	0.0123884	0.0186299
T_memory	"ACP6"	ENSG00000162836	1_147642485_A_T	-0.213919	-0.320381	0.00245257	0.588443	-0.140356	-2.85756	-0.0134737	0.466901	0.743247	0.602774
T_memory	"ACSF2"	ENSG00000167107	17_50683744_C_T	0.119154	0.687184	0.00265118	0.509131	0.137898	-1.35214	-0.00790608	0.775272	0.678411	0.847021
T_memory	"ACSF3"	ENSG00000176715	16_89136665_C_T	0.0940138	-0.740635	0.00276035	0.056666	0.254141	-4.36187	0.0352191	0.0160631	0.150536	0.050404
T_memory	"ACSL5"	ENSG00000197142	10_112373303_G_C	-0.0359316	0.597355	-0.00116071	0.0126573	-0.0543193	5.45049	-0.0292431	0.0170845	0.0491932	0.0528981
T_memory	"ACSS2"	ENSG00000131069	20_34798627_A_G	0.0669322	1.48845	0.00109728	0.153979	0.102129	2.67903	-0.079486	0.300951	0.309136	0.447557
T_memory	"ACTA2"	ENSG00000107796	10_88996389_G_T	0.369047	0.237797	0.00582289	0.755036	0.137731	3.69684	-0.0505404	0.000187253	0.859936	0.00123866
T_memory	"ACTA2"	ENSG00000107796	10_88995843_C_CA	-0.352266	0.235802	0.00584775	0.713438	-0.108901	6.36191	-0.0566877	0.000103311	0.833182	0.000736736
T_memory	"ACTG1"	ENSG00000184009	17_81501660_C_T	-0.117281	2.69265	-0.000447716	0.205521	-0.0721071	5.1128	0.0113764	0.212692	0.380159	0.353187
T_memory	"ACTN1"	ENSG00000072110	14_68793311_G_A	-0.233636	-0.64765	-0.0019734	0.281651	-0.431532	-7.84427	0.00660534	0.00120102	0.467245	0.00611421
T_memory	"ACTR10"	ENSG00000131966	14_58389991_ACT_A	-0.0908697	-0.344884	0.0031618	0.809978	0.0472561	2.95182	0.0246492	0.11959	0.891117	0.231115
T_memory	"ACTR2"	ENSG00000138071	2_65272194_G_A	0.394161	-0.468071	-0.00481709	0.000147145	0.326398	0.507919	0.00408387	0.000343378	0.00127945	0.00212013
T_memory	"ACTR2"	ENSG00000138071	2_65318214_C_T	-0.186037	-0.869101	-0.00448941	0.321426	-0.0464778	0.865214	0.0121385	0.0955371	0.509268	0.19727
T_memory	"ACTR2"	ENSG00000138071	2_65279159_G_GTTC	-0.41955	-1.04682	-0.00288601	0.00100947	-0.306265	0.668246	0.0361115	0.00122918	0.00638286	0.0062359
T_memory	"ACTR3B"	ENSG00000133627	7_152930133_A_G	-0.0757098	-0.336582	0.00248243	0.0252071	0.0689237	1.12419	0.0549648	0.0117758	0.0822494	0.0392984
T_memory	"ACTR5"	ENSG00000101442	20_38848124_G_A	-0.315731	0.383515	-0.00250782	0.509098	-0.32209	4.24262	0.047994	0.774035	0.678411	0.845964
T_memory	"ACTR5"	ENSG00000101442	20_38756857_C_T	-0.112769	0.582604	-0.000678313	0.100288	-0.0571771	4.76599	0.0767971	0.140906	0.229479	0.260602
T_memory	"ACTR8"	ENSG00000113812	3_53931209_A_C	0.0570945	1.26135	-6.36072e-05	0.0500567	0.127671	4.9751	0.179287	0.0662338	0.137617	0.149655
T_memory	"ACVR1B"	ENSG00000135503	12_51989445_C_G	0.0517154	-0.57158	0.00165763	0.415755	-0.0443832	-1.10996	-0.0707143	0.364611	0.596476	0.50976
T_memory	"ACVR2A"	ENSG00000121989	2_148142579_T_C	-0.101443	-1.64465	0.00552325	0.505478	-0.0984255	-1.99304	0.0434977	0.799869	0.675114	0.864926
T_memory	"ACYP1"	ENSG00000119640	14_75096829_C_CA	-0.0151602	2.49501	-0.00054574	0.00263252	0.00107216	1.17397	-0.0634099	0.00825833	0.0140401	0.0298512
T_memory	"ACYP2"	ENSG00000170634	2_54065079_A_G	-0.510307	-1.4667	0.00240658	0.000203875	-0.701843	-5.91121	0.0136072	1.94683e-06	0.00167784	2.26854e-05
T_memory	"ACYP2"	ENSG00000170634	2_54116502_G_GT	-0.517847	-1.40819	0.00039401	3.54044e-05	-0.608188	-5.12614	0.0434528	1.74727e-05	0.000375927	0.000154702
T_memory	"ACYP2"	ENSG00000170634	2_54118332_C_G	-0.514118	-1.4645	0.000427196	0.000568917	-0.660891	-5.72518	0.0124587	4.76909e-05	0.00392821	0.000375805
T_memory	"ACYP2"	ENSG00000170634	2_54069519_G_A	-0.385598	-1.14343	0.0026513	0.112945	-0.53153	-4.68305	0.0875896	0.0570122	0.249565	0.133459
T_memory	"ADA"	ENSG00000196839	20_44653198_T_G	0.08225	1.41533	0.000206526	0.0648354	0.217494	-1.93639	0.0455945	0.00223083	0.16608	0.0103027
T_memory	"ADAL"	ENSG00000168803	15_43329749_A_G	-0.697222	-0.132891	0.00493522	0.0503699	-0.733021	-2.22561	0.11228	0.12901	0.137997	0.244596
T_memory	"ADAL"	ENSG00000168803	15_43296690_C_A	-0.485754	-0.0720872	0.00590168	0.398381	-0.525372	-2.16934	0.101036	0.6426	0.583502	0.74466
T_memory	"ADAM10"	ENSG00000137845	15_58979854_T_C	0.323689	-1.23008	-0.00340528	0.0146906	0.368255	-1.99735	0.0534868	0.0409026	0.055378	0.104148
T_memory	"ADAM15"	ENSG00000143537	1_155062156_C_G	-0.0966898	1.95293	-0.000985632	2.34269e-08	-0.0880268	4.17656	-0.0204253	5.70461e-08	5.55199e-07	9.31655e-07
T_memory	"ADAM17"	ENSG00000151694	2_9489238_G_T	0.336832	-1.35501	-0.00106841	0.010687	0.300847	0.841481	0.0845509	0.0236229	0.0429387	0.0679684
T_memory	"ADAM19"	ENSG00000135074	5_157384662_G_A	0.293058	1.02027	0.000563555	0.193961	0.0901465	3.18973	0.147204	0.00101643	0.364342	0.00531308
T_memory	"ADAM19"	ENSG00000135074	5_157389514_G_A	0.293896	0.997738	0.00041889	0.197089	0.0837726	3.39532	0.137009	0.00163986	0.369007	0.00801994
T_memory	"ADAM19"	ENSG00000135074	5_157519445_C_T	-0.0819183	0.997111	-0.000905665	0.0333771	-0.0683339	4.30376	0.129826	0.0741442	0.1015	0.162916
T_memory	"ADAM19"	ENSG00000135074	5_157610404_G_A	-0.0231421	1.19073	0.00038264	0.00128456	-0.0222038	4.47686	0.155339	0.00265654	0.00780893	0.0118352
T_memory	"ADAM9"	ENSG00000168615	8_38915709_C_A	-0.178652	1.32495	-0.000437004	0.186378	-0.00715606	3.21268	-0.000359641	0.0454935	0.354855	0.113222
T_memory	"ADAMTS6"	ENSG00000049192	5_65614578_C_T	0.547776	-0.710744	0.00347274	2.5495e-05	0.716919	-3.58072	-0.0563641	6.44724e-07	0.000284461	8.5028e-06
T_memory	"ADAMTS6"	ENSG00000049192	5_65569241_A_G	0.53723	-0.756174	0.00414736	0.000150354	0.696557	-3.70098	-0.0456941	7.86281e-06	0.00129634	7.74487e-05
T_memory	"ADAP1"	ENSG00000105963	7_1177992_C_T	0.184093	-0.11663	-0.00598915	0.131388	0.149127	1.61578	0.0906144	0.282343	0.276921	0.428992
T_memory	"ADARB1"	ENSG00000197381	21_45076965_C_G	-0.0116296	-0.041096	-0.00325005	0.145569	0.0522849	1.74829	-0.0407847	0.216923	0.297945	0.357793
T_memory	"ADAT1"	ENSG00000065457	16_75562068_G_A	0.167254	-1.1922	-0.00114319	0.558507	0.194411	-3.71286	-0.0755577	0.808207	0.719146	0.87078
T_memory	"ADCK1"	ENSG00000063761	14_77870541_C_T	0.594819	0.213342	-0.00286889	0.016818	0.959513	2.05819	-0.0461206	0.0032088	0.0615327	0.0138835
T_memory	"ADCK2"	ENSG00000133597	7_140544760_C_T	-0.0329633	0.621213	0.00049455	0.957839	-0.142317	-0.82933	0.191566	0.336942	0.975414	0.482856
T_memory	"ADCY3"	ENSG00000138031	2_25065277_C_G	-0.224855	1.38335	-0.00164953	0.74367	-0.0128087	2.9099	-0.043208	0.058437	0.854217	0.135836
T_memory	"ADCY3"	ENSG00000138031	2_24925751_A_T	-0.114215	1.43751	-0.00185701	0.498846	0.0102248	2.90529	-0.029186	0.205284	0.669233	0.34482
T_memory	"ADCY3"	ENSG00000138031	2_24924807_T_C	-0.105885	1.44311	-0.00180256	0.435743	0.00857445	2.89149	-0.0243504	0.218077	0.614367	0.359311
T_memory	"ADCY7"	ENSG00000121281	16_50356739_T_C	0.695333	-0.885522	0.00181881	0.0037867	0.898505	-1.79626	-0.017308	0.00190982	0.0186641	0.00908642
T_memory	"ADCY9"	ENSG00000162104	16_4126074_C_A	-0.182615	-0.809891	-0.000631419	0.125292	-0.183315	-1.3355	0.0986719	0.307964	0.269387	0.45467
T_memory	"ADGRE1"	ENSG00000174837	19_6920622_A_G	0.456209	-0.010093	-0.000491276	0.00556	0.409511	-0.0390767	-0.00787255	0.0144373	0.0253987	0.0464589
T_memory	"ADGRE1"	ENSG00000174837	19_6927985_A_G	0.471617	0.0202725	-0.000783423	0.0186371	0.442857	0.0936212	-0.0101346	0.0539545	0.0665277	0.127989
T_memory	"ADGRG5"	ENSG00000159618	16_57589991_G_C	0.180299	0.341897	0.000728202	0.828323	-0.137157	4.20904	-0.0621901	0.012101	0.901393	0.0402772
T_memory	"ADH5"	ENSG00000197894	4_99195013_T_C	-0.359869	1.77501	-0.00077183	0.248483	-0.438534	1.42509	-0.0991466	0.38324	0.434638	0.527215
T_memory	"ADH5"	ENSG00000197894	4_99117401_C_T	-0.45242	1.82997	-0.000666269	0.230978	-0.379853	1.60062	-0.0824813	0.3856	0.412723	0.52936
T_memory	"ADHFE1"	ENSG00000147576	8_66327882_CGTGTGTGTGT_C	0.344165	-1.23402	0.00299664	0.00319789	0.357045	-3.51809	-0.0208517	0.00951427	0.0162577	0.0332765
T_memory	"ADI1"	ENSG00000182551	2_3500302_G_A	0.235605	0.255213	-0.00129377	0.000348141	0.352611	-4.87386	0.144866	1.64849e-05	0.00263467	0.000147405
T_memory	"ADK"	ENSG00000156110	10_74661771_A_G	0.113625	1.99948	-0.00436845	0.791538	-0.0222536	4.06205	-0.0794932	0.119241	0.880045	0.230652
T_memory	"ADM"	ENSG00000148926	11_10172605_G_A	-0.0179012	1.01193	-0.00124942	0.132313	-0.15123	2.72046	-0.0433318	0.109966	0.277868	0.21779
T_memory	"ADM2"	ENSG00000128165	22_50725583_C_CT	-0.0910295	0.144956	-0.00538822	0.773348	-0.0677575	5.20568	-0.101663	0.918934	0.869751	0.948266
T_memory	"ADNP"	ENSG00000101126	20_50877326_G_A	-0.608087	-1.44471	-0.00102234	0.152487	-0.654173	-2.58956	-0.00431092	0.321056	0.307299	0.468352
T_memory	"ADO"	ENSG00000181915	10_62823503_C_T	0.0692861	0.620064	0.000421763	0.574854	0.074137	5.01857	0.015465	0.821762	0.732215	0.881618
T_memory	"ADPGK"	ENSG00000159322	15_72680442_A_T	0.472559	-0.505755	-0.00198885	0.00123121	0.48042	2.96141	0.0277325	0.00278374	0.00755752	0.0123322
T_memory	"ADPRM"	ENSG00000170222	17_10695987_T_C	-0.358713	-1.96335	0.000626366	6.96009e-06	-0.483696	-8.02794	0.00476788	6.48075e-09	9.35531e-05	1.28474e-07
T_memory	"ADSS"	ENSG00000035687	1_244481535_G_C	0.0148863	0.28655	0.00184159	0.0898296	0.0165934	1.79991	0.102255	0.229625	0.211953	0.372601
T_memory	"ADTRP"	ENSG00000111863	6_11735023_GC_G	0.171243	0.838411	0.00479117	0.00511566	-0.0435399	3.74083	-0.0899787	6.39509e-07	0.023765	8.45171e-06
T_memory	"ADTRP"	ENSG00000111863	6_11742847_C_T	0.122699	0.751987	0.00484294	0.000710925	-0.0491935	3.75246	-0.123095	9.93771e-07	0.00474091	1.26253e-05
T_memory	"AEBP2"	ENSG00000139154	12_19544762_A_G	-0.418874	-0.5311	0.000679608	0.00613502	-0.319065	2.43254	-0.0329537	0.00497138	0.0275268	0.0199615
T_memory	"AEN"	ENSG00000181026	15_88571731_G_C	0.198753	-0.0250709	-0.00110823	0.147561	0.205065	2.19653	0.0239634	0.327787	0.301052	0.474346
T_memory	"AF001548.2"	ENSG00000263335	16_15701191_C_T	0.225403	-1.04303	-0.000174319	0.462012	0.129213	-3.26222	0.01747	0.281796	0.638712	0.428678
T_memory	"AFAP1"	ENSG00000196526	4_7757042_C_T	-0.110774	0.134667	0.00458927	0.903464	0.0156295	5.06134	0.122648	0.236314	0.94483	0.379354
T_memory	"AFAP1"	ENSG00000196526	4_7989860_T_C	0.0376507	0.16404	0.00505405	0.471454	-0.0460358	4.56319	0.147998	0.492531	0.645967	0.622227
T_memory	"AFDN"	ENSG00000130396	6_167896225_C_CA	0.298807	0.245671	-0.00445401	0.541348	0.158896	3.51087	0.141047	0.0550625	0.70428	0.129957
T_memory	"AFDN"	ENSG00000130396	6_167880245_A_G	0.278096	0.235495	-0.00404516	0.601551	0.0862376	3.2694	0.155407	0.00576792	0.751679	0.0225425
T_memory	"AGA"	ENSG00000038002	4_177500704_G_A	-0.410748	-0.134811	-0.00105203	0.252021	-0.158675	5.31333	0.0781271	0.000174326	0.43767	0.00116415
T_memory	"AGA"	ENSG00000038002	4_177442224_A_G	-0.385422	-0.0591075	0.000528394	0.736683	-0.0926249	5.5224	0.112757	1.56777e-05	0.848539	0.000140787
T_memory	"AGA"	ENSG00000038002	4_177440833_T_C	-0.381321	-0.055629	0.000573054	0.766597	-0.0918916	5.5293	0.123138	1.40075e-05	0.867593	0.000129477
T_memory	"AGAP6"	ENSG00000204149	10_49846373_G_GT	-0.113301	-0.45636	0.00202088	0.887107	-0.127	0.420896	0.0503044	0.972833	0.93611	0.983757
T_memory	"AGBL3"	ENSG00000146856	7_135000996_T_C	-0.00266864	-0.495638	0.0030367	0.0556755	-0.0275485	-0.341108	0.0716458	0.150887	0.148846	0.274912
T_memory	"AGK"	ENSG00000006530	7_141900396_A_G	0.119648	1.56682	-0.00137695	0.43699	0.0497913	5.52947	0.0656075	0.402056	0.615088	0.54523
T_memory	"AGMAT"	ENSG00000116771	1_15597035_G_A	-0.0190308	2.2332	0.000668635	0.00758354	0.00660092	3.2157	0.0278795	0.0239292	0.0326325	0.0686615
T_memory	"AGTPBP1"	ENSG00000135049	9_85700858_C_T	-0.000864655	-1.09006	0.00086208	0.542985	0.0120635	-3.86743	-0.093277	0.802825	0.705477	0.867353
T_memory	"AHI1"	ENSG00000135541	6_135497759_C_A	-0.547404	0.722216	-0.00234577	0.00107101	-0.474879	2.98801	0.136656	0.00169883	0.00670631	0.00825707
T_memory	"AHI1"	ENSG00000135541	6_135588658_T_C	-0.478054	0.799303	-0.00200005	0.0230265	-0.42338	2.98901	0.132349	0.0426783	0.076885	0.107532
T_memory	"AHNAK"	ENSG00000124942	11_62431582_C_T	-0.192582	-1.47027	3.92901e-05	0.440399	-0.186908	-2.90731	0.0463762	0.735381	0.618561	0.816744
T_memory	"AIF1"	ENSG00000204472	6_31490731_C_G	-0.00884064	2.09516	-0.00104787	0.000522351	-0.11523	-2.4989	-0.0447465	8.45653e-06	0.00368333	8.25231e-05
T_memory	"AIF1"	ENSG00000204472	6_31642909_A_G	-0.0790179	1.25397	-0.00140799	8.6887e-16	0.116422	-1.83023	-0.0652835	2.0089e-28	6.22427e-14	2.48316e-26
T_memory	"AIF1L"	ENSG00000126878	9_131094323_A_T	-0.127927	1.69239	0.00281009	0.000331818	0.0419458	4.22789	0.0790396	3.14169e-05	0.00253549	0.000260204
T_memory	"AIFM2"	ENSG00000042286	10_70142136_CTG_C	0.0696313	1.42808	0.000746597	0.0191284	0.0745436	4.66113	0.150606	0.0399962	0.0676685	0.102353
T_memory	"AIFM2"	ENSG00000042286	10_70171890_C_A	0.122972	1.47798	0.0009112	0.115128	0.124129	4.6948	0.174256	0.234406	0.252968	0.377541
T_memory	"AIMP1"	ENSG00000164022	4_106294485_C_CT	0.231629	1.5613	0.00228597	0.326173	0.108764	6.66048	0.153175	0.112016	0.513791	0.221073
T_memory	"AIMP2"	ENSG00000106305	7_6014510_C_CA	0.0603646	2.25766	-0.00120237	0.274583	0.0296433	5.32699	0.0675051	0.361715	0.461101	0.507512
T_memory	"AK1"	ENSG00000106992	9_128018792_C_CTTT	-0.177038	-1.67453	3.55852e-05	0.438497	-0.10359	-3.45422	-0.0367999	0.380148	0.616478	0.524388
T_memory	"AK3"	ENSG00000147853	9_4737879_G_T	0.0144222	0.29201	0.000386675	0.265084	0.0381588	-2.81612	-0.113263	0.464716	0.45012	0.601061
T_memory	"AK5"	ENSG00000154027	1_77743520_A_G	-0.215375	-1.98142	-0.000157027	0.0504146	-0.317253	-7.56004	-0.0406416	0.0113943	0.13806	0.0382888
T_memory	"AK9"	ENSG00000155085	6_109772836_G_A	-0.119911	-1.82566	-0.000833988	0.948181	-0.119183	-3.19545	-0.0231892	0.997802	0.969402	0.998911
T_memory	"AKAP10"	ENSG00000108599	17_19966231_C_T	0.52976	-1.57958	-0.000178996	0.00447441	0.704977	-2.17262	0.0554494	0.000691438	0.0214499	0.00382018
T_memory	"AKAP10"	ENSG00000108599	17_20104254_G_C	0.316565	-1.64925	0.000394859	0.0488558	0.42076	-2.40778	0.0356727	0.0221518	0.134905	0.0646523
T_memory	"AKAP11"	ENSG00000023516	13_42525512_C_A	0.250689	0.0472673	-0.00027406	0.358307	0.221272	2.7446	-0.017252	0.554888	0.547152	0.67498
T_memory	"AKAP11"	ENSG00000023516	13_42338717_A_G	0.105516	-0.25772	-0.00232675	0.00292372	-0.0633935	2.09288	-0.00112634	0.000500009	0.0151946	0.0029078
T_memory	"AKAP11"	ENSG00000023516	13_42333806_T_C	0.117725	-0.245237	-0.00219089	0.00622392	-0.0295523	2.16486	0.00607554	0.0020464	0.0278662	0.00959858
T_memory	"AKAP11"	ENSG00000023516	13_42351596_G_T	0.11447	-0.255227	-0.00220482	0.00308304	-0.0496576	2.10015	0.00225611	0.000539834	0.0158398	0.00309937
T_memory	"AKAP13"	ENSG00000170776	15_85756967_G_A	0.101088	-2.07222	0.0019329	0.436283	0.0409941	-2.19498	0.0998699	0.431381	0.614598	0.571311
T_memory	"AKAP5"	ENSG00000179841	14_64329618_A_AAAAG	0.10751	-0.709302	0.000239774	0.0176933	0.221791	-1.6384	0.113605	0.0128013	0.0639558	0.0420529
T_memory	"AKAP7"	ENSG00000118507	6_131203478_G_A	-0.35008	-1.49679	-0.000357824	0.0210229	-0.412403	-7.42003	0.0640426	0.00784894	0.0720934	0.0287172
T_memory	"AKAP7"	ENSG00000118507	6_131296848_T_A	-0.323272	-1.48549	-0.000333143	0.0348337	-0.386642	-7.41497	0.0603076	0.0153174	0.104518	0.0486453
T_memory	"AKIP1"	ENSG00000166452	11_8947331_G_GAGGACAT	-0.419619	0.703664	0.000868887	7.96879e-08	-0.420305	-0.968203	0.0597173	3.30211e-07	1.70289e-06	4.62743e-06
T_memory	"AKIP1"	ENSG00000166452	11_8907157_C_A	-0.316332	0.804437	0.00112044	4.08518e-06	-0.274623	-0.678191	0.0611379	1.36314e-05	5.89314e-05	0.000126744
T_memory	"AKIRIN1"	ENSG00000174574	1_38991334_C_T	-0.140931	-1.37119	0.00098871	0.0188655	0.0237616	0.583862	0.120384	0.0002158	0.0670019	0.00141267
T_memory	"AKIRIN1"	ENSG00000174574	1_39068489_C_T	0.0924941	-1.66667	-0.000131419	0.123999	-0.0659534	-1.47157	0.089371	0.0013939	0.267154	0.00695183
T_memory	"AKR1C3"	ENSG00000196139	10_5212841_G_T	0.721238	-0.942329	0.00396494	3.32171e-06	0.625902	0.0319831	0.183749	6.34564e-06	4.95036e-05	6.32677e-05
T_memory	"AKR1C3"	ENSG00000196139	10_5181706_G_A	-0.479974	-1.51781	0.0036287	0.00700035	-0.226253	1.03448	0.103113	1.25834e-05	0.030646	0.000117869
T_memory	"AKR1C3"	ENSG00000196139	10_5151111_C_G	-0.495456	-1.50884	0.00336721	0.0111738	-0.224359	1.12864	0.108651	9.88022e-06	0.0445584	9.4802e-05
T_memory	"AKR1C3"	ENSG00000196139	10_5102986_A_G	-0.426838	-1.52783	0.00244045	0.0189652	-0.19911	1.15803	0.172432	9.2901e-05	0.0671665	0.000671872
T_memory	"AKR7A2"	ENSG00000053371	1_19305763_G_A	-0.0044218	1.3825	0.000390112	0.510558	-0.10931	-3.29325	0.0205674	0.206386	0.680169	0.346118
T_memory	"AKR7A2"	ENSG00000053371	1_19311596_G_C	-0.127057	1.24409	-0.000443336	0.000935504	-0.0085346	-2.87942	0.0266835	0.000168075	0.00596388	0.00112958
T_memory	"AKTIP"	ENSG00000166971	16_53386609_G_C	0.17021	-1.7551	-0.000834636	0.178381	0.126847	-4.92427	-0.0194818	0.276173	0.344185	0.422946
T_memory	"AL021453.1"	ENSG00000184068	22_41847614_T_C	-0.400602	-0.565013	0.00573816	0.0373133	-0.425639	-1.20664	0.130241	0.106655	0.110589	0.21316
T_memory	"AL021453.1"	ENSG00000184068	22_41837858_CA_C	-0.366346	-0.630138	0.00492356	0.0246076	-0.368174	-1.15391	0.124379	0.0794957	0.081097	0.172154
T_memory	"AL022238.2"	ENSG00000229999	22_40404540_C_T	-0.886241	-1.57321	0.00159317	7.63682e-09	-0.975883	-3.10486	0.0897826	1.58267e-08	2.0228e-07	2.90034e-07
T_memory	"AL022238.2"	ENSG00000229999	22_40395968_G_A	-0.895346	-1.57241	0.00166543	4.24597e-09	-0.980727	-3.08561	0.0786374	9.68019e-09	1.17914e-07	1.84362e-07
T_memory	"AL022238.2"	ENSG00000229999	22_40339359_AT_A	-0.870183	-1.575	0.000781556	1.36672e-08	-0.938568	-3.04604	0.0895789	4.20538e-08	3.43259e-07	7.06988e-07
T_memory	"AL022323.4"	ENSG00000279110	22_25075329_A_G	-0.207405	-1.21569	-0.00356405	0.303684	-0.273498	-3.15579	0.0495525	0.463633	0.491276	0.599906
T_memory	"AL022328.4"	ENSG00000273253	22_50217667_G_A	0.539945	-1.24588	-0.000441184	0.00486583	0.763171	-2.82855	-0.0838164	0.00210136	0.0229597	0.00981258
T_memory	"AL022328.4"	ENSG00000273253	22_50200073_C_T	0.766405	-1.26328	-0.000149736	0.00537654	1.0296	-2.9007	-0.0763341	0.00296306	0.0247399	0.0129947
T_memory	"AL024498.1"	ENSG00000272097	6_10731843_C_A	-0.08527	0.408694	-0.00230235	0.16839	-0.110631	-2.70437	0.0388759	0.336839	0.330591	0.482818
T_memory	"AL024508.2"	ENSG00000272189	6_136587010_A_G	-0.908136	-1.44943	0.00097612	2.90621e-05	-0.921403	-1.62104	0.140757	0.000158478	0.000319733	0.00107194
T_memory	"AL031056.1"	ENSG00000228408	6_149178663_G_T	0.00385316	0.599829	-2.41025e-05	0.00272003	0.0127503	0.670898	-0.0633554	0.0111159	0.014361	0.0375935
T_memory	"AL035071.1"	ENSG00000260257	20_32882607_A_G	-0.354026	-1.92164	0.000287696	0.0968595	-0.213655	-1.44467	0.063102	0.0541098	0.223839	0.128191
T_memory	"AL035563.1"	ENSG00000273148	20_19012470_G_T	0.100342	-1.45999	-0.00272982	0.441783	0.0400903	-3.9997	0.126672	0.596062	0.619165	0.708709
T_memory	"AL078644.1"	ENSG00000273004	1_185442419_C_G	0.015748	0.704224	-0.000382952	0.0406281	-0.056544	1.20584	-0.00681714	0.0690076	0.118082	0.15446
T_memory	"AL080276.2"	ENSG00000227627	6_153193876_C_T	0.11218	-0.387161	0.00298181	0.617739	0.228359	-2.41324	0.0287346	0.338697	0.763118	0.484675
T_memory	"AL117332.1"	ENSG00000275457	20_21494255_C_T	-0.2488	-0.318314	0.000757425	0.153978	-0.340491	0.163284	-0.0538536	0.286492	0.309136	0.432896
T_memory	"AL117336.3"	ENSG00000271335	10_35261469_C_T	0.451964	-0.994571	-0.00087226	0.0127561	0.586801	-3.28571	-0.00844136	0.00715873	0.0494553	0.0267667
T_memory	"AL118506.1"	ENSG00000268858	20_64079697_A_C	-0.174892	-0.614027	0.00288102	0.0151565	-0.154943	-1.82559	0.0224303	0.0481449	0.0567714	0.117638
T_memory	"AL118516.1"	ENSG00000260708	22_46760806_T_C	-0.630929	-0.40813	-0.00315019	0.0739291	-0.799218	-4.9829	-0.0404402	0.00270992	0.184209	0.0120262
T_memory	"AL118516.1"	ENSG00000260708	22_46761242_C_T	-0.572333	-0.329643	-0.00187945	0.39568	-0.728447	-4.8921	-0.0138386	0.0253011	0.580601	0.0716523
T_memory	"AL118558.3"	ENSG00000271780	14_101924131_G_A	0.134344	-0.134971	0.000529194	0.921562	0.0869332	-0.933135	0.140886	0.895086	0.955201	0.933282
T_memory	"AL121603.2"	ENSG00000258738	14_34828749_T_C	-0.074412	0.174758	0.0014264	0.310521	0.00464534	3.53856	0.0611804	0.334174	0.499101	0.480637
T_memory	"AL121832.2"	ENSG00000273619	20_62394395_C_T	-0.46617	-0.625464	0.00118657	0.0486563	-0.494349	-2.24978	-0.00800073	0.128504	0.134589	0.243929
T_memory	"AL121832.2"	ENSG00000273619	20_62442759_C_T	-0.141255	-0.522337	0.00194874	0.499625	-0.15148	-2.08833	-0.0468574	0.783615	0.669851	0.852738
T_memory	"AL121832.2"	ENSG00000273619	20_62403468_C_G	-0.418106	-0.600312	0.00151922	0.111127	-0.484467	-2.36681	0.000104521	0.192834	0.24674	0.329753
T_memory	"AL121944.1"	ENSG00000272009	6_27899165_G_C	-0.0753311	-0.863014	0.000680264	0.857132	-0.0129969	0.0392071	0.036437	0.798805	0.918628	0.864492
T_memory	"AL133410.1"	ENSG00000227388	9_35559216_C_T	0.0983789	-0.996433	-0.000339957	0.225801	-0.0265949	-4.20913	-0.0709963	0.138733	0.406119	0.257986
T_memory	"AL133453.1"	ENSG00000258757	14_52687902_C_T	0.514006	0.32881	-0.0013969	0.071135	0.567677	-0.417019	0.00443622	0.142776	0.179159	0.263098
T_memory	"AL133453.1"	ENSG00000258757	14_52552040_G_C	0.619186	0.309996	0.00104647	0.00840836	0.660684	-0.577935	-0.0437202	0.026936	0.0355986	0.075268
T_memory	"AL133453.1"	ENSG00000258757	14_52691863_A_G	0.498891	0.109541	-0.0021844	0.110786	0.578084	-0.718864	0.00351102	0.198133	0.2464	0.336032
T_memory	"AL136040.2"	ENSG00000273783	14_81095571_C_CA	-0.0634031	-0.0381787	-0.000857608	0.11326	-0.0755084	0.255775	-0.0151527	0.282867	0.250084	0.429582
T_memory	"AL139246.5"	ENSG00000272449	1_2630777_CGT_C	0.088795	-1.5755	0.00199778	0.444942	0.225121	-3.06101	0.159815	0.337347	0.622208	0.483241
T_memory	"AL139353.1"	ENSG00000203546	14_31427763_G_A	0.286635	-0.0739554	-0.0035757	0.792216	0.325264	-0.851851	-0.0483529	0.853608	0.880333	0.903938
T_memory	"AL158071.2"	ENSG00000230537	9_91102594_T_C	0.00875889	1.81492	0.00396892	0.270327	-0.0489645	1.20877	-0.0515967	0.45434	0.456263	0.591473
T_memory	"AL159163.1"	ENSG00000249141	6_167110666_A_AT	0.325851	-0.0173174	-0.00214702	0.0777495	0.406796	0.756202	0.0526688	0.108424	0.190936	0.215671
T_memory	"AL159163.1"	ENSG00000249141	6_166946901_T_C	0.259995	-0.197673	-0.00181486	0.63397	0.249857	-0.0325044	0.0325364	0.882617	0.776179	0.92365
T_memory	"AL161421.1"	ENSG00000275202	13_48924951_A_T	0.126669	-0.856326	-0.000616602	0.728674	0.152554	-1.64831	-0.0835532	0.902583	0.845026	0.93939
T_memory	"AL161421.1"	ENSG00000275202	13_48977614_T_A	0.234377	-0.832762	0.000904729	0.676732	0.0870879	-2.3831	-0.0390333	0.180104	0.807213	0.313377
T_memory	"AL353622.1"	ENSG00000270605	1_28198315_C_CT	-0.359682	-1.80263	0.000271988	6.58551e-06	-0.602566	-6.44096	0.0643705	2.54624e-09	8.94722e-05	5.61241e-08
T_memory	"AL353708.3"	ENSG00000272906	1_179740457_A_G	0.139305	-1.1406	0.000376523	0.213463	0.120525	-5.04388	-0.00766037	0.381596	0.390615	0.525465
T_memory	"AL354920.1"	ENSG00000254473	9_83712444_CTT_C	0.0536383	0.0405582	-0.00252625	0.31733	0.160731	-0.429069	-0.0770932	0.180097	0.505763	0.313377
T_memory	"AL355338.1"	ENSG00000274605	13_100247214_G_A	-0.251481	1.79206	-0.000190879	0.29531	-0.24652	4.13131	-0.00946292	0.550518	0.482289	0.6714
T_memory	"AL355472.1"	ENSG00000231663	1_234390135_T_A	0.943044	-1.45457	0.0024832	0.000837762	1.3754	-4.75249	-0.0461663	1.40023e-08	0.00545021	2.59619e-07
T_memory	"AL355472.1"	ENSG00000231663	1_234379389_G_A	0.495206	-1.19581	0.00149778	8.35072e-05	0.697931	-3.94879	-0.0219899	8.77587e-08	0.00079762	1.37963e-06
T_memory	"AL356488.3"	ENSG00000273382	1_109090634_C_G	0.0753685	-0.602278	-0.00256929	0.594639	0.222472	-0.119368	-0.106901	0.149223	0.747479	0.272826
T_memory	"AL357054.4"	ENSG00000272463	6_628452_G_T	-0.650524	-0.142087	0.00721476	0.0976933	-0.570656	-1.06154	0.229088	0.204372	0.225177	0.343838
T_memory	"AL357054.4"	ENSG00000272463	6_682346_A_C	-0.372552	-0.13446	0.00943789	0.378588	-0.453667	-1.3214	0.197655	0.37359	0.566085	0.518633
T_memory	"AL357060.1"	ENSG00000230533	6_137648355_T_C	0.0491662	1.32646	-0.00329743	0.0553737	0.0624954	2.51332	0.0835997	0.151419	0.14829	0.275402
T_memory	"AL358072.1"	ENSG00000271427	1_117330600_T_C	-0.545867	-1.75957	-0.000349073	3.67848e-06	-0.757933	-5.36486	0.0859864	1.06305e-07	5.41803e-05	1.65098e-06
T_memory	"AL359513.1"	ENSG00000278238	13_52477263_G_A	-0.325202	-0.772386	0.0024239	0.366647	-0.5778	-3.91247	0.0669434	0.118763	0.553614	0.23008
T_memory	"AL359513.1"	ENSG00000278238	13_52480733_G_C	-0.199621	-0.752505	0.00210237	0.765459	-0.339945	-3.84611	0.0492201	0.436358	0.867129	0.575688
T_memory	"AL359636.1"	ENSG00000229245	9_122552606_G_A	0.650674	-0.207021	-8.15137e-05	8.97555e-11	0.831684	-0.546162	0.0045998	1.16803e-12	3.49271e-09	4.02363e-11
T_memory	"AL390728.6"	ENSG00000259865	1_247181736_A_T	-0.431737	-1.82523	-0.00135411	0.000505719	-0.560832	-4.96304	-0.0661749	7.50336e-05	0.00357405	0.000555331
T_memory	"AL390728.6"	ENSG00000259865	1_247202128_A_G	-0.449659	-1.88394	-0.00142351	3.49607e-05	-0.539784	-4.84696	-0.071907	1.93864e-05	0.000373546	0.000169268
T_memory	"AL390728.6"	ENSG00000259865	1_247185498_TTC_T	-0.438139	-1.89866	-0.000989796	3.12441e-05	-0.534387	-4.91398	-0.0701822	1.39814e-05	0.000337843	0.000129425
T_memory	"AL391069.2"	ENSG00000232671	1_151104557_A_G	-0.0571201	1.65399	-0.00180011	0.395912	-0.121667	1.7653	0.00997064	0.592865	0.580601	0.706506
T_memory	"AL392172.1"	ENSG00000228106	1_222828038_A_G	0.108477	0.495837	-0.00245724	0.191569	0.191431	3.89352	-0.055739	0.216369	0.360924	0.357346
T_memory	"AL441992.1"	ENSG00000223478	9_128956210_T_C	-0.0210934	2.26028	0.000426223	0.861286	0.0170776	1.44235	-0.0858239	0.621705	0.920886	0.728346
T_memory	"AL450326.1"	ENSG00000230555	10_43514945_A_G	-0.184845	0.319046	0.000718643	0.64118	-0.0803408	-0.554327	0.0260944	0.469171	0.780953	0.605333
[truncated: 12,965 more rows]

## Sheet: Supplementary Table 9
Supplementary Table 9. Colocalization results
[truncated: 1,003 more rows]

## Sheet: Supplementary Table 10
Supplementary Table 10. Colocalization results
[truncated: 13,860 more rows]
